# Supplementary material for: Metabolomics as a Tool for Discovery of Biomarkers of Autism Spectrum Disorder in the Blood Plasma of Children
Source: PLoS One. 2014 Nov 7;9(11):e112445. doi: 10.1371/journal.pone.0112445 (PMC4224480; doi:10.1371/journal.pone.0112445)
Supplement: Table S1 — Metabolic features used in the classification models. A table of all 179 model features. (XLSX) [file pone.0112445.s001.xlsx]

## Sheet: Additional file Table S1 NEW - 
FEATURE.ID	FC	p value	FDR	SVMrank	PLSrank
HILICpos_M190T512	-0.574294	6.5e-05	0.058877	1	1
HILICneg_M413T178	1.10768	0.000306389	0.126149	2	2
C8neg_M383T543	1.90611	1.52e-05	0.0344204	3	8
HILICneg_M383T152	1.54556	0.00120491	0.185774	4	30
HILICneg_M238T256	1.5143	0.000149304	0.0845247	5	3
C8pos_M356T899	-0.537344	0.00466016	0.319541	6	4
HILICneg_M526T303	-0.600725	0.00692685	0.33733	7	22
GCMS_X223597	-0.418918	4.33e-05	0.0516306	8	21
GCMS_X693644	-0.490633	0.000131003	0.0845247	9	28
GCMS_X223521	-0.462404	0.000677631	0.161526	10	20
C8neg_M367T736	1.34549	0.00152148	0.188142	11	67
HILICneg_M151T65	1.57568	0.001159	0.185774	12	42
C8neg_M395T896	0.901749	0.000486227	0.153426	13	55
HILICpos_M548T308	-0.716769	0.000612072	0.161526	14	19
GCMS_glutamic.acid	0.362718	0.0014386	0.188142	15	47
C8pos_M211T1485	-0.468895	0.0145144	0.450249	16	43
HILICneg_M279T65	-0.529975	0.0136934	0.450249	17	73
C8pos_M330T796	-0.526646	0.0086895	0.367801	18	6
HILICneg_M447T64	1.28985	4.56e-05	0.0516306	19	36
C8neg_M181T126	-0.339803	0.0308216	0.532124	20	29
GCMS_X204426	-0.36249	0.0454123	0.575555	21	58
HILICneg_M495T64	0.607394	0.00132302	0.185774	22	54
GCMS_X309540	-0.464447	0.00191019	0.213142	23	13
GCMS_myristic.acid	-0.397969	0.00892175	0.370703	24	27
C8pos_M352T904	-0.274676	0.0341215	0.541335	25	107
C8neg_M512T1062	-0.522437	0.0130839	0.450249	26	24
GCMS_glutaric.acid	0.441006	0.00491769	0.322786	27	15
GCMS_X213253	-0.318609	0.00611138	0.32601	28	56
HILICneg_M544T296	-0.383875	0.0231402	0.509169	29	45
HILICneg_M514T118	-0.717503	0.00351924	0.306513	30	7
C8neg_M580T1062	-0.553107	0.0150383	0.455398	31	34
HILICneg_M363T117	-0.752568	0.00171381	0.204258	32	12
C8neg_M117T127	-0.329612	0.02891	0.532124	33	26
GCMS_aspartic.acid	0.414999	0.000169944	0.0855196	34	14
HILICpos_M150T533	0.371966	0.00403901	0.307339	35	49
C8pos_M201T1299	-0.442307	0.0281449	0.532124	36	131
HILICpos_M671T64	0.611849	0.00192952	0.213142	37	70
C8pos_M372T1041	-0.333761	0.0237096	0.516254	38	44
GCMS_X268083	-0.423464	0.00422576	0.313745	39	33
C8pos_M468T1059	-0.364428	0.0146802	0.450249	40	51
HILICpos_M468T307	-0.472929	0.00770128	0.350562	41	74
C8neg_M680T1178	-0.443495	0.0428252	0.570407	42	32
HILICpos_M508T298	-0.498855	0.00841451	0.359522	43	82
GCMS_X233160	0.640627	0.000812665	0.180384	44	40
GCMS_X698838	-0.183447	0.0483982	0.579774	45	18
C8pos_M183T1299	-0.442	0.0251757	0.523186	46	97
HILICneg_M181T66	-0.246565	0.0344379	0.541335	47	11
C8pos_M223T1709	0.710198	0.00153704	0.188142	48	78
HILICneg_M728T413	-0.252544	0.0283917	0.532124	49	129
HILICpos_M346T65	-0.753696	0.0443514	0.574857	50	37
HILICpos_M873T405	0.468718	0.00657466	0.331749	51	5
HILICpos_M175T475	0.565575	0.0162581	0.457074	52	60
GCMS_X294986	0.510521	0.0362551	0.544871	53	139
C8pos_M341T1299	-0.423187	0.0292819	0.532124	54	91
GCMS_indole.3.lactate	-0.203784	0.018065	0.457074	55	52
HILICpos_M464T700	0.381911	0.0100759	0.403214	56	10
HILICpos_M114T262	-0.180569	0.0470597	0.575894	57	75
C8pos_M344T905	-0.328022	0.0264539	0.523186	58	77
C8pos_M369T1485	-0.341709	0.0471357	0.575894	59	50
HILICpos_M132T248	-0.403801	0.0351471	0.541335	60	69
HILICpos_M521T65	0.531863	0.00151885	0.188142	61	72
HILICneg_M502T307	-0.48492	0.0346086	0.541335	62	103
C8neg_M329T845	-0.384424	0.0224204	0.503885	63	130
HILICpos_M277T760	0.607928	0.031162	0.532124	64	88
C8neg_M369T806	1.0527	0.0205918	0.484709	65	134
C8neg_M241T765	-0.771728	0.00783645	0.351399	66	39
HILICpos_M873T406	-0.415669	0.00804309	0.35145	67	68
HILICneg_M550T74	-0.579391	0.0153429	0.457074	68	17
HILICpos_M290T65	-0.726165	0.0129696	0.450249	69	23
C8pos_M131T75	-0.376737	0.0253612	0.523186	70	65
GCMS_X339455	0.193467	0.0120266	0.450249	71	126
HILICpos_M295T760	0.549488	0.0362999	0.544871	72	141
HILICneg_M825T764	0.436816	0.0132837	0.450249	73	99
C8neg_M524T1171	-0.447009	0.0491374	0.579774	74	57
HILICpos_M849T272	-0.591298	0.0288601	0.532124	75	9
HILICpos_M471T65	0.675543	0.00200772	0.216499	76	84
HILICneg_M732T346	-0.353704	0.0486148	0.579774	77	35
C8pos_M206T48	-0.316315	0.0169435	0.457074	78	116
HILICpos_M328T64	-0.516177	0.0404388	0.56374	79	46
HILICneg_M318T67	0.506598	0.00313566	0.289825	80	71
HILICpos_M763T105	2.01577	0.0156925	0.457074	81	157
GCMS_X200905	0.191496	0.013021	0.450249	82	133
HILICneg_M269T422	0.260929	0.0297106	0.532124	83	106
GCMS_citric.acid	-0.129246	0.0492058	0.579774	84	16
HILICpos_M328T426	-0.433939	0.0140259	0.450249	85	76
GCMS_X425495	0.41187	0.0419632	0.570407	86	143
HILICpos_M241T774	-0.133042	0.0276986	0.532124	87	121
HILICpos_M390T65	-0.402496	0.0480366	0.579774	88	137
HILICpos_M86T248	-0.38	0.0316214	0.532124	89	96
GCMS_X202681	0.368841	0.0101493	0.403214	90	119
GCMS_X237799	0.532509	0.00806289	0.35145	91	145
C8pos_M1130T967_2	0.311891	0.0423279	0.570407	92	125
HILICpos_M490T307	-0.378543	0.0268724	0.527639	93	85
C8pos_M295T842	-0.302349	0.031373	0.532124	94	153
HILICneg_M556T294	0.456952	0.00740247	0.345627	95	59
GCMS_X285338	0.529052	0.00834808	0.359522	96	148
C8pos_M269T936	0.297961	0.0441878	0.574857	97	144
C8pos_M504T1130	-0.501779	0.0252392	0.523186	98	53
HILICneg_M127T101	-0.377289	0.0421051	0.570407	99	112
HILICneg_M174T58	-0.310036	0.0447238	0.574857	100	122
C8pos_M1126T979_4	0.336494	0.00659249	0.331749	101	94
HILICpos_M1679T290	-0.400322	0.00708265	0.341248	102	66
HILICneg_M204T65_2	-0.205413	0.032099	0.532124	103	115
HILICneg_M496T416	0.24655	0.0215379	0.496847	104	154
HILICpos_M945T171	-0.694457	0.0232133	0.509169	105	31
GCMS_X208557	-0.486181	0.0230701	0.509169	106	117
HILICpos_M486T64	-0.333084	0.0164104	0.457074	107	25
C8neg_M337T656	0.661735	0.00134259	0.185774	108	101
C8pos_M595T1801	0.784589	0.00363133	0.307339	109	87
HILICneg_M267T64	0.280104	0.0435809	0.570407	110	152
HILICpos_M474T414_2	-0.336032	0.0275247	0.532124	111	41
HILICpos_M558T288	-0.298044	0.0180317	0.457074	112	104
HILICpos_M270T95	0.944788	0.0056226	0.32601	113	123
C8pos_M1071T1248	0.569224	0.0367737	0.54606	114	177
C8pos_M227T1367	-0.517028	0.0168481	0.457074	115	48
C8pos_M229T1485	-0.418463	0.0380552	0.554187	116	63
C8pos_M251T935	0.265455	0.0487686	0.579774	117	138
HILICneg_M73T67	0.326189	0.00514587	0.323689	118	90
HILICpos_M381T414	0.210451	0.0374112	0.549411	119	95
C8pos_M1001T979_3	0.30177	0.036532	0.544871	120	155
C8neg_M311T1209	-0.531893	0.0472173	0.575894	121	105
HILICpos_M594T65	0.605783	0.0349893	0.541335	122	162
C8pos_M286T910	1.81377	0.0140694	0.450249	123	156
C8pos_M1001T979_2	0.350308	0.014301	0.450249	124	124
GCMS_X470909	0.318129	0.0285864	0.532124	125	92
GCMS_X445906	0.291633	0.0188105	0.467672	126	98
GCMS_X5.aminovaleric.acid.lactame	1.27869	0.00210681	0.221901	127	62
C8neg_M453T1277	0.624873	0.0215008	0.496847	128	113
GCMS_X199802	0.361361	0.0272906	0.530469	129	136
HILICpos_M185T98	0.374182	0.0325718	0.532124	130	128
HILICpos_M530T298	-0.493681	0.0324571	0.532124	131	64
HILICpos_M129T414	-0.343066	0.0153702	0.457074	132	100
C8neg_M1039T75	0.415375	0.0346074	0.541335	133	135
C8pos_M300T801	0.271285	0.0430731	0.570407	134	140
GCMS_heptadecanoic.acid.NIST	-0.307374	0.0270285	0.527639	135	110
C8pos_M181T112	1.9562	0.000996772	0.185774	136	81
GCMS_serine	0.22138	0.00275206	0.267053	137	118
GCMS_X218839	0.435697	0.0150827	0.455398	138	79
HILICneg_M334T415	0.31701	0.0131528	0.450249	139	83
C8pos_M998T974_3	0.277549	0.0256321	0.523186	140	132
C8pos_M1123T974_2	0.321878	0.0353798	0.541335	141	109
HILICneg_M117T67	0.337299	0.00598564	0.32601	142	89
C8neg_M303T1597	-0.738182	0.0469488	0.575894	143	61
C8pos_M522T1224	0.247931	0.0458725	0.575555	144	127
HILICneg_M640T295	0.405354	0.0313558	0.532124	145	80
C8pos_M595T1829	0.744572	0.00560833	0.32601	146	86
C8pos_M223T654	0.437343	0.022474	0.503885	147	146
HILICpos_M330T66	0.458066	0.00807038	0.35145	148	93
C8pos_M357T1063	0.713531	0.0383936	0.555542	149	165
HILICneg_M229T265	-0.455668	0.0325645	0.532124	150	38
HILICneg_M223T66	0.831911	0.00584487	0.32601	151	108
GCMS_X226908	0.394498	0.0463977	0.575894	152	170
C8pos_M308T909	1.57307	0.027006	0.527639	153	142
C8pos_M530T1273	0.470743	0.0196087	0.477462	154	102
C8neg_M462T541	1.6095	0.0311364	0.532124	155	178
HILICneg_M187T130	0.462865	0.043703	0.570407	156	168
HILICneg_M369T65	0.360435	0.0428325	0.570407	157	166
C8pos_M522T1248_2	0.3522	0.0406138	0.56374	158	175
C8neg_M201T540	-0.462317	0.0304957	0.532124	159	147
GCMS_methylhexadecanoic.acid	-0.289245	0.0398706	0.56374	160	120
C8pos_M464T538	1.45035	0.0395412	0.563152	161	174
C8neg_M437T1066	0.762176	0.0356591	0.543772	162	159
HILICpos_M567T65	0.355471	0.0255797	0.523186	163	167
C8neg_M118T75	0.392787	0.0457156	0.575555	164	158
HILICneg_M463T66	0.859469	0.0108032	0.418184	165	150
HILICpos_M766T271	0.560595	0.0409544	0.565496	166	111
C8neg_M463T1076	0.768617	0.0169634	0.457074	167	172
C8pos_M207T106	0.219172	0.0461286	0.575894	168	161
C8pos_M621T1248	0.238014	0.0389357	0.559662	169	173
GCMS_X616746	-0.187096	0.0491309	0.579774	170	114
C8pos_M1044T1248	0.390078	0.0495821	0.579774	171	169
GCMS_X407371	0.275024	0.0323197	0.532124	172	179
HILICneg_M259T782	0.286454	0.0498877	0.579774	173	149
C8neg_M499T823	0.586972	0.0205394	0.484709	174	151
GCMS_succinic.acid	0.152657	0.0456868	0.575555	175	164
GCMS_X3.aminoisobutyric.acid	0.245251	0.0472829	0.575894	176	176
GCMS_X5.hydroxynorvaline.NIST	0.338339	0.0456707	0.575555	177	163
GCMS_X302365.similar.to.beta.alanine.minor	0.343275	0.0407028	0.56374	178	160
GCMS_X2.hydroxyvaleric.acid	0.497484	0.0405713	0.56374	179	171
