# Supplementary material for: Metabolomics as a Tool for Discovery of Biomarkers of Autism Spectrum Disorder in the Blood Plasma of Children
Source: PLoS One. 2014 Nov 7;9(11):e112445. doi: 10.1371/journal.pone.0112445 (PMC4224480; doi:10.1371/journal.pone.0112445)
Supplement: Table S2 — Results from the cross-validation (CV) training sets. (XLSX) [file pone.0112445.s002.xlsx]

## Sheet: Sheet1
Table S2. Results from the cross-validation (CV) training sets. N is the number of times the feature number was selected as the best performing feature set in the training process from the 100 CV repetitions. The values of accuracy, sensitivity, specificity, and AUC are averages across the models selected at each feature set.
PLS Training Set Results
Feature No.	N	Accuracy	Sensitivity	Specificity	AUC
40	1	0.71	0.56	1	0.87
60	14	0.87	0.91	0.8	0.9
80	17	0.82	0.85	0.76	0.91
100	46	0.84	0.87	0.77	0.92
120	8	0.83	0.82	0.85	0.91
140	5	0.86	0.93	0.72	0.95
160	7	0.9	0.87	0.94	0.97
179	2	0.89	0.83	1	1
SVM Training Set Results
Feature No.	N	Accuracy	Sensitivity	Specificity	AUC
20	4	0.79	0.86	0.65	0.82
40	11	0.81	0.82	0.78	0.91
60	13	0.82	0.88	0.72	0.95
80	14	0.9	0.92	0.87	0.95
100	26	0.88	0.91	0.83	0.96
120	19	0.87	0.89	0.83	0.96
140	8	0.88	0.89	0.85	0.98
160	5	0.84	0.89	0.76	0.92
