# Supplementary material for: Metabolomics as a Tool for Discovery of Biomarkers of Autism Spectrum Disorder in the Blood Plasma of Children
Source: PLoS One. 2014 Nov 7;9(11):e112445. doi: 10.1371/journal.pone.0112445 (PMC4224480; doi:10.1371/journal.pone.0112445)
Supplement: Table S3 — Classifier performance metrics based on predictions on the independent 21-sample validation set. (XLSX) [file pone.0112445.s003.xlsx]

## Sheet: Sheet1
Table S3. Classifier performance metrics based on predictions on the independent 21-sample validation set. Feature No. corresponds to the number of the ordered, ranked VIP features that were evaluated.
SVM Validation Set Results
Feature No.	Accuracy	Sensitivity	Specificity	AUC
20	0.57	0.77	0.25	0.61
40	0.67	0.85	0.38	0.58
60	0.76	0.85	0.63	0.86
80	0.81	0.85	0.75	0.84
100	0.71	0.77	0.63	0.84
120	0.76	0.85	0.63	0.85
140	0.76	0.85	0.63	0.81
160	0.81	0.92	0.63	0.83
179	0.76	0.85	0.63	0.83
PLS Validation Set Results
Feature No.	Accuracy	Sensitivity	Specificity	AUC
20	0.57	0.62	0.5	0.58
40	0.71	0.77	0.63	0.68
60	0.71	0.69	0.75	0.71
80	0.76	0.77	0.75	0.71
100	0.71	0.69	0.75	0.73
120	0.76	0.85	0.63	0.8
140	0.81	0.85	0.75	0.79
160	0.81	0.92	0.63	0.81
179	0.71	0.85	0.5	0.78
