# Supplementary material for: Metabolomics as a Tool for Discovery of Biomarkers of Autism Spectrum Disorder in the Blood Plasma of Children
Source: PLoS One. 2014 Nov 7;9(11):e112445. doi: 10.1371/journal.pone.0112445 (PMC4224480; doi:10.1371/journal.pone.0112445)
Supplement: Table S4 — Patient gender and ethnicity. (XLSX) [file pone.0112445.s004.xlsx]

## Sheet: Sheet1
Table S4. Patient gender and ethnicity. A. Counts. B. Percentages.
A.	TRAINING SET			VALIDATION SET
	ASD	TYP	TOTAL	ASD	TYP	TOTAL
African American	0	1	1	0	0	0
Asian	2	2	4	1	0	1
Caucasian	25	19	44	9	7	16
East Indian	2	0	2	0	0	0
Hispanic	4	0	4	3	0	3
Pacific Islander	2	0	2	0	0	0
Other	4	0	4	0	1	1
Female	8	3	11	3	1	4
Male	31	19	50	10	7	17
TOTAL	39	22	61	13	8	21
B.	TRAINING SET			VALIDATION SET
	ASD	TYP	TOTAL	ASD	TYP	TOTAL
African American	0	0.0454545	0.0163934	0	0	0
Asian	0.0512821	0.0909091	0.0655738	0.0769231	0	0.047619
Caucasian	0.641026	0.863636	0.721311	0.692308	0.875	0.761905
East Indian	0.0512821	0	0.0327869	0	0	0
Hispanic	0.102564	0	0.0655738	0.230769	0	0.142857
Pacific Islander	0.0512821	0	0.0327869	0	0	0
Other	0.102564	0	0.0655738	0	0.125	0.047619
Female	0.205128	0.136364	0.180328	0.230769	0.125	0.190476
Male	0.794872	0.863636	0.819672	0.769231	0.875	0.809524
TOTAL	1	1	1	1	1	1
