# Supplementary material for: Metabolomics as a Tool for Discovery of Biomarkers of Autism Spectrum Disorder in the Blood Plasma of Children
Source: PLoS One. 2014 Nov 7;9(11):e112445. doi: 10.1371/journal.pone.0112445 (PMC4224480; doi:10.1371/journal.pone.0112445)
Supplement: Table S5 — Complete Feature Data. All mass feature data used for modelling. (XLSX) [file pone.0112445.s005.xlsx]

## Sheet: MetabolomicsData
EXPID	mz	RT	method	ESImode	MIA001	MIA002	MIA003	MIA004	MIA005	MIA006	MIA008	MIA009	MIA013	MIA014	MIA015	MIA018	MIA019	MIA020	MIA023	MIA025	MIA026	MIA028	MIA029	MIA031	MIA032	MIA033	MIA037	MIA038	MIA039	MIA041	MIA042	MIA043	MIA044	MIA045	MIA046	MIA047	MIA048	MIA049	MIA051	MIA054	MIA057	MIA059	MIA061	MIA062	MIA063	MIA064	MIA066	MIA067	MIA069
C8neg_M1020T1168	1019.61	1168.41	C8	ESIneg	23645.6	5806.78	39108.9	23065.1	31462.5	13367.2	31816.7	33214.7	11318.6	41141.5	22713.2	28644.1	32705.6	15171.1	27120.1	28432	23331.5	16000.4	29815.8	10153.4	28627.1	11358	14509.8	21573.8	30417.6	12821.7	23475.3	22789.6	27223.5	41424.7	8166.32	3883.15	18495.8	22368.3	3403.49	9547.04	30256.5	20938.2	10046.3	24123	14844.5	25321.3	4927.54	30812.9	37139.9
C8neg_M1026T1202	1025.63	1202.12	C8	ESIneg	39827.9	9756.55	46894.4	34699.1	37349.6	23915.9	32804.3	61819.6	7491.84	51124.5	21244.5	25616.7	38522.4	28739.5	42471.1	33636.3	47806	17533.5	43200.5	14217.4	50155.1	26912.7	33968	23734.9	34300.7	11102.3	36236.2	39770.9	48253	32510.6	21930.6	8929.88	30922.1	38022.4	3715.77	25116.9	47668.9	28307.2	13482.6	53573.4	18609.5	48332.9	4349.1	38729.1	50508.7
C8neg_M1032T1113	1031.63	1113.25	C8	ESIneg	1077.08	96.2091	4218.2	0	447.083	560.831	79.1397	7237.21	0	2243.03	2675.1	572.603	4590.43	347.367	1802.63	837.508	6624.95	1254.21	868.648	1291.9	3554.59	6398.99	1025.41	1300.78	5110.78	371.319	1115.53	872.534	239.873	726.319	0	65.4187	2083.65	3543.03	0	74.4708	1454.4	2077.12	0	1883.34	126.092	3278.52	0	950.625	3429.38
C8neg_M1036T1202	1035.66	1202.08	C8	ESIneg	498373	90160.8	751642	452166	651115	266981	465847	839702	73198.8	911474	313617	381020	632163	321366	738529	499070	771585	242775	673092	191040	935098	348119	505107	355867	491009	142494	540701	456046	845293	532188	309764	118548	477623	579631	58085.6	259676	785014	285941	197269	1.06296e+06	269989	874519	44115	637914	941633
C8neg_M1039T75	1038.96	74.55	C8	ESIneg	413960	475374	388121	294242	280782	115920	133190	280759	274754	428575	491784	330259	557721	365059	466708	418407	518383	411273	320881	340155	298232	269618	473876	317787	344452	309499	439789	274202	306239	402887	338118	367514	133258	314304	163681	238203	244278	152653	372561	269964	250962	316330	182718	175186	281983
C8neg_M103T65	103.041	65.465	C8	ESIneg	11164.1	20414	11667.3	7052.71	7300.85	4676.84	7108.17	11531.1	14621.4	7988.23	5549.19	4610.08	3992.45	4400.78	6970.58	13553.7	7113.45	11471.8	5401.27	5328.69	6088.84	5365.18	13239.1	8577.68	9069.91	8198.67	4253.17	7728.28	4632.21	3058.07	16975.2	6102.07	13548.4	4397.35	12893.7	8907.3	9223.48	4999.21	20546.1	7599.36	18785	14693.1	12304.1	9479.99	4986.5
C8neg_M1054T455	1053.54	454.89	C8	ESIneg	0	0	0	0	0	0	0	0	0	0	0	0	0	0	0	0	0	0	0	0	0	0	0	0	0	0	0	0	0	0	91.4363	0	0	0	0	0	0	0	0	0	0	0	0	0	0
C8neg_M1074T1167	1073.63	1166.99	C8	ESIneg	20854.6	14848.3	38287.5	32550.5	35197.4	22695.5	35812.9	48413.9	8919.69	36146.8	21428	28081.1	25227.4	29913.5	26082.5	31640.5	22744.2	24636.2	36768.4	25767.3	38132.5	14272	19783	35583.4	34614.4	18522.1	23443.6	46876.4	40465.8	23454	8982.3	6678.04	31046.2	32412.4	4341.09	19587	24780.2	17131.3	10940.2	27544.7	15123.7	28094	11662.6	28927.7	33613.6
C8neg_M1078T1248	1077.67	1248.29	C8	ESIneg	7910.65	0	10724.9	6975.22	7833.09	228.913	15503.5	18361.7	344.563	13347.1	2998.26	6874.33	9098.35	4527.9	10730.7	8340.08	12165.4	1571.94	15424.5	1009.89	13943.7	1636.71	4319.91	5666.35	8516.47	940.969	7624.08	10069.3	10900.9	8153.93	1788.47	323.99	5583.97	9975.64	334.568	0	5970.33	5777.55	1221.41	14032.5	2853.84	18238.7	0	8251.93	15665
C8neg_M1080T1202	1079.69	1202.02	C8	ESIneg	12460.1	1514.5	20084.3	11794.7	21843.2	8320.41	12061.7	15472.1	1804.65	22840.2	8619.54	11617.1	16294.6	8858.75	19111.4	14304.8	20612.3	4167.75	20380.5	5648.44	20362.8	15205	15461.9	8083.81	14143.3	4915.54	14043.4	12626.4	20692	15752.4	9218.04	4838.74	11247.2	20531.8	1728.6	6296.64	20741	9501.12	6530.05	19151.7	6709.86	16054.4	411.166	19647.8	21678.3
C8neg_M1084T1167	1083.66	1167.12	C8	ESIneg	229076	139600	599697	441127	627844	241502	533553	642796	97735.4	598592	355300	448249	409535	312667	443744	502781	325989	360094	608070	363450	684832	178651	292007	603316	534833	245281	352698	572486	688062	370805	136886	89595.6	447135	474585	62414.8	210004	381643	166192	160631	473142	203177	458310	100502	434860	573462
C8neg_M1104T1202	1103.65	1202.21	C8	ESIneg	46994.4	11693.7	59078.4	47804.2	50156.5	30687.2	45248.3	67071.9	10244.3	74694.5	38096.6	35873.9	62636.7	35670.7	64799.9	44989.9	59628.1	30538.6	66743.4	21101	65415.7	34793.8	56471	34895.6	43888.3	17465	54193.3	47237.6	61785.4	54820.7	37665.5	17153.8	46023.1	47044	8895.79	28658.8	60005.7	31344.8	25992.6	71428.7	33050.8	66429.4	6477.54	62552.1	80231.8
C8neg_M1108T1177	1107.66	1176.61	C8	ESIneg	6507.52	1213.37	22568.6	7372.61	17854.6	5176.97	16865.3	15769.5	783.847	26901.9	2459.16	6869.44	10684.4	9345.37	9282.39	14876.6	6559.87	9070.15	9176.19	3803.44	24820.1	4840.6	8624.87	26355.8	21288.9	9188.78	9347.93	22698.4	26392.3	9881.65	3426.22	377.031	11441.2	16728.2	344.55	5143.98	25058.5	2883.11	7460.7	42815	4592.3	16462.1	1010.38	12497.6	12672.1
C8neg_M1108T1202	1107.59	1202.06	C8	ESIneg	7616.15	501.893	13837.7	8843.16	12992.6	5697.33	8308.56	13279.2	914.529	14073.9	6535.2	8734.64	9921.8	5867.7	12927.7	11230.6	14116.9	5113.8	11142.8	3897.91	17883.6	7729.42	8316.1	6474.13	9944.58	2390.83	10250.1	7708.4	15139	9965.22	5825.01	2015.26	10853.2	10553.1	552.694	4354.53	13774.4	4673.07	3330.66	17185.3	6476.07	15126.3	80.2577	10231.5	15756.8
C8neg_M111T40	111.009	40.25	C8	ESIneg	86975.6	90031	106244	52548.1	36896.5	71862.9	77318.6	89158.1	78148.8	97676.2	38957.6	105211	85674.2	83536.6	77418.8	88229.9	37412.3	93728.2	84055.5	70061.4	62001	87874.3	89163.1	100737	96108.5	65380.5	89979.3	100173	99720.5	35352	71265.4	77393.7	74996.8	94693.3	83372.6	99001.9	75198.5	91265.1	78981	32818.4	108822	74900.1	102311	82952.9	73494.1
C8neg_M1128T1167	1127.69	1166.94	C8	ESIneg	6307.9	3392.07	17932.6	11332.7	20632.2	7497.15	14773.4	14133	2744.69	15657.2	10317.8	11975	12712.5	9064.3	13513.1	14920.5	11076.2	7007.63	19107.1	10136.6	15307.2	9425.34	8948.6	14554.4	16360.7	7256	10149.7	15026.4	18891.6	11940.3	5062.57	3842.55	13096.2	17846.4	1562.62	6036.77	11612.5	6021.79	5858.79	11559.1	5184.42	10444.4	2317.62	14687.6	15083.1
C8neg_M1132T1175	1131.66	1175.18	C8	ESIneg	21360.9	14464.5	67713.4	30719.8	62112.2	21857.7	52205.5	47973.8	7892.69	56305.2	15107.8	20728.9	24150.7	34503.6	30972.6	50783	41823	37733.5	32649.8	17270.3	51718.1	26628.5	23710.8	177351	65262.4	34605.7	34890	46470.8	36194.7	33598.5	13343.8	6799.31	36113.4	62466.8	1944.65	14856.2	60634.3	17101.7	17444.2	37469.1	20842.9	24918.3	7223.92	22687.8	32636.2
C8neg_M1136T1222	1135.69	1221.91	C8	ESIneg	0	0	8208.74	0	6313.29	0	3320.25	8903.12	161.279	4436.84	751.991	2366.7	8786.02	3987.95	3976.73	10463.9	6148.62	1156.97	4467.46	2184.72	14128.6	1871.2	1904.58	11553.9	5369.35	412.832	4290.73	8593.52	1481.04	3413.71	159.221	0	6016.41	3576.3	0	0	16936.8	0	632.965	3123.05	648.809	2171.4	0	1342.81	1777.24
C8neg_M1152T1167	1151.65	1166.9	C8	ESIneg	26438.4	18291.6	51831	45234.8	50547.6	26570.5	45175.7	55439.7	13623.6	57434	39749.7	40301.7	45704.7	34273.2	47557.5	44491.7	33264.1	39558.6	57645.4	33975.1	52332.5	19667.2	35921.4	52203.7	44103.4	26351.3	39992.4	50407.5	54220.3	40486.7	20885.7	12772.3	44235	40738.1	9628.28	23809.1	36350.8	22354.2	22343.7	44073.1	25715.4	44215.8	13871.3	47300.4	56646.1
C8neg_M1156T1176	1155.66	1176.45	C8	ESIneg	2377.37	1395.31	20348.6	3604.83	12771.8	2907.59	13433.7	4378.76	1496.57	14360.1	707.436	2175.28	5541.61	6894.89	1362.57	12056.4	8868.34	6269.19	3840.08	1226.65	14828.1	3548.18	5407.93	32375.4	14753.3	16649.9	3596.35	19058.3	17417.4	2053.31	2544.33	57.4715	6960.2	14470.1	0	3306	23588.1	2249.99	8173.3	24692.8	3950.21	7916.75	1801.28	4513.73	5053.38
C8neg_M1156T1249	1155.68	1248.54	C8	ESIneg	12813.9	81.7298	17923.7	11682	21449.5	4133.76	26041.3	25463.8	1713.53	26725.4	8759.08	5660.89	19848.7	8735.33	23052.4	14312	16842.8	5874.27	31675	3330.53	24677.8	3652.61	11298	9672.04	14868.6	2219.44	15094.1	14407.7	10556.2	21597.8	6615.25	1717.38	10779.2	15423.2	881.869	312.102	20226.3	9675.62	3866.79	25912.6	8128.51	35802	0	19448.6	31386.9
C8neg_M115T37	115.004	36.69	C8	ESIneg	5907.65	7802.11	7068.93	2372.06	3334.79	5060.1	7879.31	6762.73	5950.31	5809.27	7615.58	9417.27	4543.96	5285.7	4350.2	6386.26	7335.07	6851.48	7908.72	7258.57	6180.54	8812.96	6712.15	6070.25	8132.45	4140.1	6192.77	4392.1	6070.44	6380.51	5333.91	9874.84	5020.49	6637.91	8049.44	8559.05	7709.87	14863.9	6213.44	4050.7	5852.44	4544	7689.91	6658.41	5165.52
C8neg_M115T84	115.04	83.845	C8	ESIneg	49796	136844	61501.6	79510.2	34097.9	63392.4	114349	97945.1	86797.8	48673.8	67897.7	80022.9	29861	57972	38254	79485.6	39324.8	113620	37721.3	84217	122951	92076.7	31088.2	93708	101015	73293.5	44804.5	46455.9	34869.2	42301.5	91752.8	87246.7	104285	86132.9	125713	97551	54638.7	95232	96157.5	93427	126971	100310	110891	113517	34713.1
C8neg_M1162T498	1161.91	498	C8	ESIneg	0	0	0	78.0347	0	0	0	0	0	0	0	0	0	0	0	0	0	0	0	0	0	0	0	0	0	0	0	0	0	0	0	60.2	0	0	0	0	0	0	0	0	0	0	73.0984	0	0
C8neg_M116T119	116.051	118.79	C8	ESIneg	8357.7	11557	15852.5	7067.22	9404.07	10170.3	9492.57	12302.4	5265.84	10001	7823.83	9193.65	9503.09	8841.8	8996.54	6974.23	12371.1	12317.4	7691.12	12588.8	13615	11457.8	8969.74	9537.08	11421	5289.14	8969.83	10085.2	9226.41	7169.83	7232.74	7392.82	10544.9	13899.9	7978.48	10828.1	6634.87	10849.6	8749.03	9102.45	10090.5	8224.9	10346.6	9056.32	3532.57
C8neg_M117T127	117.056	127.34	C8	ESIneg	86913.9	195353	97548.8	94293.2	84406	60295.4	179407	109712	104223	123601	82802.8	113370	97408.1	86978.1	81268.8	80053.1	87435.5	99284	248174	80895.9	75254.7	114246	153693	85539.3	44105.2	96235	125764	119966	96110.2	83848.1	113439	75051.7	119011	83108.7	111497	113117	147499	70885.8	122773	116536	117678	106255	107028	127847	117694
C8neg_M117T51	117.02	50.94	C8	ESIneg	8298.84	9115.1	12994.2	4553.12	10865.9	16374.2	9949.03	5852	9290.1	9050.62	9836.48	19666.3	10333.6	8873.58	8944.25	9531.89	10729.4	19230.9	12047.4	9144.82	8692.81	24670.9	8449.65	13893.3	9145.14	8526.05	9668.35	8824.8	8221.78	9561.71	6612.63	49512.9	6552.06	12602.4	16630.7	14927.3	12837	17347	18160.9	19294.2	21229.2	21292.5	9932.98	12439.8	7188.34
C8neg_M117T81	117.056	80.54	C8	ESIneg	12987.6	22468.9	11627.2	11733.5	9490.1	13562.6	9755.94	24996	8458.5	16854	8725.29	11433.9	17877	13310	10694.5	16751.5	16427.1	30737	8726.51	15551.2	11720.9	13161.2	23342.1	18864.2	15631.8	12251.2	16900.4	13197.9	20156.3	28589.8	6077.31	38216.8	23849.1	11176.1	9678.34	17213.1	24077.6	8604.34	15893.4	8965.77	13447.3	19150.2	16101.6	15697.3	19034.5
C8neg_M118T75	117.954	75	C8	ESIneg	34102.3	37947.1	16686.6	35825.5	19273.3	12380.8	17104.9	17807	18103.3	24103.2	35108.2	22802.2	37545.4	27974	28157.6	27855.3	32055.9	32002.5	16322.6	11898	22450	17724.4	28624	20993.1	11283.2	23895.5	25090.3	17396.5	19764.2	21946.8	20080.5	25166.8	16121.2	22052.9	12776.6	15651.6	15200.9	8791.38	24172.1	17312.5	15111	20995.2	11953.2	9325.96	14195.1
C8neg_M124T37	124.015	36.555	C8	ESIneg	12290	17647.5	13904.5	12086.6	8866.67	9734	10971.7	14456.9	9446.38	12015.3	9240.66	11670.3	11499.1	14416.2	8838.8	13854.1	14617	8916.88	11041.6	12261.8	8238.87	15719.1	9944.68	13710.9	11554.2	11891.4	12724.1	15282.5	9263.64	10109.1	10883.9	10679.4	11395.1	11784.9	12044.4	15159.5	11785.5	13579.9	8581.8	10343.2	10999.7	14194.1	13431	12978.1	9709.6
C8neg_M127T1170	127.113	1170.4	C8	ESIneg	0	0	74.7132	0	0	0	0	0	0	0	0	0	91.3453	0	0	0	0	0	0	0	0	0	0	0	0	0	0	0	0	0	0	0	0	0	0	0	0	0	0	0	0	0	0	0	0
C8neg_M128T42	128.036	41.845	C8	ESIneg	188546	112668	241490	229157	265280	87049.9	142858	116478	72420.2	107634	121075	253865	169973	129544	37483.9	104343	110321	83669.8	96872.2	125238	251764	119618	130192	91888.5	56887.8	180475	106739	120854	269569	111361	62635	105269	137093	263722	94338	122939	97441.7	76948.2	125264	164666	105765	156601	69848.6	113285	126782
C8neg_M129T170	129.056	169.71	C8	ESIneg	330751	568943	376040	229129	326024	259851	410940	432375	314732	363761	234164	304950	268609	235518	332000	246058	369198	334769	404149	327025	367831	358315	405737	326799	326898	289252	368102	360519	287728	294143	409814	294089	321009	345165	398646	354764	381626	310995	317393	342222	354671	383385	427104	361804	279164
C8neg_M129T197	129.056	197.09	C8	ESIneg	606360	845088	591670	327455	455105	371221	602734	613320	401603	539404	302464	435379	512355	353868	493679	353682	503294	577145	506684	421261	532293	559026	566475	551191	487698	431885	1.12181e+06	490200	476951	424819	496354	446390	503602	487197	1.12441e+06	608747	561911	489659	494027	462701	663883	1.1346e+06	561561	998990	331905
C8neg_M129T41	129.02	41.47	C8	ESIneg	41241.8	54118.4	53477	25327.6	30449.2	43885.7	54944.4	62178.9	47516	59601.5	49310.2	57359.9	49424.4	45448.5	49553.1	45821.8	38449	57857.6	45797.1	47998.7	42177	55271.1	49727.2	52734.3	57483.4	34077.4	72749.1	56921.5	50220.1	55437.5	43407.2	44238.8	44102.6	49016.2	54751.5	50410.4	50231.2	56054.6	60617.4	36197.8	54315.7	41423.2	56496.1	47773.7	47669.5
C8neg_M130T53	130.088	52.61	C8	ESIneg	16521.9	18021.3	21434.3	23847	25664.7	31349.2	24942.3	40964.1	11333.4	26052.2	23395.1	24893.9	33780.2	15855	21874.5	13597	28394.2	26805	26209.3	35329.3	14725.9	32184.1	27943.2	21736	27329.5	30181.4	26836.1	28784.6	29987.1	29192.7	23201.7	36843.9	16419.9	33093.2	23562	42698.8	22784.2	18141.4	28681.8	47626.5	43083.6	22722.2	21387	20800.2	19703
C8neg_M1316T1168	1315.81	1168.32	C8	ESIneg	0	0	80.3532	0	0	0	0	0	0	0	0	0	0	0	85.2336	0	0	0	0	0	0	0	0	0	0	72.906	0	0	0	0	0	0	0	0	0	0	0	0	0	0	0	0	0	0	0
C8neg_M133T37	133.015	36.7	C8	ESIneg	30431.6	36851.8	46739.3	21410.7	32016.7	31929.4	48018.3	38270.7	35383.3	41614	45381.3	62512.5	40490.2	35153.1	41903.9	36971.1	38255.2	43816	52694.4	33472.1	53594.5	54735.5	43996.5	35265.5	44622.2	31231	39757.3	33911.2	43889	57664	44027.6	59347.2	41481.3	40653.6	47827.5	38513.6	54183.6	80564.9	25417.6	31873.9	45510.4	37955.6	50357.7	25675.2	36155.7
C8neg_M135T35	135.03	34.92	C8	ESIneg	17392.9	42602	32728.7	15870.4	6329.65	27785.6	26347.9	31836.8	28549.6	14089.2	20861.1	14146.2	15662	31306.4	26173.5	29585.2	16182	21264.7	13271.5	16674.4	36516.3	26126.1	24606.7	16610.4	16602.2	30396.2	17280.9	28828.3	29871.2	8749.9	21711.2	20462.5	38493.6	26750.5	22689.4	18006.2	31730.5	14127.2	26112.7	22645.1	10348.2	25678.9	31407.9	17044.2	29729.5
C8neg_M1364T1174	1363.81	1173.91	C8	ESIneg	0	0	0	0	0	0	0	0	0	75.7275	0	0	0	0	0	0	0	0	0	0	0	0	0	0	0	0	0	0	0	0	0	0	0	0	0	0	0	0	0	0	0	0	0	0	0
C8neg_M137T396	137.025	395.735	C8	ESIneg	2075.93	1608.68	259304	1824.64	4141.43	1988.12	6956.32	1277.43	2012.1	3405.33	1728.73	4174.44	355.503	1904.6	964.014	6205.46	790.613	625.911	1463.45	861.977	3820.43	2038.66	639.038	1347.99	6845.33	3470.91	7580.14	8172.7	5079.04	602.093	15519.9	1515.96	1063.02	2922.6	1581.2	488.15	1522.36	1656.75	2415.93	1616.22	896.375	2634.24	773.445	2661.94	683.576
C8neg_M145T35	145.062	34.92	C8	ESIneg	7509.73	6440.28	7239.17	5489.38	5283.11	10071.9	11728.5	9432.44	8529.62	5850.55	6709.6	8519.94	5520.08	9220.58	5997.13	9579.4	4544.85	9387.27	7086.63	4720.98	6941.34	5073.36	4483.28	7359.93	6378.81	6637.21	5300.88	10122.4	9411.8	8681.5	4881.96	5912.24	7307.02	6909.5	6102.4	8240.42	6231.79	7929.18	4837.19	7012.39	7823.77	6062.03	8301.77	5014.39	5736.06
C8neg_M145T38	145.014	38.48	C8	ESIneg	8209.3	13126.4	14141	6915.93	8257.49	11719.6	17015.3	17108.5	11410.5	12270	17302.2	9190.22	10926.6	8045.89	18278.3	13254	9268.68	12024.5	12726.3	13655.1	13844.9	28421.8	9619.96	12623.7	17790.5	13578.4	17002.5	12721.3	12687.1	15423	14242.9	13498.7	12827.3	9855.72	11749.4	12987.2	15999.2	15982.8	16359	11851.6	14766.4	17164.4	15442.7	14897.8	13078.8
C8neg_M147T44	146.983	43.97	C8	ESIneg	66127.1	49609.8	38676.6	79900.5	52406	56264.5	73031.9	53177.4	50756.9	54179.3	58482.2	64428.2	41824.4	49156.9	62879.4	50206.3	78057.9	52855.8	64637.2	41777.2	56612.6	71675.7	41874.9	40410.8	70197.4	55344	45560	44982	41268.9	66290.3	37531.9	81754.5	54077.1	51374.8	62286.4	57059.9	71939.3	66574.9	45990.1	59938.6	52049.4	50130.4	40834.9	66032.5	58057.5
C8neg_M149T35	149.046	34.98	C8	ESIneg	5010.76	3388.41	6000.43	3698.14	1498.26	4226.42	4872.92	6627.91	4918.23	5352.98	7158.52	4353.97	4016.14	8686.94	6194.91	5652.99	4284.13	7832.04	6727.29	10507.2	10063.7	5025.8	6917.56	7524.47	7402.52	4562.77	6371.53	6922.88	7045.26	6119.49	29249.3	5848.23	3500.65	7048.32	6068.99	3914.35	24731.9	4145.58	4664.5	4953.35	5525.22	2001.5	4130.09	3704.4	5937.61
C8neg_M151T35_1	150.887	34.84	C8	ESIneg	7599.62	5770.14	3384.96	9436.41	8136.46	10530.5	8320.66	6414.71	5081.65	2665.55	3007.18	2825.08	2742.22	7160.04	1854.25	5124.62	4971.41	6398.97	2667.25	2551.82	4961.01	3230.94	2745.62	4278.5	3368.42	3405.67	3870.28	6531.97	4212.26	2865.52	3337.26	3107.03	4733.03	3517.02	2743.79	6560.24	3181.34	4029.14	3480.92	3435.66	3050.62	2992.68	5631.19	2020.76	2840.5
C8neg_M1521T1202	1520.96	1202.04	C8	ESIneg	12082.5	0	16549.6	9582.55	12773.1	4934.25	10019.7	22372.3	160.907	18142.4	3701.56	6702.3	12675.4	7644.74	14013.2	8638.07	17735.3	3012.32	13538.2	3134.68	17271	6580.63	9576.86	6781.24	8281.29	1150.05	8702.14	10523.8	17097	9246.99	3601.09	409.318	10509.5	11640.8	123.88	6490.46	15598.3	6042.52	582.568	21414.6	4185.07	17437.9	0	13412.3	19919
C8neg_M1531T1202	1530.99	1202.05	C8	ESIneg	110489	9395.98	185353	93682.3	163807	45341.9	100837	211127	7353.65	243849	59055.5	77596	149112	59917.1	182293	105352	186523	41064.5	157641	31818.3	251492	70481.9	108727	67831.9	104103	21256.3	118908	95463.5	217769	116953	54929.9	15636.4	101610	138588	5292.1	45323.1	197184	50764	31619.8	315643	48262.3	237479	1761.43	145462	255726
C8neg_M153T35	152.884	34.8	C8	ESIneg	6798.1	6126.94	2952.85	10515.4	6611.93	9267.46	9312.26	6108.17	5979.28	3029.36	3179.56	2987.83	2347.96	5737.5	1080.91	4011.73	5520.64	7095.51	2245.85	2411.86	4381.26	2595.95	2360.19	3003.23	3546.07	3135.7	3237.77	7105.28	5291.85	3336.44	2902.15	2811.68	5299.8	4273.78	3755.43	5677.57	3922.06	5279.42	3774.7	3237.61	3345.74	2475.96	6929.2	2602.62	2616.58
C8neg_M1593T1167	1592.96	1166.99	C8	ESIneg	4046.04	540.676	11483.3	8617.1	10742.9	3147.61	11027.1	16404.5	453.638	11211.2	5410.98	6008.51	5760.26	6608.44	7270.07	9595.31	5772.81	5274.07	9727.98	6704.89	13331.1	1896.92	3494.67	12802.3	8884.92	4194.53	3607.04	14322.3	13355.9	3716.21	457.019	345.739	7797.01	9813.04	122.038	3765.97	5945.64	1087.45	546.825	8480.1	2183.87	8409.26	372.793	6449.57	9892.52
C8neg_M1599T1202	1598.98	1202.02	C8	ESIneg	16181	384.034	22222.5	15742.5	19793.2	7944.67	16117.8	26907.4	569.636	30264.8	10771.9	10991.9	22414.1	10121.7	25314.1	14312	22321.8	6145.82	23009.1	4932.02	25284.9	10242.2	18568.8	10258.7	14834.3	2680.84	18896.7	14338.2	23423.9	19539.2	10601.4	2608.49	15167.1	15964.2	859.812	7391.35	23122.2	8379.8	5487.29	32055.5	8922.64	27256.4	0	22989	32243.1
C8neg_M159T495	159.103	494.52	C8	ESIneg	9125.55	12109.9	9073.15	4071.75	6400.17	6551.12	7423.94	13999.1	7100.55	8076.58	6428.66	9104.41	6257.28	3764.95	5296.17	19007.1	5457.52	5514.35	2613.16	6342.83	1708.09	5382.48	5678.18	9502.89	3706.04	3905.3	6421.44	2749.16	5283.28	13922.6	6972.41	5390.24	8256.45	4994.34	16189	6648.86	9561.32	5478.53	6661.14	2245.45	8076.66	12084.2	16742.2	7942.53	5830.27
C8neg_M159T584	159.103	584.22	C8	ESIneg	6272.58	4114.65	3881.84	4779.95	8336.08	11204.2	11136.8	9281.84	5131.7	7451.72	5174.85	9359.33	3111.31	4434.66	3144.18	18128.5	10061.9	5390.61	5285.48	15331.4	3995.22	8710.72	4357.98	8726.71	5372.5	4361.67	9066.72	6144.57	7525.29	5907.88	3674.54	8406.23	7783.99	6954.03	12727.8	12964	5755.91	3066.52	4676.78	5184.74	2550.45	7525.11	9681.66	8121.19	7582.4
C8neg_M1603T1167	1602.99	1166.9	C8	ESIneg	38040.9	18888.8	142759	90266.3	149583	42222	119841	151419	12298.9	139626	67521.8	89140.3	83009.7	60929	93920.6	104691	60045.7	70152.7	139188	74447.9	165530	28107	52907.7	145073	117944	45655.3	67659.8	130517	163176	73659.2	19417.7	11011.3	93959.3	103205	5841.53	35303.7	74689.3	24175.4	23747.6	106860	33368.8	97401.3	12336.5	86609.1	128661
C8neg_M1609T1248	1609.04	1248.31	C8	ESIneg	8933.05	0	16458.5	7709.25	23569.2	0	30674.4	26694	0	25141.9	3329.52	10093.9	13362	3767.82	20096.1	12082	17647.5	1566.56	32703.7	679.167	31745.7	909.312	5609.45	7567.4	12688.5	97.1693	10772.1	9980.29	16024.8	14230.7	1795.9	205.195	6775.68	14789.1	0	0	20825.7	4328	728.365	29691.3	4429.09	40360.4	0	12362.5	39034.2
C8neg_M161T65	160.999	64.895	C8	ESIneg	20331.2	49028.6	16195.8	10650.7	10889.8	13480.5	19094	16490.1	28694.2	13770	6538.21	7284.14	8949.12	8728.85	8782.03	25302.3	13344.7	13592.3	7601.07	8947.49	13297.9	9968.68	29106.5	18994	8564.51	10508.4	11284.8	10753.1	10084.7	7113.7	17139.1	8440.86	18345.5	11636.4	25144.4	14895.2	9901.27	9936.8	17919.6	17099.3	17883	24167.2	20924.7	13060.9	7965.19
C8neg_M1627T1175	1626.99	1175.08	C8	ESIneg	196.365	0	5830.56	701.087	5338.61	160.49	2969.79	5588.18	0	7713.36	85.1327	408.004	1355.02	0	2684.61	2606.19	3457.69	1868.64	2621.89	272.87	5545.53	951.481	310.548	11395.7	5974.31	367.594	2442.67	990.934	3392.89	1383.03	180.438	0	2125.84	4821.18	0	0	5831.16	72.0237	87.3532	5601.01	192.021	2630.83	0	1702.19	2614.7
C8neg_M164T76	164.072	76.01	C8	ESIneg	146333	93460.6	141127	115752	148203	116377	125606	145016	105965	143026	148116	128570	140395	111157	147601	130871	133490	141186	120249	141650	144380	53292.5	161310	130505	153644	146489	170037	128161	158671	169263	161006	50754.4	120353	111559	54429	124847	111344	97939.2	151068	148783	75261.5	129561	104605	131644	123851
C8neg_M165T293	165.056	292.9	C8	ESIneg	4522.65	4283.91	6530.23	4573.46	4884.48	2250.9	4773.98	3603.49	2688.31	4810.66	4664.95	6463.56	5085.04	3518.08	6258.37	3760.26	2250.34	5228.13	9027.43	10959.8	3421.08	6696.79	8285.28	6165.05	2852.39	6150.68	6032.45	6469.44	5080.26	5110.22	6947.08	4338.82	3737.24	3260.49	21335.3	4349.67	4480.57	8723.69	5904.83	7300.27	5063.27	3480.23	5870.44	4618.14	3237.08
C8neg_M1671T1167	1670.98	1166.77	C8	ESIneg	6615.38	2217.48	17475.6	14129.7	18384.5	6683.26	16956	20301.1	1696.79	20004.4	11835.8	13238	13826.3	9026.28	15486.6	14942	8857.84	11358.2	20385	9696.74	19046.1	4378.3	8624.63	17014.5	14794.4	6774.62	11745.8	16627.9	19947.5	11629	3501.65	1275.98	13081.7	14065.4	855.378	6090.32	9974.29	3889.64	3507.13	16092.3	5852.26	14744	1206.4	13098	19807
C8neg_M167T36	167.021	36.5	C8	ESIneg	555260	637252	469043	579254	379217	418597	592785	551993	386206	596286	530686	483766	503203	565363	472104	503920	550352	430796	440814	539078	397697	560331	481176	524003	498906	499263	740859	593405	405471	602667	534278	387312	541398	384542	511607	579508	573449	442085	525224	397746	418103	565017	552487	563012	496132
C8neg_M171T65	171.028	65.39	C8	ESIneg	50439.7	21508	16926.1	9294.51	16259.7	8100.89	11805.5	8600.29	14678.4	15409.4	10825.3	6484.78	13674	7342.03	12550	21349.9	13765.5	14791.3	9936.56	8645.32	9487.09	5988.07	20343.3	15385.8	8679.2	11060.6	17776	11707	11347.2	7110.27	19883.6	5646.79	30330.2	9309.14	12853.5	12768.4	8861.24	6933.11	19130.7	11478.2	18339	23356.4	17806.6	13356.5	10656.5
C8neg_M173T160	172.992	159.72	C8	ESIneg	77381.2	186779	79409.5	115069	33939.5	42020.5	159358	110181	112371	71163.6	178982	60981.3	29507.3	94350.5	105101	44322.9	332823	92739.7	273066	39436.5	87942.3	29873.5	143766	68606.7	54185.9	136595	65833.1	21808	71645.6	76311.8	106433	57659	38279.5	89983.9	57803.8	43726.7	149951	106705	297724	72824.1	53744.6	103451	77657.3	52956	133483
C8neg_M173T42	173.009	41.625	C8	ESIneg	43724.5	48369.6	61350.8	16995.4	45006.4	51407.4	59127.2	35405.7	71014.7	74685.4	64770.6	61369.1	79532	51505.8	67461.5	65880.9	44610.8	69564.1	62645.2	52251.8	51303.6	93381.1	66285	80753.6	75031.4	34687.8	85510.3	60159.6	66511.6	91137.1	52703.1	54682.1	51727.8	60281.7	69808.3	57721.4	60089.6	61591.8	68576.4	40246.1	91669	50527.6	60112.7	79464.7	56950.6
C8neg_M173T440	173.119	440.38	C8	ESIneg	170.924	89.1548	351.251	91.4218	0	78.0379	289.439	96.581	0	85.785	0	206.428	182.22	0	0	322.116	0	0	83.4284	251.325	0	0	115.389	301.281	0	0	0	0	0	103.84	0	0	0	0	79.4201	74.8459	102.56	0	241.995	68.6671	59.5732	270.649	0	271.375	87.4073
C8neg_M175T39	175.025	38.7	C8	ESIneg	8159.7	19462.5	25344	32618.6	106265	27113.6	49540.5	31866.1	25448.8	20094.7	51842	35116.9	15517.6	19272.7	39200.9	8699.63	29776.4	19381.9	83522.7	26423.4	76813.8	177498	33195.7	9162.32	9592.5	41467.6	12890.9	13715.6	36946.1	19840	49097.8	179626	53442.2	48068.4	70943.2	35234.8	46291	83110.7	50183.3	25413.7	15209.2	45912.6	20882.9	71682.9	79707.9
C8neg_M178T191_1	178.051	191.29	C8	ESIneg	4.68575e+06	4.42402e+06	4.71908e+06	2.27747e+06	5.02053e+06	2.35209e+06	4.66421e+06	2.31123e+06	4.71743e+06	4.88167e+06	5.52693e+06	4.77569e+06	4.68788e+06	4.33857e+06	4.87444e+06	4.71655e+06	4.64492e+06	4.63393e+06	4.8044e+06	4.85633e+06	4.90112e+06	4.89869e+06	4.87944e+06	4.64965e+06	4.827e+06	2.38524e+06	5.20727e+06	4.52558e+06	4.94291e+06	4.92784e+06	4.68997e+06	4.83634e+06	4.7669e+06	4.82247e+06	5.31024e+06	2.18322e+06	4.37853e+06	4.47692e+06	4.95854e+06	4.91112e+06	4.96017e+06	4.96098e+06	4.44787e+06	4.81251e+06	5.02322e+06
C8neg_M180T41	180.067	41.39	C8	ESIneg	14027.5	9972.45	8758.57	16040	11634	15643.7	8992.91	11183.1	9543.39	10593.8	13679.5	10912.7	12266.2	11864.3	12735.7	10109.9	12074.3	12199.1	6577.71	16524.2	16772.7	9537.89	9755.14	11802.7	9076.15	12095	14534	10962.8	16691.6	12852.8	8870.45	8669.39	12029.6	9276.78	6469.53	13182.9	9250.42	7866.43	12779.4	11096.6	9980.28	9690.04	12642.7	10595.5	6548.31
C8neg_M181T126	181.051	125.96	C8	ESIneg	20795.7	17937.3	14642.4	17851.8	16465.6	13563.9	18216.6	14944.4	11194.2	18919.7	21507.3	21252.9	23881.6	15815.2	21044.7	16090.8	19672	27076.2	26912.7	21677.2	18693.9	30183.5	20065.8	25289.4	17670.4	19453.4	22000.4	22096.5	15263	16224.4	18132.8	21118	15208.3	15158.1	22665.8	21952.5	18373	19452.6	21754.7	28465.8	20471.3	14451.3	21956.7	20864.5	14629.2
C8neg_M185T127	185.043	127.36	C8	ESIneg	3565	8653.94	5319.51	2761.26	3936.54	3145.09	9193.57	5513.54	5205.87	1952.26	5345.52	5204.56	7404.75	5553.95	5587.86	5226.2	5081.85	5516.59	13209.1	3486.88	3873.67	4875.24	11750.8	1399.34	6031.2	4806.45	11647.9	6300.79	5357.85	5065.82	7184.84	2235.32	6082.17	3944.1	4899.51	1247.16	5406.52	2944.19	8296.35	7432.66	6235.08	6044.72	3771.31	7475.89	6112.08
C8neg_M186T159	186.056	159.16	C8	ESIneg	4544.33	0	8585.47	3705.74	2010.56	0	0	20566.9	203.221	2964.79	26245.8	0	8219.59	17064.9	16746.3	10897	8953.44	5879.92	912.511	1972.85	7371.95	171.751	1729.54	3344.7	0	4622.17	1516.47	11937.5	178.022	0	2435.87	7075.89	996.157	14098.1	7134.6	0	1062.3	13731	37440	5420.63	2045.91	0	6415.97	0	17437.1
C8neg_M186T42_1	185.994	42.07	C8	ESIneg	15998.8	8391.59	15247.1	24189.2	22008.8	7274.05	13536.1	12919.1	4565.96	8529.43	6715.69	16720.1	9629.2	9866.32	8740.98	6137.65	21219.1	5112.55	12070.4	9776.82	16344.3	5971.05	6862.09	6210.01	8221.04	14598.9	7332.67	7953.87	15800.6	5635.91	11354.3	5470.43	9898.14	19915.4	9330.95	17485.6	5836.72	19534.4	10690.6	12754.3	8951.43	9491.02	4593.05	5627.94	7399.18
C8neg_M186T42_2	186.046	41.685	C8	ESIneg	14569.2	12410.9	7783.25	14520	13924.1	11637.6	13210.4	12018.7	9180.89	4386.09	4874.44	12016.4	4648.72	11731.9	7735.82	4425.45	11884.6	8719.4	11426.7	6311.4	10374.4	16526.3	4898.01	6431.1	10619.8	7065.09	3253	10425.1	5784.67	6760.5	5227.48	26437.4	9411.59	10555.9	10127.6	17371.6	7519.22	19742.5	7766.3	9989.62	6037.61	7148.69	11029.2	12241.6	5190.77
C8neg_M187T284	187.007	284.22	C8	ESIneg	657744	508526	1.63873e+06	1.26758e+06	396252	201711	1.41833e+06	1.26241e+06	832904	547039	535678	341320	863294	2.03433e+06	1.27134e+06	675094	378882	1.17072e+06	1.49497e+06	601911	349150	65085.4	1.89988e+06	1.41631e+06	4.91893e+06	187124	1.96481e+06	536198	790047	315601	796349	1.66768e+06	396434	737756	2.47948e+06	1.99682e+06	3.90065e+06	648751	1.33702e+06	1.37004e+06	1.7669e+06	384856	293416	858881	2.65004e+06
C8neg_M187T42	187.042	41.685	C8	ESIneg	60311.2	48757.2	35372.5	61555.1	65720.8	54129.5	61297.5	48605.5	37067.1	19082	28467.3	52488.4	21027.3	54095.3	33147.9	24895.6	59101.1	37300	57380.2	30062	44683.3	82449	27227.5	23215.9	48281.5	35379.3	20215.3	44198.4	25613.5	28176	21119.9	121206	40990.5	44426	47318.9	67929.8	37274.4	82720.3	30287.2	46272	26379.9	35449.2	42989.6	55698.3	26606.9
C8neg_M187T781	187.134	781.46	C8	ESIneg	9671.45	20975.1	11293.4	3039.74	6479.55	5669.13	6557.14	13894.7	13027.6	8520.73	7957.47	8660.55	11434.8	4333.15	7986.59	21425.6	10553.6	7352.51	2694.58	2007.84	3971.15	11067.6	5131.32	10603.9	2066.88	3745.68	8553.32	7127.04	6922.31	4971.96	9644.84	5654.43	14310.4	6751.63	15232.7	10082.6	11572.2	9325.69	8483.94	2418.53	9988.49	10116.1	23017.5	12196.1	5016.89
C8neg_M187T859	187.134	858.89	C8	ESIneg	6553.12	6101.22	8440.59	7801.16	11915.6	6685.26	10410.2	27042.8	6937.41	8801.29	7841.41	14764.9	5621.39	7074.8	5892.59	24771	11907.7	7837.69	4485.06	15892.5	7025.97	7512.01	5307.15	5831.03	7504.49	6020.44	4116.77	7881.34	7091.99	5913.66	10434.8	6722.11	9600.34	6559.21	10471.5	4424.24	6074.06	7160.02	7840.13	7600.55	10302.9	9057.39	4565.52	7798.06	6989.32
C8neg_M188T535	188.072	534.63	C8	ESIneg	2931.81	4560.82	20395	10339.5	9455.18	30576.3	18753.3	1553.4	16934.9	15593.9	27902.4	4419.16	6017.33	11982.8	16083.4	24286	4925.96	3566.74	3472.54	1186.66	6811.61	5993.08	8167.76	5419.94	2755.37	11720.8	8308.73	9597.03	18801.3	2183.01	1712.91	11681.1	8153.67	7838.66	33002.1	2934.16	1921.68	11475.1	3047.09	4410.07	6949.12	5357.31	11528.3	2979.24	9701.67
C8neg_M189T134	188.986	133.64	C8	ESIneg	41888.6	6456.7	19148	9279.01	27320.3	27381.8	50616	30317.5	20834.9	26077.6	78163.5	82804.7	14961.2	31291.6	37343.5	8280.36	7232.81	11730.3	21675.4	37965.4	45177	55089.2	22301.4	35789	15720.8	24641.5	19543.8	48550.2	40545.3	8133.43	18585.7	45606.5	13213.6	25075.2	89628.1	15571.7	13083	34319	46957.6	27422.7	26448.8	11750	20410.6	32729.7	37664.1
C8neg_M189T36	189.036	36.18	C8	ESIneg	1174.85	4242.67	3046.67	1405.54	651.751	3319.52	4126.3	5705.31	4835.53	3302.71	3731.51	3283.53	3593.49	3731.47	3968.81	3169.76	2803.51	7341.84	5255.56	2634.07	2373.23	6217.55	4126.63	4781.89	5617.87	2989.41	4090.87	4465.89	3088.31	8492.66	4015.27	4903.41	3158.11	2216.42	3428.45	8497.94	3577.96	6121.49	6174.34	5091.89	5719.22	4220.97	4572.75	4019.47	3738.39
C8neg_M189T390	189.114	389.945	C8	ESIneg	786.983	582.169	688.335	138.027	467.636	917.756	506.431	817.013	275.077	491.274	379.286	899.149	295.444	175.276	217.006	192.172	293.962	478.409	192.447	211.908	367.486	385.173	273.568	625.797	784.474	463.452	778.426	786.98	821.875	420.132	274.132	941.971	380.014	1066.37	756.933	502.014	580.917	549.332	545.4	581.462	662.533	906.362	732.072	888.647	594.642
C8neg_M191T40_1	191.02	40.175	C8	ESIneg	986338	1.05032e+06	1.1942e+06	671424	372500	860902	1.09476e+06	1.11136e+06	1.06263e+06	1.32695e+06	1.10986e+06	1.16414e+06	1.14412e+06	948358	1.11644e+06	1.09342e+06	799540	1.34224e+06	1.01948e+06	924965	874711	933236	1.15397e+06	1.1174e+06	1.2443e+06	694046	1.16407e+06	1.21901e+06	1.21791e+06	1.25622e+06	957897	912679	989495	1.01858e+06	1.08599e+06	1.09418e+06	1.026e+06	1.01843e+06	1.16506e+06	845285	1.31483e+06	913012	1.18746e+06	1.03528e+06	1.03634e+06
C8neg_M191T40_2	191.098	40.14	C8	ESIneg	10671.1	10782.7	15911.8	10554.7	9738.37	11783.9	16094.7	10606.7	16076.9	23111.1	10617.7	22344.9	12356.9	9977.18	6337.69	14769.1	14013.9	20787.7	13141.4	15633.9	8699.25	12656.8	15521.5	16468	13682	11508.5	16946.5	12097.3	13740.4	15736	15834.9	14057.5	18728.6	14607.3	11649.3	14628.1	16684.4	16240.2	15744.3	13104.6	18701	11428.6	12587.6	11623.2	14702.1
C8neg_M197T170	197.043	169.52	C8	ESIneg	17182.4	21526	17947	5816.94	10015.6	13385.3	18259.3	21728.4	12722.3	23047.4	16385.4	15539	17153.4	13101.5	10796.8	13117.2	8935.93	18340.9	20737.8	13583.7	17837.9	14151.3	12473	5812.69	15290.2	12528.1	24975.6	16575	17084.3	14975.9	22511.6	15616.4	16466.7	14520.2	19316.5	16468.2	15440.2	14326.5	17486	21065.3	21507.7	22542.2	16107.7	19419.9	18625.2
C8neg_M197T197	197.043	197.35	C8	ESIneg	21337.4	7814.15	21652.6	13093.8	14932.5	2733.95	20201.5	23645.8	10494.6	18668.7	14270.4	12842	16294.1	15286	15599.7	14213.1	16888.2	19468.2	5657.97	13804	18451.5	16009.2	22182.1	17943.7	16341.3	15412.2	19569.5	18582.9	18674.1	14334.3	16885.9	15782.4	16501.5	13999.3	18579.9	8065.79	17232.2	16216.8	15593.1	20346	27373.6	17526.3	16858.3	17653	12333
C8neg_M199T35	199.038	34.95	C8	ESIneg	22510.4	25104.4	22643.8	17934	14275.1	42692	45737.9	17266.5	31240.9	23918.2	17553.7	29005.8	31779.1	39454.3	34105.5	32654.6	26139.1	55434.3	27991.2	14123.1	19693.2	25049.2	20820.9	32735.2	44362.3	22364	30132.9	61422.3	42505	38360.1	23035.2	9506.18	22154.6	17324.9	24754	43442	37881	26050.9	39035.8	17774.6	33721.5	29824	23789.7	33074.1	9360.86
C8neg_M199T385	199.007	385.31	C8	ESIneg	1653.35	1225.89	4412.41	6680.01	4332.63	1169.73	3039.64	41870.4	645.798	973.922	95127.8	2287.32	4640.76	46110.1	14150.6	3716.78	21275.7	4407.93	2761.49	22445.2	67432.1	3612.97	8755.94	17403.8	2743.73	29534.6	2615.86	6798.91	17245.4	401.01	11473.2	6859.32	1390.16	20272.6	17690.8	2639.3	961.332	2652.98	63759.1	827.885	1510.94	292.823	40346.8	1603.9	8813.72
C8neg_M201T43	201.038	42.96	C8	ESIneg	87887	53480.7	49505.1	138791	167064	69428.5	95150.2	54942.2	60474.5	44205.7	53954.3	66462	40734.1	52819.3	72935.2	40104.8	119736	49055.9	87426.7	41754.4	58952.9	115418	46710.6	38837.9	66343.4	46342.6	49952.2	50540.4	40445.8	56825.9	39796.3	105567	83597.3	57388	64773.8	65841	63995.6	94751.4	57409.9	67559.1	40988.7	48076.8	45912.3	75402	55566.9
C8neg_M201T540	201.113	539.82	C8	ESIneg	5650.48	7127.71	7648.9	6839.41	2938.66	15529	2949.84	11750.1	12256.8	6888.94	5406.66	5169.59	6693.23	5778.42	6494.98	6292.09	6216.06	6443.87	7266.87	4382.67	5829.81	5319.26	8391.01	5922.37	6108.74	5322.09	5620.26	7107.08	5203.04	7938.58	3281.42	7328.37	8160.4	5728.38	9386.25	7188.22	5398.18	10659	5115.78	8370.79	9424.34	7348.62	10467.3	11795.8	11060
C8neg_M203T119	203.083	119.11	C8	ESIneg	383148	395332	545354	287108	509379	436158	461715	558854	276600	511371	479365	441030	508591	351613	471151	393100	188413	557877	364723	470060	300293	219594	235639	192954	526714	439502	483674	429224	445453	422281	381522	376518	414861	211889	156704	391708	304243	362485	500363	440345	273223	211570	380838	444822	474348
C8neg_M203T249	203.002	249.42	C8	ESIneg	12178.3	3701.65	9276.65	11073.8	2802.22	5783.27	121347	21940.2	4904.6	5025.91	8969.94	133962	32835.3	21066.6	21415.2	6367.57	5808.88	55053.3	10019.1	16696.7	40128	3187.03	10633.4	10666.1	22944.4	9769.74	35773.7	20328.2	9006.76	972.839	5321.58	23600.6	3032.48	16685.1	46674.7	50818.3	28873.2	34139.6	11715.3	8355.34	17181	2390.66	31522.1	5254.68	19674.9
C8neg_M203T431	203.129	430.86	C8	ESIneg	4121.54	3997.28	5053.46	3623.85	3271.93	10686.1	5790.5	14936.6	4726.77	1836.72	5408.99	3786.66	4116.14	4271.84	4171.11	4080.07	6024.81	6412.16	5580.54	4312.99	4406.4	5389.88	6606.4	7061.44	15163.7	5044.07	6148.97	8646.05	7983.43	7249.98	8226.36	7622.83	5377.14	7699.84	7597.68	8231.2	6581.97	11855.4	6004.25	10892.7	9784.91	8636.99	13281.5	12424	10324.5
C8neg_M204T332	204.067	332.13	C8	ESIneg	17766	27558.6	19516	14449.6	28599.8	15783.5	22824.2	26386.4	12061.9	28170.2	21761.7	20631.6	21924.9	18029.6	21447.3	22227.3	26100.2	40658.2	29490.8	23074.9	31005	44134.8	23869.5	30029.9	30971.4	21423.9	28871.6	32556.6	14181.1	18873.5	22342.5	27442.9	23210.6	22743.7	20272.5	23459.6	16017.2	25778.5	29248.7	30396	25304.4	19293.1	26992	26115.6	25711.7
C8neg_M204T51	203.997	50.92	C8	ESIneg	2250.78	11429.3	6928.25	3722.22	4161.63	25277.7	7314.54	19495	9202.15	11528.9	14482.9	6498.75	10115.2	12390.8	9915.23	8104.39	14065.7	13784.8	13688.5	12668.3	13200.2	16917.2	21686.4	13988.6	17629.9	16513.2	13892.9	15648.4	14998.1	15633.7	19283.1	22144.5	13720.1	25112.8	22521.8	22755.2	22023.2	25341.3	26488.3	22031.1	22127.4	23489.7	24003.5	36719.1	27555
C8neg_M207T36	207.051	35.935	C8	ESIneg	28882.3	23403.2	74783	34725.2	26998	60871.4	38351	34010.8	18767.9	21078.9	36943.5	20196.9	49843.3	63229.3	64154.6	17300.1	14947	21305.3	40643.3	24182.5	97029.5	46987.5	65262.3	3628.72	891.198	42206.7	11847.7	22954.8	51874.4	1218.36	73648.8	73822.7	46564.5	71205.3	65079.2	14120	31303.2	13247	24031.1	41425	12548.2	43202.3	34568.9	38750.1	121948
C8neg_M212T191	212.002	191.26	C8	ESIneg	93155.5	190616	155896	234465	69985.9	32696.2	215712	73267.9	87374.5	194967	141124	173079	232703	407412	131653	214998	326241	247000	252604	61291	67764.3	32566.9	254622	290543	225748	91107.5	216610	258345	182765	176689	443750	244512	50198.5	105349	213448	252450	638035	82823.6	159980	157369	167896	125139	56059.5	131483	141731
C8neg_M213T506	213.023	505.77	C8	ESIneg	4155.91	11159.8	52423.4	1034.83	7256.2	18979.3	1523.13	1862.14	353.962	66125.4	209454	6218.96	17536.7	933.199	26408.2	41259.3	90578.8	3781.8	0	6635.42	27670.8	9753.63	25977.9	4919.06	2922.98	32456.8	416.294	6203.84	1943.6	114.602	6466.72	51824.6	47731.5	5993.28	4383.99	1989.35	879.311	1393.56	34486.7	11218.9	8662.88	6636.96	58420	4498.99	90661.2
C8neg_M215T35	215.033	34.98	C8	ESIneg	285139	295238	211384	242100	194468	346821	368589	356165	328092	186586	179415	213621	197896	354554	166411	275182	228135	400502	169747	172330	264999	216128	165292	232107	239598	184132	223732	373414	282977	211573	175515	187626	163623	230768	187155	300193	179148	387088	206622	213378	191439	175474	284900	181082	174170
C8neg_M215T36	215.065	35.51	C8	ESIneg	6675.44	19088.2	11180.9	5167.38	4919.63	14988.9	10812	16133.8	14903.5	15893.6	19016.6	13425.9	16843.2	9268.5	13904.7	15520.3	10735.1	14192.9	17210.6	13405.2	15697.8	11767.2	19467.2	19863.4	23920.3	11464.2	18455.6	12218.8	16983.5	12606.9	20142.1	14807.1	17636.7	16423.3	9230.64	14777.5	21947.3	18167.9	17513.5	11399.8	18539.3	18503.1	17618.8	21743.9	22743.3
C8neg_M215T65	215.054	65.34	C8	ESIneg	94770.1	50257.9	26226.3	19991.9	29827.8	12206.2	21780.8	23180.1	23907.9	30446.3	14113.8	14761.2	20041.9	14514.2	22519.3	26570	17996.9	23883.2	27346.9	13278	16787.2	27369	27674.9	18748.1	27041.3	16830.4	18663.1	18504.8	15004.8	12510.4	25413.9	27410.9	32729	17088.2	24395.8	27960.1	19216.9	24012	15952.4	21263.5	42682.8	29888.8	39446.6	52690.1	16091.8
C8neg_M217T94	217.029	94.41	C8	ESIneg	10729.6	36518.8	21633	23167.8	35191.8	5556.67	24696.3	23832.4	10067.8	24338.1	37134.1	25442.1	32830	20797.3	28560.8	22421.7	25497.8	30821	18883.4	59798.9	28792.7	47271.5	30997.3	41602.4	30084.3	31891.5	22357.1	22661.4	29519.7	24355.8	27663.5	25016.5	48182.1	25312.9	49228.1	30632.3	25365	30708.2	34441.1	20551.7	34250.7	37179.7	21022.2	27249.4	34977.6
C8neg_M221T375_1	221.104	375.48	C8	ESIneg	4.912e+06	4.912e+06	4.912e+06	4.912e+06	4.912e+06	4.912e+06	4.912e+06	4.912e+06	4.912e+06	4.912e+06	4.912e+06	4.912e+06	4.912e+06	4.912e+06	4.912e+06	4.912e+06	4.912e+06	4.912e+06	4.912e+06	4.912e+06	4.912e+06	4.912e+06	4.912e+06	4.912e+06	4.912e+06	4.912e+06	4.912e+06	4.912e+06	4.912e+06	4.912e+06	4.912e+06	4.912e+06	4.912e+06	4.912e+06	4.912e+06	4.912e+06	4.912e+06	4.912e+06	4.912e+06	4.912e+06	4.912e+06	4.912e+06	4.912e+06	4.912e+06	4.912e+06
C8neg_M225T36	224.98	36.43	C8	ESIneg	34055.7	25100.5	21219	43439.7	39767.6	23989.2	29152.4	25827.1	16290.1	28696.2	25604.4	22845.7	23511.4	27805.4	21070.2	27839.8	32281.4	16015.5	22634.4	21643.2	20880.7	23619.6	25115.9	25533.6	22595.8	22794.4	39082	26466.4	20370	30029.6	23695	19590.7	26817.9	19215.5	24657.5	27309.3	24904.4	19301.9	21503.4	19022.3	20716.5	22248.2	23365.2	24133.7	23252.9
C8neg_M229T127	229.069	127.31	C8	ESIneg	5994.96	8582.12	5798.44	5080	6181.55	2873.01	8643.77	5336.21	4369.56	10888.2	6637.28	7280.88	7182.72	5173.19	7513.74	3492.53	6094.29	4803.21	20726.3	4497.67	4326.49	9410	12190.3	4414.57	7024.09	5754.06	8732.1	6353.69	5327.75	6633.29	9654.63	8507.94	8373.19	6964.03	6596.26	6287.55	8251.3	4864.35	10204.9	10031.3	7803.31	8591.62	5729.59	10894.2	10213.9
C8neg_M229T39	229.046	39.16	C8	ESIneg	963.455	5112.61	5410.99	1148.3	1646.59	33217.7	4884.74	26627	8033.85	10711.8	13164.7	3371.75	5988.23	5870.01	9455.57	6433.9	6580.59	10204.5	11741.9	8493.52	8832.58	9546.79	18673.1	14390.7	15572.2	16457.9	16380.8	15859.9	15277.4	13243	30036.1	6968.95	19394.9	17723.4	17338.4	26291.8	28150.7	40947.3	20461.2	18316.9	14863.6	19953.8	37752.4	48479.8	41776.9
C8neg_M229T66	229.07	65.645	C8	ESIneg	23749.4	61536.8	19019.6	5496.29	3709.78	3709.09	7038.44	13199.8	49208.8	10530.3	3600.56	2585.99	10347.1	5610.4	6551.57	23589.7	7212.43	15763.1	5989.24	7216.18	5559.7	8453.43	22470.9	9103.41	7088.36	9389.98	9064.86	11212.2	4455.45	1381.32	27309.3	7448.68	67016.5	5094.55	12887.7	19803.4	9781.82	5869.25	26018.3	11906.7	23910.2	38006.5	54436.5	9164.03	3534.68
C8neg_M229T757	229.145	757.14	C8	ESIneg	4259.12	3618.06	13734.7	2720.51	2603.82	3173.14	2134.76	10982.1	4439.94	4066.57	8051.61	2839.29	4640.05	2237.88	5259.62	6816.63	2266.27	4707.29	2719.82	3568.47	3519.31	2671.59	3729.59	5293.61	2167.64	2561.8	4617.88	3659.03	1118.78	5186.24	4265.79	3472.14	23834.6	2110.29	13027.3	5097.03	1983.38	5186.24	4423.8	3063.69	6438.27	2312.42	7615.93	5678.7	4863.92
C8neg_M232T36	231.941	36.18	C8	ESIneg	3134.46	14475.9	8645.76	3575.57	2030.34	12028.9	6278.53	13670.9	11707.4	14573	16052.5	10193.3	16316.8	6305.59	25550.1	19399.9	5757.82	13084.5	11163.8	10246.1	16776.6	11015.8	14554.4	15971.4	11366	16494.5	21007	10437.8	12165.2	16057.1	14653	13480.7	14145.9	8872.56	13774.3	10651.1	19686.5	17107.5	19610	7004.39	14691.8	19207.6	12575	19692.3	23182.9
C8neg_M232T76	232.059	75.995	C8	ESIneg	23256.3	14879.5	20865.8	20713.8	22426.1	16973.9	7602.36	24299.9	13735	25950.8	27084.7	18225.8	28309.5	16767.2	25296.5	15490.6	24891.9	22180.8	11088.9	17363.9	22205.3	12206.2	29349.2	21467.9	22768.3	19507	32909.2	18290.6	27404.8	31874.7	26531.4	13884.1	8050.7	15518.6	17065.5	15793	20488.7	12646.9	23693.6	22717.8	24225.3	19261.1	14135.9	11202.5	20122.9
C8neg_M233T1170	233.155	1170.41	C8	ESIneg	0	0	0	90.2168	0	0	0	0	0	0	0	0	0	0	0	0	0	0	0	0	0	0	0	0	0	0	0	0	0	0	0	0	0	0	59.4767	0	0	0	0	58.0234	0	0	0	0	0
C8neg_M234T42	234.008	41.96	C8	ESIneg	935.201	2999.25	1526.86	2089.87	1834.06	4891.88	3033.23	5773.55	2766.33	4305.46	3817.67	3510.98	4117.55	3071.13	3612.11	2609.16	5870.21	4099.16	4313.65	4266.87	2948.97	6199.2	6731.21	4631.91	6364.19	4737.3	5488.24	5133.5	4671.32	5453.14	4307.36	6311.81	3863.85	7275.52	3050.43	3944.37	6980.52	6119.19	8182.79	6310.5	4903.81	7065.14	5187.18	10090.4	8315.34
C8neg_M239T728	239.093	728.28	C8	ESIneg	9820.64	2552.42	3720.85	844.916	3734.4	4719.53	31285.9	5861.69	2964.81	151395	1387.87	7050.58	28207.1	3903.17	1480.63	10018.7	28451.5	34568.4	5263.5	3824.69	2780.23	7423.04	53428.2	9694.81	67506	89491.6	4140.94	100980	54495.5	5024.83	25595	4732.38	3950.37	16102.8	9558.84	9825.1	45552.7	1529.48	180257	801160	31978.1	143269	21210.3	31647.7	1900.06
C8neg_M240T42	240.049	41.89	C8	ESIneg	15201.8	5274.82	10224.6	22508.7	23198	7287.79	8373.02	5243.18	3905.91	3057.97	4851.27	11884.9	8595.67	6229.43	5321.71	3383.95	16737.4	3242.87	12311.5	5187.31	9073.37	7506.67	4927.56	3370.04	4637.02	6961.76	3886.67	6013.68	7675.47	4132.87	5731.06	8255.82	9596.25	11166.9	9001.83	8120.9	4575.73	4444.45	5507.28	8707.24	4484.85	6068.8	2934.24	5312.07	4558.95
C8neg_M241T170	241.07	169.63	C8	ESIneg	14573.2	16305.9	10800	8518.09	15698.2	9214.08	14342.4	14292.1	8845.79	15667.4	9173.98	11974.7	13472.8	9339.73	15820.2	8155.56	15094.1	8857.76	19649.1	10977.6	10991	17513.4	17804.4	10149.3	12688.6	10075.7	5891.33	8001.71	10228.6	5346.99	7126.71	19808.7	12688.8	13252.6	17066.3	12596.2	14235.5	16541.4	7196.26	14372.8	11433.3	13976.5	11775.7	18350.8	11086.3
C8neg_M241T198	241.07	197.675	C8	ESIneg	12420.2	14713.3	13342.6	6803.97	13800.1	9187.33	12764.8	14489.4	8289.12	12434.8	7060.75	9208.62	9453.38	8899.64	9271.7	1587.43	12509.7	8772.77	15470	8159.57	10963.6	16948.1	14492.4	9224.36	11082.4	9563.98	9390.29	11060.8	9299.07	10466.8	11352.4	17161.4	9970.58	12082.5	12105.3	12627.1	11276.4	15130.7	10158.6	13286.5	2545.24	11957.3	10967.5	14903.3	6624.67
C8neg_M241T765	241.145	765.42	C8	ESIneg	16573.4	12292	15997.9	684.914	7841.55	5768.96	3021.63	13675.9	14428.5	19578.6	8328.78	4289.62	14301.6	7055.44	11402.3	17859.8	5333.88	12827.1	1698.13	12395.2	9819.99	3741.42	21298.2	9701.89	4928.16	9104.73	16909.7	7972.57	2774.79	17220.3	5861.5	18036.2	13360.8	5858.61	24095.9	10712.4	19118.1	11460	12866.4	6925.34	18362.7	2494.06	20316.7	13208.2	13556.7
C8neg_M241T853	241.087	852.84	C8	ESIneg	0	0	78.2164	0	0	74.9533	4859.56	0	0	0	0	74.4701	0	1181.36	0	112.802	86.0941	97.2305	0	67.9564	0	0	0	74.4982	307308	78.232	0	0	102.337	0	0	0	0	82.9856	0	0	0	35102.5	87.961	0	0	138.391	0	28203	91.4494
C8neg_M243T41	243.062	40.83	C8	ESIneg	8213.14	8477.42	8728.39	10712.6	7738.93	8335.67	8711.64	10764.5	4007.66	7388.43	8701.89	8252.66	9582.36	11988.3	5668	7711.54	13686.5	7423.5	6931.32	8345.74	9663.04	5541.72	10307.7	6946.46	9545.92	7862.16	9025.3	13002.4	8662.61	8231.54	4001.42	8495.79	7413.82	7505.02	5303.5	8275.38	9313.38	8037.4	8672.98	10601.4	8973.85	4350.46	7652.87	10524.7	7301.54
C8neg_M244T718	244.138	718.17	C8	ESIneg	117.018	0	0	0	0	0	0	0	0	0	0	83.1915	0	78.6252	0	192.496	0	0	0	0	177.795	0	0	73.5521	121.501	0	0	0	79.5736	0	0	0	78.0387	0	0	0	153.995	91.5556	0	56.5067	0	0	0	0	0
C8neg_M245T482	245.049	482.225	C8	ESIneg	21808.9	115266	21415.7	7286.55	243363	210805	222482	383506	20466.8	78505.1	49384.6	14939.2	19738.5	17669	3789.39	98775.9	264267	6501.35	48773.4	19194	1227.77	113022	5940.68	6978.48	79863	30634.3	46158.7	28599.1	53404.6	2098.2	86327.3	28295.3	161488	326747	110574	94422.5	1404.9	1676.46	48272.4	53548.4	11499.6	162516	144233	23664.3	8868.34
C8neg_M245T72	245.115	72.18	C8	ESIneg	616.023	2313.4	2171.15	469.436	1268.83	1944.8	1049.22	923.422	785.758	851.06	1681.54	2013.2	1393	1493.44	1058.5	623.297	1176.21	1921.28	1270.99	2394.85	2881.38	2011.47	1308.36	810.769	1123.58	1099.83	283.887	897.873	1199.93	847.943	764.872	1779.97	1182.28	1768.7	1949.61	2423.72	699.314	932.358	2004.7	1323.34	2862.81	2403.26	3488.33	790.696	995.62
C8neg_M245T737	244.908	736.995	C8	ESIneg	6457.21	7450.48	5038.32	5579.45	7021.55	2940.32	2020.81	25176.1	7483.31	12878.7	7829.65	2150.12	5135.34	32873.7	2268.82	6133.41	3077.85	5485.63	5451.39	14418.2	6360.78	20000.5	10591.4	5976.48	4923.25	4273.32	4133.09	4171.25	12829.8	4257.4	8135.25	35712.1	7024.86	15605.1	12426.2	6733.62	9342.74	9563.67	6034.64	3194.73	18395.6	6096.84	7501.45	3230.07	9864.37
C8neg_M247T36	247.094	36.5	C8	ESIneg	13086.1	18799.5	15143.2	6615.57	6985.19	12756.6	8807.28	17383.9	13848.8	11245.9	10179.2	10513.4	12567.9	13212.6	9876.07	12521.7	10579	15641.8	12495.6	11391.9	10746.5	13693.4	12165	12136.9	13792.6	11190.5	7934.73	14033.7	12652.4	12665	12650	9424.4	11427.9	13619.8	7714.59	13255	12275.5	16811.8	11538.2	8853.3	9745.6	11467.2	14402.6	13440.5	10396.6
C8neg_M253T1542	253.218	1542.48	C8	ESIneg	44026.9	9087.57	42257.3	8417.65	12002.5	7519.39	5875.4	3106.97	11441.1	14395.8	28691	4579.41	24017.1	4912.52	34753.6	62059.4	39417.5	4264.91	1330.41	714.975	9414.09	6339.97	38186.9	26679.1	26210.7	7129.26	34974.4	3433.78	37450.2	27624.5	63442.2	2511.47	59402.4	10690.6	6574.9	26116.4	68205.5	20525.9	6976.63	9271.31	28138.9	35568.7	11592	15651.5	29822.5
C8neg_M255T1658	255.233	1658.06	C8	ESIneg	83854.3	11602.7	55649.7	42521	49552.6	15565.3	24382	13410.2	7170.43	14673.6	15800.6	25895.4	21003.8	14251.5	27114.8	65610	64778	4366.82	2988.9	4811.11	11101	22231.9	24198.2	17896.2	17087.3	9066.26	29732.3	19084.8	47373.7	30315	88475.5	19757.4	61457.3	27788.1	19595.7	59827.3	64767.9	16080.2	9399.44	32445.2	39886.3	142184	26974.5	45548.5	29172.3
C8neg_M255T284	254.994	283.97	C8	ESIneg	7928.52	11917.9	15385.4	23837.1	5165.14	3039.51	16199.4	15157.8	11008.2	8055.21	9315.99	8047.29	24905.7	18491.9	20891.7	8513.91	8112.66	13618.7	19788.2	7161.6	4799.24	1492.35	25211.8	12864.3	33561.6	4586.95	30627.7	14255.5	17229.5	5879.2	12235.2	16653.1	5136.59	7530.89	13446.8	26455.2	26618.8	6604.57	20620.7	16097.6	21618.4	7375.74	7884.14	14420.1	32884.2
C8neg_M255T365	255.088	365.225	C8	ESIneg	4647.4	1905.44	9480.55	85.673	2970.6	2318.83	29107.6	4052.2	3258.68	50298.3	100.968	2028.43	10159.4	748.976	541.362	10734.6	19698.1	5599.4	23314.5	1421.98	2115.4	4033.36	27721	3342.53	13797.7	65021.7	885.47	27962.9	38579.4	1002.02	27739.3	1956.07	2806.93	12863.7	5078.45	8636.9	82413.1	1594.24	163464	308384	27443.5	182485	16288.8	22753.2	992.3
C8neg_M255T790	255.067	789.72	C8	ESIneg	0	0	0	0	92.4109	0	0	195.444	0	0	0	74.4499	0	0	0	0	0	0	0	0	0	0	0	0	0	0	106.44	0	0	0	0	0	83.4364	0	0	0	82.8811	0	79.9367	63.2767	0	0	69.5319	0	0
C8neg_M257T127	257.101	127.15	C8	ESIneg	476.627	5791.71	1599	1238.41	192.885	561.978	4855.81	1235.28	1307.3	4325.81	2119.65	2597.02	2004.83	917.818	915.812	598.098	1030.11	1388.48	10757.5	1215.92	409.964	2176.72	4269.27	1350.83	1100.44	2417.74	3136.01	2640.12	1490.23	1815.52	3417.6	1668.98	2302.81	1136.12	2295.53	1824.66	2472.78	478.828	2932.07	4094.56	3959.82	2912.91	2037.19	3196.99	2686.08
C8neg_M259T146	259.13	146.4	C8	ESIneg	4382.85	5662.41	5399.35	3156.32	3264.45	4208.38	5434.93	6255.82	3267.01	5667.78	4677.19	6637.71	4468.56	4433.77	4226.25	2732.37	5099.39	7437.48	5571.92	7576.62	6183.31	5614.37	5550.31	5986.8	5989.41	6272.21	3997.66	5034.33	6170.64	5372.25	4481.35	4352.68	3425.85	5913.93	4742.12	3621.75	4819.24	3308.4	7190.48	4227.77	5660.12	2675.86	6240.03	4465.3	4257.18
C8neg_M259T35	258.982	34.92	C8	ESIneg	3378.39	10030.1	7665.61	5830.21	2812.26	12093.5	9805.6	10148	10379	9628.29	4177.81	6505.77	6918.9	5908.36	4683.46	10091.8	4791.16	11449.4	3914.16	6901.95	14878.8	6999.24	6345.66	6356.82	10858.9	12022.5	6707.36	8367.55	10345	6547.82	6918.3	7338.46	5753.77	5526	4675.52	5481.11	5389.71	18888.6	4447.57	9084.65	6501.51	4942.13	10942.2	7431.32	8832.81
C8neg_M259T733	259.192	732.72	C8	ESIneg	0	81.1196	0	0	0	0	0	0	0	0	0	0	0	0	0	0	0	0	0	0	0	0	0	0	0	0	0	0	0	0	0	65.5653	0	0	60.9225	0	0	0	0	0	66.7019	0	0	0	88.1987
C8neg_M260T42	260.023	41.63	C8	ESIneg	6577.47	6002.06	4995.11	4926.45	5384.2	4762.89	6256.5	5028.23	3706.36	6698.42	7267.17	7463.36	5839.03	6518.17	6436.22	7425.92	6344.78	7893.94	8143.13	7037.76	5916.18	6330.48	5785.47	9229.45	7388.26	6800.13	9232.87	7352.2	8482.92	6020.55	5556.01	7694.51	5167.65	5906.33	7356.95	7042.77	9442.82	6197.86	6104.54	4497.37	6905.28	6930.79	5552.68	5705.01	4338.85
C8neg_M261T119	261.041	119.12	C8	ESIneg	10342.5	12560.7	11744.4	7675.36	11975.1	11839.4	12262.4	16696.6	6770.99	13613.3	11128.1	12169.4	12983.6	13479	11710.4	10503.2	8530.22	16590	9494.86	11923.3	18678.4	9997.85	13606.1	9325.15	13563.2	11361.5	11758.8	12739.4	11919.7	11032.2	9304.47	12159.6	5673.89	9633	9951.07	14660.7	6430.02	10348.8	14099	13049.1	16005.2	14553.6	14103.2	11521.1	11351.3
C8neg_M261T35	260.98	34.92	C8	ESIneg	4848.02	4086.75	2798.13	4297.23	3325.97	6727.27	7010.59	7957.94	3899.83	2874.14	4048.76	2471.64	4273.63	4479.52	4616.7	3562.54	3237.33	4504.24	3329.68	3135.09	4645.31	3320.31	3036.1	6263.18	3761.2	2140.46	4349.96	9387.34	5142.71	3430.37	4533.29	3087.49	4210.53	5075.41	2880.84	6359.35	5680.23	3575.4	4790.07	3018.99	3923.95	2673.46	5269.41	3367.49	4087.18
C8neg_M263T202	263.104	201.56	C8	ESIneg	23309.9	69069.4	83875.3	45169.2	21706	23789	92546.2	43892.6	48073.2	53396.5	14471.2	79091.9	179491	149714	69981.9	69673.6	137972	89323.9	38702.3	21194.3	24019.8	11052.1	95964.2	111119	210288	30945.9	161020	35192.1	63616.9	41393.1	83375.2	66719.4	19118.9	61301	177377	232007	197268	25134.8	102083	43191.6	87691.9	58578.3	38517	52639.2	217459
C8neg_M267T938	267.124	938.04	C8	ESIneg	131249	105672	117845	73486.8	73123.5	228189	150895	123245	79593.7	191719	123209	352742	54483.8	128840	116773	203022	183011	86299.3	152998	146998	66078.9	67635.7	83409	204396	200965	112302	189859	124980	67529.2	207740	171491	83115.1	121609	60980	145450	163246	79224.3	117965	83140.7	149164	147579	70330.5	95136.4	132106	57364.4
C8neg_M269T1240	269.213	1240.04	C8	ESIneg	0	0	371.931	0	79.5731	217.409	93.5858	105.658	0	0	456.31	303.76	305.645	0	199.533	210.36	496.79	0	171.959	149.14	79.9327	272.29	397.011	678.619	583.577	175.132	577.714	0	314.157	103.781	574.738	223.403	226.535	180.975	0	221.142	0	0	0	61.8356	265.991	65.974	0	318.034	234.474
C8neg_M271T119	271.07	119.12	C8	ESIneg	26484.4	26297	33343.1	26043.1	31812	29208.6	28739.4	38509.3	23085	41697.2	40655.8	28384.2	41541	26421	43142.1	32275.3	31753.3	36240.4	31245.5	25916.3	36660.8	22191.6	42107.1	29577.4	30947.3	27758.3	46066.8	30044	33516	37510.1	36289.9	24127.9	28344.9	26447.9	25519.3	22790.4	24343.8	22661.7	38700.9	31739.1	36654.4	31876.3	24202.7	40016.6	42779.1
C8neg_M271T1454	271.228	1453.5	C8	ESIneg	7371.81	2088.16	20831.8	15554.7	14515	6050.25	13220.5	9857.87	3231.11	13127.2	7830.55	7006.42	15961.3	8390.74	8914.37	12099.5	21186.9	3385.25	6862.54	2901.14	6107.89	4715.42	6503.69	5889.39	5705.64	3107.97	11573.4	5367.63	17502.4	11498.1	11587.9	3506.13	14376.5	10928.9	2655.65	8914.11	14730.8	6537.78	3727.06	12401.3	6531.01	23180.3	2116.86	11500.3	12077.8
C8neg_M271T40	270.96	40.37	C8	ESIneg	15062.5	8657.75	11057.5	13092.7	12419.4	9527.01	13555	8970.58	9154.68	11718.4	10035.4	10494.3	9160.65	12026.4	7076.07	11415.6	14663.5	8355.94	9242.57	9795.44	7366.44	5779.44	7988.66	10987.7	9863.19	9082.49	12569.8	11589.6	10783.2	10542.8	7957.74	9025.66	10168	10679	14543	11356.6	9529.06	7823.78	9501.14	10256.6	12415	8446.54	9974.28	6392.78	7879.14
C8neg_M276T159	276.001	158.985	C8	ESIneg	0	0	0	0	0	0	0	0	93.4424	0	0	0	0	0	0	0	0	0	0	0	0	0	0	0	0	0	0	0	0	0	0	0	0	0	0	0	0	0	0	0	0	0	0	0	0
C8neg_M276T76	276.085	76.02	C8	ESIneg	15094.6	7650.24	11437.7	11514.7	17286.4	10153.4	11136.1	12340.9	8537.54	12098.5	12600.5	12806.6	9987.83	10341.3	10447.5	10097.9	13598.1	9277.85	16992.7	10073.1	12106.7	15176.7	11078.8	8645.42	8002.87	11134.6	10067.4	11207.6	7979.81	17025.4	10078.4	16933.7	8424.51	12450.2	10569.4	10908.6	7771.48	12879.7	12768.7	13360.1	12391.5	10370.2	8609.56	17424.2	6545.99
C8neg_M277T1503	277.218	1503.42	C8	ESIneg	21243.5	9177.29	35548.9	14114.1	13159.7	7628.39	16958.7	10988.2	5516.04	6909.83	12666.1	3576.83	9990.6	8091.65	14187.8	83307.5	16773.1	3417.82	1181.53	371.935	29690.4	2493.9	16291.2	25547.5	13556.8	8200.81	17512.9	3596.22	40523.5	18276.8	48078.8	1547.89	26310.9	18431.5	1786.53	16399.7	39176.7	7282.25	6274.34	5174.08	11833.8	33395.1	7425.12	9931.49	31251.8
C8neg_M279T1600	279.233	1599.78	C8	ESIneg	350533	100936	374741	375341	223834	113372	160972	125793	70262.1	113492	175052	91485.2	172637	93604.8	271454	697497	335034	34905.3	69073	10092.6	80561.4	37197	213497	241203	117820	62826.2	237637	83188.2	426598	294443	487739	40128.5	496923	164685	51317.8	282373	356302	66198.2	84036.8	130507	177238	377260	94513.8	206546	218862
C8neg_M281T1706	281.249	1706.1	C8	ESIneg	504861	98353.2	319889	238758	250834	96007	271774	83852.8	68469.8	90620.5	109081	122088	140038	99565.3	239092	550796	398488	10397.8	31582.1	14726.9	72920.4	61366.3	151035	130256	92775.3	56627.1	214263	86494.7	307979	252180	550502	56398	449704	176522	92198.1	339651	413745	99777.1	66651.5	186622	299032	637135	119305	190199	228640
C8neg_M281T197	281.101	197.27	C8	ESIneg	17538.5	35763	14830.6	5680.94	9091.41	8030.24	27969.6	19802.1	13268.1	11661.8	3521.49	7731.73	9390.02	7013.56	5219.45	4572.38	8958.31	12566.7	10683.7	9945.65	11210.1	14121.6	14744.5	13008	8959.07	8561.07	7374.05	6583.23	8154.14	2124.89	10174.4	9260.2	9973.15	8822.82	14904.8	15570.9	10278.7	11549.7	10382.3	12773.3	32421.2	16636.4	17604.2	11019.4	3785.76
C8neg_M283T36	282.938	36.19	C8	ESIneg	4817.63	3614.87	3067.63	6642.43	4585.39	2195.23	2879.71	3166.35	1326.13	2898.16	3301.22	2738.09	3504.13	3300.23	3660.91	3639.26	5222.58	1668.07	3830.08	3762.37	2216.17	3299.36	3056.18	3254.34	2725.49	3667.54	5344.45	3255.09	2860.84	3695.82	3116.18	2580.4	3793.74	2375.03	3772.68	2684.28	3228.42	2399.42	4102.23	2920.47	3295.48	3261.04	2751.11	2466.52	2729.89
C8neg_M287T941	287.223	940.955	C8	ESIneg	92.5343	82.634	178.612	101.622	0	246.542	83.2264	259.221	95.715	0	90.3857	0	86.5355	74.3707	81.9392	329.621	0	108.731	0	0	0	319.295	291.358	101.983	178.386	0	0	343.695	0	0	188.294	62.0281	513.084	85.3049	58.6761	0	177.32	148.96	198.691	324.933	121.564	66.591	0	165.345	203.291
C8neg_M289T40	288.963	40	C8	ESIneg	1864.11	5546.22	4209.87	1949.62	1815.39	4992.18	4179.29	6257.94	5063.77	4889.52	6084.88	3593.02	6330.17	3577.07	8602.82	5009.97	4342.73	5434.34	5298	2897.39	6593.23	6342.67	7485.66	6196.97	3902.3	7989.56	6371.13	4516.05	5489.05	6928.49	4885.14	6420.54	4250.51	3729.56	5459.76	5828.09	9254.45	6474.42	8974.53	3748.4	5760.55	5788.47	4916.23	8573.88	7211
C8neg_M291T37_1	291.083	36.66	C8	ESIneg	1.14651e+06	1.85663e+06	1.72853e+06	1.15243e+06	1.15481e+06	1.4822e+06	1.60256e+06	1.92327e+06	2.00447e+06	2.00515e+06	2.23388e+06	1.67256e+06	2.02088e+06	1.32593e+06	2.33709e+06	2.03705e+06	1.3335e+06	2.37367e+06	1.945e+06	1.50553e+06	1.93821e+06	1.60738e+06	1.93066e+06	1.8738e+06	2.31815e+06	1.57743e+06	2.10904e+06	1.53165e+06	2.13176e+06	2.43721e+06	2.08155e+06	1.51469e+06	1.83463e+06	1.53855e+06	1.31e+06	1.47871e+06	2.08618e+06	1.80039e+06	2.06788e+06	1.6278e+06	1.7675e+06	2.11618e+06	1.2747e+06	2.18917e+06	2.49929e+06
C8neg_M291T37_2	291.179	36.925	C8	ESIneg	6482.34	27868.7	18132.3	9506.31	12410.1	18372	19863.8	29576.5	21952.8	38871.6	38633.8	33227.2	30760.5	21519.3	12659.6	31529.3	24565.8	27081.7	6186.9	20999.6	29760.4	28925.2	35868.3	37708.4	28657.7	31076.1	30922.9	15596.2	33756.9	25538.7	34987	29477.5	22838.4	26609.8	22133.7	26843.5	34555.9	20446.1	27772.9	28066.7	31278.8	39860.4	13855.3	37280.7	45291
C8neg_M292T42	292.14	41.89	C8	ESIneg	6776.67	12485.9	9655.44	6146.58	9546.75	11947.1	12431.6	18100.1	3638.12	4826	11329.1	9046.62	16858.6	16042.1	14741.6	5773.18	11118.3	5055.91	17812.6	8671.68	9602.03	14163.2	18993.3	5458.27	2838.81	14545	7851.34	7381.72	11133.2	8469.06	19715.4	28585.6	10627.4	10038.4	11100.7	14573.6	8017.26	5693.19	17459.8	18456.9	19400.6	13747.5	7898.02	5799.15	16168.6
C8neg_M293T1270	293.212	1270.32	C8	ESIneg	762.948	250.918	197.617	1687.08	0	1050.17	628.004	174.785	72.1457	1007.45	969.871	205.982	205.524	676.724	0	460.159	91.5494	0	96.9304	77.3185	90.8349	0	182.534	271.183	0	0	582.034	152.577	0	571.97	800.755	582.838	580.716	81.9527	660.741	98.3747	0	289.419	778.421	243.295	1717.11	144.152	76.4732	2983.85	340.858
C8neg_M293T167	293.115	166.82	C8	ESIneg	1682.61	992.815	1662.48	763.374	1256.13	2621.66	2500.54	2136.25	993.814	1957.02	2475.93	2903.9	2077.27	2320.9	2008.26	1972.58	1394.31	2792.31	2627.4	2967.65	2699.78	2551.4	1810.79	3217.14	2969.36	2763.36	1488.64	1977.95	2509.94	2465.71	3179.77	2357.97	432.746	1822.68	1543.91	3289.97	1121.85	1114.45	2742.57	2326.32	2717.66	2076.99	1590.96	1621.34	1054.5
C8neg_M293T743	293.14	742.95	C8	ESIneg	0	0	0	0	0	86.2881	0	0	74.1909	0	0	79.4878	0	0	0	0	0	0	0	0	0	97.1092	0	166.232	0	0	90.0195	0	0	0	0	0	0	73.8662	0	0	0	0	0	59.1826	0	74.8091	0	0	0
C8neg_M293T839	293.14	838.57	C8	ESIneg	0	0	0	0	0	0	0	0	0	0	0	0	0	0	0	0	0	0	0	77.3533	0	0	0	0	0	0	0	0	0	0	0	0	0	0	0	0	0	0	0	0	0	0	0	0	0
C8neg_M295T1153	295.228	1153.26	C8	ESIneg	0	80.5536	696.139	348.137	85.2017	885.665	247.111	101.037	633.406	262.831	303.082	234.786	201.712	75.6917	326.145	461.094	290.677	82.4146	0	0	83.0607	172.165	183.609	332.09	274.015	0	203.885	0	0	833.366	0	131.495	1209.45	0	514.536	258.087	76.55	164.301	344.073	371.63	913.783	619.618	492.703	584.173	0
C8neg_M295T1225	295.228	1224.93	C8	ESIneg	5207.79	6399.07	15793.2	4728.06	3074.99	8426.06	4614.48	3403.39	4067.42	34035.4	50395.1	4052.28	9473.99	9758.15	15998.5	22023.8	3308.27	5690.38	9194.76	3488.03	3306.29	8517.74	13261.6	7933.94	5092.68	10549.4	25375.1	5903.18	10582.2	8667.07	17969	16200.8	23927.1	5292.43	28433	8470.58	4715.36	6465.22	29784.8	15830.9	30968.2	18547.8	5150.09	47808.5	3962.28
C8neg_M297T1423	297.244	1423.32	C8	ESIneg	3131.25	2295.17	6547.77	7897.58	7137.65	4470.18	4950.39	8449.25	2202.3	12767.1	6731.25	4115.99	9504.06	2958.43	11908.8	8279.22	11631	3126.73	15365	2118.18	7898.73	3254.76	21229.1	7189	14813.6	6148.93	8056.41	4661.9	12552.2	11464	8789.54	2640.88	8429.14	9360.83	1369.54	3969.8	11613	5678.3	7025.67	12020	4022.02	9205.25	2055.14	11288.1	13520.1
C8neg_M299T284	299.021	283.99	C8	ESIneg	8889.75	9097.95	13507	17401.8	6714.82	2750.55	12842.2	10713.5	9487.25	9604.63	8787.7	8650.67	18370.7	13805.2	18165.8	6732.72	9363.43	8558.57	20623.7	7222.26	5493.93	3268.98	21743.7	9458.51	24985.3	5012.68	26936.4	12565.2	12766.6	6810.52	13319.1	26864.2	5900.61	11176.2	26242.7	19488.3	10638.9	9012.44	18482.1	15078.2	7845.26	6614.59	6531.5	16919.7	20530.3
C8neg_M301T1036	301.239	1035.63	C8	ESIneg	354.664	294.34	609.187	97.509	102.116	187.953	276.289	530.539	240.287	85.3841	184.982	249.959	82.4801	0	86.8155	396.005	337.233	336.105	194.206	145.971	375.1	303.471	86.085	0	0	0	231.55	283.044	112.544	112.738	246.055	0	79.1175	151.617	487.415	191.772	170.385	192.255	174.46	314.434	480.607	185.11	412.116	373.988	0
C8neg_M301T1505	301.218	1504.95	C8	ESIneg	300.208	0	2482.31	599.961	415.241	77.6979	359.432	736.97	74.5439	1533.4	414.955	71.9661	1573.38	82.5966	680.409	7012.94	2797.97	92.8389	194.117	0	6508.14	342.201	1981.86	2679.68	755.71	826.738	1952.99	320.423	2305.79	1628.46	3755.78	73.0664	808.426	931.857	83.6794	106.987	3175.58	0	843.414	6156.96	1374.59	1241.23	74.3655	488.291	1127.25
C8neg_M301T37	301.043	36.73	C8	ESIneg	1740.17	3392.01	5749.98	1736	1902.21	3629.19	6254.42	3275.64	3148.35	5578.43	6785.49	6835.84	4687.28	3114.94	5702.47	4982.02	3890.73	4470.65	6546.91	3845.94	4848.21	6920.11	5749.69	3883.48	5821.85	2782.68	6036.71	2441.03	4276.99	7953.16	5855.68	6948.07	4856.51	4259.89	6683.09	3997.64	6282.7	8791.89	5902.27	2998.66	4204.64	4577.61	5529.61	7251.87	5542.53
C8neg_M303T1597	303.233	1596.6	C8	ESIneg	31409.7	11091.5	48073.7	26467.8	21863.8	7982.66	14904	17997.9	6695.91	18636.6	10673.7	8405.52	21686.7	9477.48	19646	104465	33993.3	7424.64	9035.66	1131.28	18542.7	3041.24	34490.7	34027.6	5009.35	5435.35	30906	14451.1	40100.4	31065.2	56182.8	2235.34	30434.4	26539.9	4306.28	21241.5	44113.2	6318.36	6691.01	22349.3	25835.1	25498.1	8898.79	9253.06	20531
C8neg_M303T41	303.033	41.395	C8	ESIneg	4571.13	5448.13	7046.75	4854.38	7933.47	7936.88	8963.4	5715.66	8943.24	8838.89	7447.46	6634.13	7026.96	6600.7	10189	7564.45	5602.11	7445.7	9125.37	3755.57	4310.38	8248.92	7129.87	7432.11	6777.21	3138.61	7444.44	6727.9	6518.36	7769.05	6752.95	9695.04	8983.74	5137.76	13780.7	7458.71	7830.69	10799.2	7241.59	4820.45	6666.86	5317.2	7730.46	7981.44	7867.17
C8neg_M309T637	309.102	637.08	C8	ESIneg	42034.3	55422.3	41864.8	168213	43031	46218.4	43693.2	33093.8	31204.7	42006.7	38585.8	29551.6	46021.4	33773.4	25663.1	28251.1	22439.7	34633.8	32847.6	36896.6	30037.9	36126.6	44527.4	37499.3	43675.3	48438.2	38802.3	37364.9	39258.9	27754.8	38893	41756.5	42881.2	47134.8	38627.6	37570.4	28494.7	55975.4	31192.9	43835.9	35915.8	30331.7	42265.3	30998.7	36791.2
C8neg_M309T853	309.075	852.6	C8	ESIneg	0	78.3543	0	0	0	0	417.703	0	0	0	0	0	0	0	0	0	0	0	0	90.4157	0	0	0	0	26253.2	0	0	0	0	0	0	0	0	0	0	0	0	3458.42	0	0	0	0	0	4098.22	0
C8neg_M311T1125	311.223	1125	C8	ESIneg	1606.55	1976.71	1579.22	2250.46	1852.24	4320.41	2085.36	1698.83	2452.53	3513.77	2046.83	2314.61	2678.34	2114.83	2198.05	2211.81	3088.06	2769.51	3229.53	2530.34	1596.7	2821.76	2097.53	4271.78	3621.28	2684.63	1702.13	2611.54	2168.37	2146.79	2639.96	1917.06	4406.54	2719.38	3193.01	3592.33	2852.13	2955.21	1204.67	2656.35	2598.76	3024.24	3318.65	4794.03	2617.21
C8neg_M311T1209	311.223	1209.16	C8	ESIneg	40097.4	13456.3	46491.1	28659.4	19334.6	23059.1	39611	26587.6	44178.5	26206.7	23632	11099.1	19807.9	15719.4	20159.9	36260.8	17450.5	17123.5	15196.3	15803.9	51908.6	10496.5	19073	23690.6	20994	7664	28352.5	29859.8	28179.8	25317	18205.8	7998	18717.9	12197	36100.8	35090	34162.1	12314.5	26955.5	14398	25160.8	54582.6	31121.4	17458.3	12154.6
C8neg_M311T40	310.972	40.365	C8	ESIneg	4703.27	9146.98	10685.7	3389.48	3218.54	5509.89	6782.73	9528.06	8675.74	13652.1	9586.99	9127.72	9206.81	7401.93	8941.14	11938.6	5027.3	14661.4	7193.97	8995.5	6587.91	6607.09	11447.4	11713.6	9163.23	6614.59	8773.47	12032.1	9791.04	8748.33	11538.3	5411.63	6893.35	9283.69	7209.95	9187.04	15059.8	8482.69	6918.58	4639.64	6653.93	5856.68	11063.9	6504.03	7828.1
C8neg_M313T38	313.065	37.64	C8	ESIneg	241508	273269	277932	433815	289665	283081	266123	303008	295059	268525	298278	257567	285608	245534	302950	323776	273123	332861	266236	235795	319331	235936	260914	278712	299221	280790	303285	258536	319511	326725	275098	228705	317319	255852	221422	246209	303137	277616	287994	249808	244038	254210	228887	269842	304638
C8neg_M315T119	315.096	119.17	C8	ESIneg	15509.2	15322	15520.5	13090.5	21733.7	14900.9	17255	16476.9	10399.7	19186.2	16843.2	16787.1	18850.2	13100.4	20565.9	12453.1	16745.2	11104.8	21364.6	11409.3	17154	21172	18678.6	10892.2	17213.7	13077.1	16497.9	14974.5	14099.9	18818.4	15963.3	24138.6	15129.2	18968.1	15251.6	14864.3	6006.93	20238.9	18427.7	17636.3	14006.2	14071.3	12522.8	22577.4	17725
C8neg_M319T1284	319.228	1284.14	C8	ESIneg	0	0	90.048	0	0	0	0	106.83	0	0	0	0	0	0	0	0	0	0	0	0	0	0	79.1203	0	0	0	0	0	0	0	0	0	0	0	0	0	0	0	0	0	196.62	0	0	0	201.476
C8neg_M321T813	321.148	812.515	C8	ESIneg	21588.2	35187.8	39413.2	12689.5	22066	41930.7	13230.2	19288.1	7411.88	28909.1	35061.2	28302.2	46879.5	29391.1	34182.2	35372.3	40374.5	25374	11202.2	58418.6	22355.8	34485.5	15077.6	19959.9	11439.6	3986.64	36771.6	21394.8	17500.2	23578.3	41901.7	26613.4	21733	28695.6	21577.4	29989	15789.9	52266.4	16811.9	12046.1	19930	31552.5	27991.3	3387.72	19918
C8neg_M321T834	321.148	834.1	C8	ESIneg	12107.4	17830	15477.1	13743.7	34741.4	17083.3	34320.7	10258.5	10544.9	12733.6	10445.9	21358.8	11189	17496.9	12370.3	22395.1	13353.1	9332.05	21737.6	14665.8	8576.83	27131.7	15190.4	20341.5	12522.8	65486	16526.3	11450.5	6780.28	8053.25	10436.1	7921.98	22271.3	11565.6	9106.41	16829.1	8354.5	10394.3	10358.3	11363.6	9989.87	45983.5	19520.6	40739.4	4603.48
C8neg_M323T35	323.08	34.7	C8	ESIneg	868.467	6789.16	6732.85	201.879	146.99	2878.26	2046.89	6248.98	4393.47	2416.35	2968	2495.47	2981.43	5222.18	2493.46	7122.73	1804.31	3512.26	1707.05	2524.01	5647.99	5013.79	2987.58	2042.79	1956.79	4216.31	1562.13	7667.66	5750.81	677	3348.96	3215.67	2894.39	4222.95	2269.88	2736.94	4211.69	2322.46	4054.91	2382.53	1158.96	3739.02	6462.04	2143.9	3872.38
C8neg_M323T790	323.054	789.84	C8	ESIneg	0	0	93.6351	0	0	0	0	0	0	0	0	0	0	0	0	0	0	0	0	0	0	0	0	0	0	0	0	0	79.1863	0	0	0	0	0	0	0	0	0	0	0	0	0	0	0	0
C8neg_M323T875	323.163	874.92	C8	ESIneg	5127.41	8199.14	13836.5	4344.63	11593.8	7394.72	4035.83	10124.8	3137.38	10698.2	9331.68	10347	15466.1	10318.3	8123.04	14520.3	16287.8	13071.6	1603.52	25931.6	11233	17344.6	7886.75	4925.32	4626.43	790.623	11122.5	7477.59	5294.97	3593.81	10944.6	9263.79	6226.33	8915.74	8209.01	10842.1	6274.43	13681.8	6313.62	5906.12	11252.8	7989.56	14558	4445	3912.22
C8neg_M326T56	326.089	55.765	C8	ESIneg	0	0	0	0	0	0	73.7869	0	0	0	0	0	0	0	0	197.998	0	0	0	0	0	0	164.554	0	87.2603	0	0	0	177.475	0	0	0	0	0	0	0	0	0	0	0	0	0	0	0	872.175
C8neg_M326T75	326.125	75	C8	ESIneg	8430.92	7866.66	10556.7	4574.85	4701.59	13913.3	11923.8	11376.9	3645.36	4698.25	20076.1	12176	20967.2	16479.4	15892.1	6944.29	5959.54	4568.14	15505.1	8560.46	9785.24	17017.7	22712.4	3775.45	2214.62	13205.9	5667.55	6920.37	12462.4	7966.71	33543.8	17854.1	8528.34	11851.3	7485.32	8262.41	6274.62	5397.46	22873.2	10878.3	11646.6	18630.2	7101.19	5303.21	13219.2
C8neg_M327T1584	327.233	1583.58	C8	ESIneg	24776.1	8347.9	51844.5	23425.8	26449.2	12970.6	20655.7	17940.1	8508.67	41749.6	4802.45	6188.36	43328.6	11863.6	19929.8	96954.1	78362.8	6868.7	11293.5	848.028	32366.1	5882.47	49140.9	24279.7	24666.7	17992	24291.7	38104.9	112995	28935.1	63303.4	3388.39	26591.7	37510.2	4665.32	25794.7	115789	12736.7	41597.3	98227.8	27306.5	50377.9	13060	32249.3	24068.4
C8neg_M329T36	329.039	35.72	C8	ESIneg	20031.8	37325.8	33917.9	20666	20741.3	32800.3	33933.4	38055.6	38331.1	31187.8	33008.7	30489.1	32731.3	24894	33184.1	37704	18073.3	47224.4	29030	26584.5	36686.6	30423.7	32359.6	31032	42684.6	30033.4	32454.4	29748	39576.1	38827.9	32590.7	26332.4	37851.2	30540.1	25425.4	28096.7	35704.8	37041.2	33707.2	24744	28981.1	33297	26709	37789.9	35438.6
C8neg_M329T796	329.234	795.72	C8	ESIneg	3950.53	7446.95	4493.17	5699.34	10185	15524.5	6075.58	8471.33	6351.67	10872.1	9024.68	4349.88	5779.89	5255.32	6975.64	5964.9	12007.4	7157.43	5579.78	6402.09	8701.37	15800.4	9870.81	10394.6	15006.5	8514.74	9738.2	11887.8	7801.22	11219.3	10029.9	8380.13	11698	8838.16	9460.75	8753.77	7139.92	16494.5	10364.9	11451	9474.73	9802.8	17104.2	16239.5	11790.4
C8neg_M329T845	329.234	845.1	C8	ESIneg	34044.7	55142.7	39982.3	55683.9	42399	127907	58777.6	84501	17879.4	62648.8	39979.1	40315.7	70529.1	49550.6	72548.9	40673	76552.2	53994.3	53355.1	61187.3	44243.8	58068.7	79141.4	57786.9	74991.5	70625.9	44435.2	84053.4	70266.3	64824.6	64509.4	58019.1	75941.3	99039	84419	82727.6	66718	136802	65760.3	73446.5	78482.3	82673.8	112603	137838	121484
C8neg_M329T904	329.234	904.33	C8	ESIneg	1414.9	4120.42	2827.65	3258.9	3358.08	8643.32	2746.92	4493.81	2348.83	6707.2	2754.78	2218.89	3690.47	2421.41	6164.91	2023.68	4073.13	3607.52	2696.02	3186.66	2626.67	4011.74	5083.24	4939.31	6244.62	4873.95	2969.73	6251.34	5354.71	4915.18	5356.16	4288.09	3591.98	4543.89	6121.35	4727.96	4861.68	7317.89	5183.38	6765.13	5292.39	6726.11	8525.75	9440.91	9863.41
C8neg_M330T195	330.096	194.93	C8	ESIneg	14974.6	17088	14626.5	5916.11	11310.8	7820.42	12091.8	14085	9822.12	19979	10957.6	8648.48	15833.4	8993.54	16040.4	7555.22	13377.4	10585.7	17116.8	9742.2	11673.3	12037.2	21732.3	11710.3	9726.79	10254.4	18828.4	9721.78	11475.5	14326.3	17157.9	13067.6	9964.87	10631	16081.7	12190.3	10827.7	11273.8	17906.9	14612.1	19346.5	17122.1	12832.6	18063.6	11223.6
C8neg_M333T41	333.094	41.18	C8	ESIneg	8409.39	7149	4863.07	5235.96	7402.77	6234.75	5563.92	7448.92	5115.45	4011.59	5867.31	3883.83	5353.78	3658.01	6322.54	4150.33	10012.9	3422.97	4714.73	3805.04	5238.63	9865.9	4947.7	3212.78	8971.66	3503.19	8229.91	4297.69	2368.76	5032.54	3949.54	8191.87	6153.44	3220.8	3073.55	5161.56	5360.83	10509.3	6745.64	4719.65	4343.22	7618.07	4682.39	9833.54	5469.76
C8neg_M335T1034	335.223	1033.8	C8	ESIneg	0	0	0	0	0	0	97.769	0	0	0	0	0	0	0	0	0	78.2329	88.0826	0	0	0	0	0	0	0	0	0	0	0	0	0	0	0	0	0	0	0	0	0	0	71.4541	0	0	93.1054	0
C8neg_M335T37	335.049	37.115	C8	ESIneg	210747	265355	212901	217822	169854	183674	243184	262338	187800	257548	244246	195866	230286	238668	215392	255447	214619	216455	208704	219884	193212	234021	218298	243100	226913	194159	326378	247962	202615	265085	228152	174890	219012	180530	204300	254722	232634	217649	234080	177566	192371	243300	213308	251103	224721
C8neg_M337T656	337.142	656.4	C8	ESIneg	50959.1	44394.3	20910.2	60739.1	39281.6	105377	77308.8	26386.2	15951.5	15768	16631.5	92969	34928.7	30906.9	40562.5	61334.8	33882.4	26828.3	41064.9	82630.9	7443.97	47979.2	20657.6	57937.3	16550.2	48475.3	31636.2	24248.3	37741.3	24980.2	37841.4	10673.2	40064	29634.6	30733.4	95133.1	27177.4	14597.3	13602.3	42189.4	13572.1	66529.1	47420	40932.1	7570.61
C8neg_M342T41	342.044	41.395	C8	ESIneg	4770.58	6549.8	8506.48	4563.33	6479.87	5051.76	7474.88	4132.97	5532.14	6358.99	5449.77	11401.3	6868.18	4136.81	6859.26	4518.63	5834.17	4515.29	7408.01	3897.79	6867.03	5391.98	4530.32	4544.01	3979.28	5623.94	4286.87	5104.1	9176.34	4400.73	7890.11	4271.34	7394.59	7415.65	7310.66	4616.19	4226.43	4080.68	5353.42	3337.97	4842.55	5363.38	3526.73	5300.05	6173.94
C8neg_M343T1294	343.229	1293.65	C8	ESIneg	0	0	114.879	0	0	0	0	0	0	269.287	0	0	86.9536	0	0	0	0	0	0	0	0	0	0	0	0	0	0	0	0	0	0	102.206	0	0	0	0	0	0	313.915	612.534	164.973	241.688	0	0	0
C8neg_M343T38	343.053	37.98	C8	ESIneg	1697.28	4618.22	5306.44	9184.77	26439.8	4871.91	12835.6	5408.06	4391.94	5331.39	11347.7	5846.16	3360.57	4192.3	20746.9	1386.19	7596.94	3775.53	14851.8	4567.51	9528.96	40465.3	6660.84	1221.44	1686.33	7788.31	3281.35	2715.86	5375.6	4200.09	10876.5	30167.5	10340.5	9090.26	19469	8083.66	8614.97	15648.9	12003.2	10112.9	2690.08	13179.6	3993.84	16729	16691.1
C8neg_M344T43	343.995	43.415	C8	ESIneg	374298	229090	200794	280735	257238	331380	48942.5	597171	519653	669280	771633	176787	251536	164808	733482	716745	467897	590868	686850	485740	614729	187073	801329	207922	227285	527776	666123	289629	592386	228103	177770	583555	356140	186685	166147	484430	647828	187949	191891	177782	565398	248645	158851	380721	303133
C8neg_M345T1171	345.132	1171.17	C8	ESIneg	79.2599	193.348	0	0	214.095	330.426	311.355	0	258.179	182.765	482.904	153.921	269.982	210.923	178.251	364.462	192.43	187.28	182.818	0	0	0	0	95.528	92.9896	0	91.7588	76.1236	0	0	75.7985	214.439	79.1501	0	162.549	0	0	80.6455	114.164	0	204.226	141.145	0	780.483	230.281
C8neg_M347T1600	347.221	1599.66	C8	ESIneg	38323.4	13749.7	34888.4	38002.9	24348	18601.6	21506.6	19224	10949.6	18987.8	24504.4	8748.37	25543.6	14844.2	33895.3	50837.8	33009	5217.83	13805.4	1438.08	11317.4	4786.69	30316.8	28954.4	15317.5	9971.1	31728.7	12391	38419.1	38683.2	53918.5	7012.96	42117.3	19594.3	9982.02	29874	34847.2	10624.5	5566.39	18326.9	24377.3	36935.8	14498.3	27539.7	29651.1
C8neg_M347T991	347.163	991.32	C8	ESIneg	10822.6	12733	15695.5	5355.04	24984.4	28862.4	8368.51	13789.3	7152.61	11966.1	16268.4	7452.01	17988.9	12898.8	11649.6	12505.9	13661.7	7250.59	21765.7	15074.2	6212.27	25864.9	5900.37	14326	24662	17518.7	15354.3	9309.87	6323.18	13294.7	11766.9	6604.8	17215	16309.5	4920.71	9006.54	4817.52	17968.3	7680.76	6034	6744.55	6226.79	5082.85	16633.3	8604.74
C8neg_M349T1706	349.236	1706.12	C8	ESIneg	49584.7	8465.72	38252.1	32935.6	30116.7	19511.8	35001.7	14517.9	12145.1	18217.6	17355.7	17728.6	26789.3	16859.6	35160.9	51809	40515.4	3442.17	3153.26	3519	11706.2	9057.1	29779.8	19973.1	6178.95	8501.04	32267.2	13308.9	40186.8	41656.5	74928	10717.3	47417.4	13487.2	17652.1	40470.8	44023.7	17769.3	12314.5	25512	34816.1	52825.6	10926.4	31497.6	35649.2
C8neg_M351T1126	351.231	1125.79	C8	ESIneg	151.234	0	93.426	184.207	84.0565	298.612	159.444	752.251	102.185	193.388	253.86	0	200.919	157.258	194.783	108.448	200.273	86.9445	291.897	0	80.7437	0	329.048	0	93.346	73.8809	132.179	75.295	224.684	190.199	116.503	73.5128	182.886	0	59.8197	80.2013	292.33	173.749	0	269.582	129.765	449.089	79.4557	269.07	175.152
C8neg_M351T35	351.021	35.39	C8	ESIneg	10350	25730.1	21926	19579.8	14176.5	22135.9	22228.4	27667.8	24986.2	17924.7	20778.4	21369.8	21196.5	20940.2	18670.9	24294.3	13028	30478.9	19115.9	17705.8	25776.3	17278.7	20027.4	21636.7	28501.4	20145.2	18723.2	20486.4	27970.5	21290.1	19233.7	17631.2	22772.9	19552.8	16271.6	20036.1	21848.4	24436.9	21525.8	16844.6	18542.3	18061.9	18352.8	19501.8	23383.8
C8neg_M351T76	351.133	75.975	C8	ESIneg	5969.12	4882.98	9223.27	6403.85	8537.68	6851.94	6230.81	7821.23	5177	8453.02	7811.18	6930.43	7656.38	6643.66	6749.23	3405.48	6297.65	6669.23	5676.53	10781.7	6715.65	5680.02	9275.37	6243.6	8222	10345.3	6673.65	7843.58	6667.29	9483.6	7596.48	6950.73	4133.08	6052.63	8693.95	9436.49	4902.54	2903.78	9633.62	14377.2	12956.3	9864.43	7452.39	7723.88	3350.61
C8neg_M353T37	352.998	37.2	C8	ESIneg	5102.17	11934.5	9235.83	11822.2	8686.97	10936.4	5943.66	6558.01	7352.07	11846.4	9931.62	4994.59	10752.4	6355.6	14719.1	14279.5	8797.88	8654.53	11341.7	8605.26	9823.71	8647.41	11902.7	9911.79	10265.6	12182.7	10789.4	10331.4	10416.3	9219.75	13189.7	6751.52	9286.76	10534.8	8074.62	8285.11	10409.2	9733.36	6928.18	12736.2	9956.61	13294	11210.8	12967.1	11429.4
C8neg_M355T941	355.21	940.835	C8	ESIneg	0	0	0	0	0	76.8453	0	81.1606	0	0	0	0	0	0	0	0	0	0	0	72.8452	0	0	0	106.021	88.6369	0	0	78.5896	0	91.9428	0	0	0	69.7784	220.971	0	0	0	0	0	0	59.8449	145.009	0	91.4447
C8neg_M357T1271	357.265	1271.04	C8	ESIneg	0	0	273.922	0	185.93	0	0	0	77.5652	0	0	117.454	0	0	115.413	204.782	0	0	0	62.53	89.6548	0	0	0	0	0	0	0	0	82.716	0	0	202.315	0	65.7711	0	0	0	0	0	0	430.586	0	226.275	0
C8neg_M357T36	357.03	36.07	C8	ESIneg	39829.3	42774.7	34603.5	37981.1	26500.9	32320.6	40285.5	38950.5	28413.3	36229.1	30581.4	29052.7	31876	39824.1	29249.9	37213	38446.7	27788.7	30939.4	33876.5	27556.7	38764	30115.3	40572.7	29208.2	32501.6	48435.9	46235.2	30726.5	37136.6	32646.5	26478.5	31390.4	29921.9	31106.4	41957	32172.2	33732.4	27738.6	27216.2	24911.3	34061.5	41804.4	32644.1	29461
C8neg_M363T1225	363.216	1225.26	C8	ESIneg	165.539	182.17	672.959	0	82.2695	586.503	250.244	178.282	165.726	2249.96	4256.64	164.345	155.629	409.881	826.259	1242.97	0	205.507	539.369	140.134	0	153.121	233.837	209.346	220.349	532.889	1638.94	165.29	88.3821	932.217	952.739	896.948	727.721	0	2512.97	333.949	230.386	182.313	1393.72	913.431	1495.05	755.394	142.834	3694.37	87.9469
C8neg_M365T1412	365.27	1412.22	C8	ESIneg	16477.5	1890.82	7096.05	41072.6	16478.7	13142.6	41221.7	10600.1	8540.53	9535.72	5552.75	33681.1	25864.8	37464.8	8970.98	20294.5	36036	7687.91	101265	3782.62	169.426	7234.69	11854	23468.9	11399.1	5240.94	20524.4	9669.31	23992.7	11841.9	15097.8	4399.94	18668.2	6935.17	6960.11	9635.88	4192.78	1254.1	13693.4	10656.8	9923.66	61702	1759.04	19515.8	1991.45
C8neg_M365T1422	365.231	1422.24	C8	ESIneg	282.393	0	186.37	528.919	161.82	333.995	251.866	245.29	78.6023	942.984	206.209	0	360.34	297.672	671.295	0	292.53	85.6977	312.352	0	472.368	86.4664	693.242	111.745	517.65	172.23	289.533	340.374	788.862	605.195	558.514	0	646.049	420.797	133.409	178.861	365.585	236.062	271.877	777.471	125.233	639.743	0	753.07	599.711
C8neg_M367T35	367.106	34.735	C8	ESIneg	4261.08	7841.19	7090.81	978.826	357.839	4223.65	2543.67	9699.96	8917.13	5730.9	4012.1	5440.77	5048.89	8107.59	3470.62	9457.68	4351.06	9310.88	4619.68	5021.96	5224.16	8154.78	3380.37	10115.5	7338.6	5168.38	5577.95	12506.2	8102.63	5463.99	4310.3	5437.29	2042.5	5578.03	2604.72	9999.13	3890.06	10840.2	5368.58	3946.57	3860.54	3509.09	9404.38	3506.63	3247.77
C8neg_M367T736	367.159	736.32	C8	ESIneg	100245	148535	58533.9	65144.7	19028.1	246106	266748	6002.49	8295.87	99821.1	51292.5	54671.9	148719	223650	11456.4	28055.5	10074.8	144321	6283.03	4850.14	64957.4	216782	68685	147007	104235	4977.8	117360	300138	61825.5	38585.2	183413	141486	129234	26286.9	5721.29	183336	237.579	29297.1	48628	82353.3	103238	19578.2	38424.8	11774.6	69806.3
C8neg_M367T854	367.158	853.64	C8	ESIneg	153.421	1304.31	537.806	185.712	100.185	1515.93	2666.23	87.6112	212.785	597.997	456.212	187.546	597.671	1374.99	0	260.947	0	706.323	0	205.929	530.056	1791.51	946.535	2153.22	203.74	0	970.552	2731.93	353.659	277.486	2114.76	1027.2	941.131	239.438	283.713	2340.93	105.787	106.117	227.451	1171.89	483.196	480.383	96.6546	129.461	247.906
C8neg_M369T624	369.175	624.06	C8	ESIneg	2106	4033.48	1012.37	983.401	185.68	5759.47	2385.55	0	0	1413.27	1493.99	729.753	3205.97	4589.33	122.185	146.541	266.446	3339.18	0	0	721.609	9002.8	3075.77	7461.35	1550.86	0	1267.63	6532.21	700.081	437.233	2629.64	2307.86	2596.16	332.857	68.1471	4292.47	0	91.3679	83.9979	1611.06	1516.43	135.233	485.519	0	1527.09
C8neg_M369T769	369.174	768.57	C8	ESIneg	4852.49	10673.7	219.212	8324.17	394.63	22405	8788.39	0	410.941	13859.8	1011.32	1659.02	7180.18	23531.8	0	2838.14	0	23939.5	0	237.133	3052.5	9752.91	13310.4	38499.1	18388.3	264.692	6350	31608	5207.39	275.631	19846.3	5910.36	2458.16	5485.63	897.723	15713.4	0	373.464	7584.35	7230.96	14748	599.07	4615.34	189.159	4921.17
C8neg_M369T806	369.174	806.01	C8	ESIneg	44378.2	84805	2661.69	32841.1	6711.4	158656	42694.2	1299.1	4459.11	43990.4	18512.7	9617.76	35746.2	76962.9	127.171	11186.7	1190.7	80749.8	541.92	2354.03	12500.4	57521.2	33924.4	134841	63190.8	1685.91	24485.2	141953	25264.7	5903.32	80406.2	31073.7	20221.5	16188.2	3725.91	78085.9	0	4710.23	24923.9	33076.7	73186.8	6026.33	33037.8	2880.04	10680.7
C8neg_M369T896	369.174	896.465	C8	ESIneg	7492.69	3045.76	1249.38	3007.61	2221.61	7705.04	8893.37	115.181	1581.18	5813.01	4256.84	926.942	5509.89	11545.7	0	1373.47	516.11	2689.09	0	842.363	1983.47	9249.09	4884.37	12141.3	6509.73	484.339	5118.41	8376.54	2517.98	1662.89	8613.83	4080.16	3025.3	1589.09	1051.45	7043.66	78.2147	1795.35	4769.32	3734.15	3462.29	3363.19	3964.1	1997.06	1844.63
C8neg_M371T1596	371.222	1595.64	C8	ESIneg	606.295	137.4	3044.93	882.942	1338.24	241.906	441.852	477.818	82.1898	2010.79	1105.11	672.926	1045.22	376.591	1551.55	6594.2	2304.59	274.387	652.282	0	1271.94	78.5007	3683.53	2576.37	619.648	290.688	2421.19	108.287	1841.23	3458.6	4711.47	131.146	1331.17	2010.9	69.3291	404.304	2243.29	105.816	533.436	2308.63	1602	2382.13	0	575.733	1037.89
C8neg_M371T310	371.081	310.32	C8	ESIneg	537025	528190	486201	523672	545639	438481	399027	451913	432247	533367	579695	544964	467940	460571	476108	518014	578567	465670	565846	480621	494012	486710	498219	499612	522715	468781	494109	507268	539903	516820	480602	557416	472536	552535	505478	449662	492663	439804	559812	462008	538863	551725	506594	590720	535453
C8neg_M371T35	371.024	35.33	C8	ESIneg	8017.84	9013.89	9805.18	12243.7	10286.1	11017.8	13634.5	9592.78	10087.7	9316.63	12184.6	10614.6	10331.5	8309.04	12138.9	13683.1	9401.75	11860	8754.23	7130.65	12826.8	6333.72	8102.68	11037.5	12788.1	10006.6	13033.6	9170.04	15307.5	11411.9	10524.4	8226.69	11811.5	8948.87	10421	7982.07	11817.3	7182.4	11538.4	11336.9	8596.75	8710.24	6386.77	7313.71	11030
C8neg_M373T1126	373.213	1126.28	C8	ESIneg	0	0	84.382	0	0	0	0	0	0	85.1889	0	0	0	0	0	91.5213	0	0	0	0	0	0	0	0	0	81.5652	0	0	0	0	0	148.037	0	0	0	71.7633	89.7444	0	0	0	0	0	71.2719	0	96.599
C8neg_M375T36	375.079	36.42	C8	ESIneg	2449.87	4031.04	10831.9	3948.72	2476.62	9597	6674.35	5963.26	2604.24	3661.08	19601.3	3262.68	8255.01	9309.32	10133.8	2973.61	1455.53	3376.81	7574.07	4271.45	15479.6	6728.82	9202.64	655.207	277.861	6845.75	1616.96	5153.4	8019.28	0	11873.2	12349.1	8140.33	9976.68	11182.2	2491.19	5861.51	1411.3	7986.63	5913.41	2082.72	6996.94	6603.6	7514.1	21871.9
C8neg_M376T965	376.226	965.35	C8	ESIneg	22301.6	10170.3	17803.5	20368.5	31911	15283.3	22296.6	21932.5	5668.84	20788.2	13905.6	21958.8	18373.3	11009.1	20120.4	22884.6	34736.5	13982	24263.7	4500.57	27395	12135.5	20011.3	19057.8	24082.9	11517.2	19952.2	21262.4	22539	19761.7	12222.8	12202.8	17216.2	27983.4	4697.43	17893.3	18931.7	15088.6	14857.6	37658.1	17872.7	23152.7	4302.73	22017	17854.4
C8neg_M378T1053	378.242	1052.58	C8	ESIneg	37349.8	7618.9	30060	36598.2	45200.9	25366.7	37221.8	32663.8	4909.67	29019.6	11656.7	49478.9	22154	19850.9	27322.7	25800.2	39486.8	12789.1	31616.8	6389.83	43169.5	14171.1	21447.7	15638.1	20508.2	7421.01	21200.2	28682.8	38858.6	25920.1	26467	8791.38	27342.4	44480.2	6217.18	28221.9	31678.7	13697.7	11609.2	55923.9	18729	57547.2	5997.46	37057	29117.4
C8neg_M379T1116	379.211	1115.88	C8	ESIneg	158.783	118.37	0	0	111.977	284.888	0	82.5735	76.7513	336.217	147.627	245.349	0	0	170.878	0	375.509	202.573	0	81.8941	79.9548	0	0	77.8522	122.903	68.836	0	94.0441	0	83.758	95.6644	0	250.982	160.244	138.34	184.161	238.841	0	209.699	74.0342	310.227	143.809	0	358.476	94.1367
C8neg_M379T1599	379.159	1599.42	C8	ESIneg	38998.1	1282.03	35453.6	35082.4	12352.7	6487.8	10551	7193.86	3044.2	6057.74	10690.5	5287.82	9415.36	1616.23	20719.3	103065	31107.7	2329.58	2863.38	230.867	3121.16	1706.72	11952	16871.1	5342.18	3858.76	17045.2	1876.15	43463.8	21818.7	73508.5	2756.45	64222.1	8590.07	2205.85	24615.4	27494	1023.75	4398.19	9623.19	13433.8	52338.9	6761.66	11671.4	15151.6
C8neg_M381T1706	381.174	1705.89	C8	ESIneg	132452	7839.42	38990.4	28946.2	25171.6	10355.5	42293.9	9246.07	4826.4	7265.48	8412.01	10496.9	9034.27	8900.66	24759.7	90580.2	63898.2	1258.75	1993.14	1215.24	6320.17	3669.17	10768.7	10775.7	6959.37	4469.31	20032.8	7792.82	35991.1	24950.7	119543	4746.3	85861	15724.7	9425.03	61088	65050.8	10218.7	4731.1	26288.5	50271.3	205236	10992.1	16080.3	25364.9
C8neg_M383T543	383.154	543.43	C8	ESIneg	9523.2	6759.97	29619	2712.68	1409.59	14863.7	50884.7	328.144	338.648	4018.32	838.647	7111.02	8792.02	7794.66	8708.92	627.175	2583.41	1610.37	192.711	0	11797.7	13339.9	7492.15	14927.6	6156.38	157.988	16246	13519.8	2911.73	7968.89	3432.15	21704.9	17729.5	1694.46	1129.23	16920.6	310.472	5056.17	1756.56	3738.18	8859.37	672.036	977.506	1404.39	7139.65
C8neg_M389T39	389.053	39.42	C8	ESIneg	18850.4	51773.4	47442.5	15252.5	21126.5	29923.5	35917.8	52916.3	41608.1	65139.8	69740.4	41154.8	59607.1	24300	66916.8	67998.4	25518	74118.8	50079.3	47865	46032.1	21055.6	70915.5	50907.5	46143.2	44228.9	66694.9	43131.3	58443.2	66798.6	54810.5	24882.7	41996	45468.6	18374.1	32588.8	86110.9	25701.3	49568.6	29352	39531.1	54306.4	35222.5	56242.3	71548.1
C8neg_M391T1087	391.286	1087.21	C8	ESIneg	19383.1	14190	30033.4	24478	0	8514.2	31371.2	16601.3	9790.81	0	46152.6	27856.5	7470.99	4920.13	5475.19	339.878	27029.2	32554.1	24295.2	29466.1	33046.2	35654	1432.34	29095.5	30340.3	1184.7	13906.1	11893	36575.1	10310.6	73564	10582.3	4855.1	50835.3	16361.2	45947.5	41856.5	25937.3	24060.3	21051.1	38706.3	2575.28	2138.08	4377.33	3372.7
C8neg_M393T35	393.006	35.16	C8	ESIneg	25507.9	28121.5	31540.6	35034.5	31008.3	33785.8	30596.3	32026.6	29370.2	28686	26704	27316.2	24945.5	32055.2	29547.4	38695.9	31502.5	33410.7	26434.7	22975.1	35783.5	22660.1	25053.9	31098.4	32144.1	28377.5	32625.1	33078.6	35970.5	33174.7	25228	26177.9	32695.4	30486	24910.1	28417.3	29445.1	26111.1	30762.2	27587.7	29762.6	23653.9	27373.4	22548.5	27860.7
C8neg_M393T438	393.156	438.125	C8	ESIneg	0	0	0	0	0	0	74.3373	0	0	0	0	0	0	0	0	0	0	0	0	0	0	0	0	0	0	0	0	0	0	0	0	0	0	0	0	0	0	0	0	0	0	0	0	0	0
C8neg_M395T896	395.19	896.21	C8	ESIneg	10818.7	4755.53	10734.5	4913.19	4908.99	25587.7	38745.7	3897.55	11051.1	15139.4	7259.83	9590.87	8910.12	15377.2	6117.64	5463.3	3474.19	10495.4	5589.72	5793.24	16489.5	20567.4	13317.6	15925.6	12754.4	2062.3	8731.5	20583.3	6478.82	17639.6	6189.56	10960.8	15942.7	6375.37	7337.66	8939.14	3436.3	17466.2	16561.9	16755	6029.19	8158.76	4733.63	7233.79	11663.3
C8neg_M397T284	397.003	283.5	C8	ESIneg	10582.2	20379.9	36397.1	65296.5	3890.47	1113.39	33662.1	27748.4	14848.6	6761.1	6642.36	10823.6	44084.2	55904.9	29235.5	7804.13	10251.7	23161.3	39947.8	8588.55	2211.57	73.1791	52317	28565.8	124506	3592.24	123536	26350.2	33397.5	1619.71	15420.6	44639.7	3116.47	13692.1	144506	108596	92927	9827.68	31874.3	33950.1	47421.3	3975.77	7396.95	19152.3	71848.2
C8neg_M397T564	397.179	563.945	C8	ESIneg	3735.13	3117.36	1572.87	2555.49	1687.94	4110.04	3110.99	2420.7	4786.46	1373.26	2562.25	1469.41	359.108	2734.06	1393.76	846.16	1641.82	1774.56	3598.61	4113.25	3231.83	928.751	727.663	2548.53	1672.22	934.824	1303.07	1643.13	2694.35	2336.21	675.721	3361.98	3936.06	2335.73	5495.51	1908.48	2208.04	5777.93	1698.84	3084.66	1050.47	2643.12	2993.95	2680.26	1835.46
C8neg_M397T810	397.22	810	C8	ESIneg	196.705	563.806	120.234	103.85	242.753	1570.09	188.718	757.876	0	1166.48	231.206	79.6308	170.355	104.306	1010.44	88.5635	371.719	187.888	497.207	170.005	168.091	212.715	471.299	476.22	325.147	416.411	182.678	640.032	439.941	201.641	1154.82	728.268	276.105	187.722	837.524	474.821	122.356	1054.66	112.176	1439.56	1050.27	646.751	1701.05	1586.42	846.23
C8neg_M398T1599	398.132	1598.94	C8	ESIneg	27885.6	6076.48	25840.4	24367.5	12420.3	3711.45	9454.68	9681.62	2747.32	3483.21	8272.61	4474.44	2694.19	2092.19	15141.5	59175.2	24586.9	2257.86	1600.3	452.007	2924.74	955.177	7689.59	15991.7	3170.73	2408.66	12666.5	1292.9	30415.4	16007.8	30630.6	1033.44	39641.9	9330.62	1499.34	22603	23559.2	5202.26	2799.18	7910.85	11346.1	34722	6182.52	7240.75	10715.9
C8neg_M400T1706	400.148	1705.98	C8	ESIneg	72189.7	5577.31	29754.7	23434.9	18023	8155.94	29150.8	7955.18	4734.36	2883.93	4540.46	10206.4	5925.25	11425.2	16247.7	57197.9	41636.1	575.141	1325.45	212.521	4448.92	2812.93	7859.91	10946.7	5535.85	3173.86	14900.2	7358.18	27507.3	7700.45	52142.6	3183.27	56136.7	14107.7	6073.67	44121	48847.5	10589.9	2468.45	20033	34128.8	99100.8	12070.4	9866.92	16926
C8neg_M405T1744	405.265	1744.35	C8	ESIneg	0	0	0	0	0	76.8231	0	0	0	0	0	0	0	0	0	0	0	0	0	0	0	0	0	0	0	0	0	0	0	0	0	0	0	0	0	0	0	0	0	0	0	0	0	0	0
C8neg_M405T40	405.029	40.185	C8	ESIneg	20946.1	39314.5	57267.9	13209	15350.1	35392.2	44143.3	33077.3	51419.4	63966.3	35302.8	54891.6	44046.5	39105.6	39840.7	45314.3	20350.1	57075.2	40923.9	29961.9	17866	38570.9	44827.8	55728	40642.9	23417.9	36393.2	60159.4	44583.6	36282.4	31824.2	34644.4	41544.1	38728.2	76427.8	51878.5	36008.3	55995.4	41290.5	20786.1	67852.7	27320.6	69754.3	33816.1	32941.9
C8neg_M407T119	407.173	118.845	C8	ESIneg	49746	51759.9	85676.5	28747.5	85949.4	64026.2	72128.9	79695.3	30435.4	80329.2	69518.3	63449.1	76492.1	45077	63768.9	37897	45158.6	102226	36998.5	88315.9	64062.1	70663.6	65169.7	45243.8	83782.7	60637.1	61985.9	57922.9	50988.1	55750.8	44714.8	60568.7	45696.1	59545.1	47632	58622.7	25611.1	46438.6	95297.5	78370.4	106955	73678.3	55211.5	60774.4	57998.4
C8neg_M407T564	407.208	563.92	C8	ESIneg	25197.6	16543.8	13043	19830.8	12825.8	24859.8	22067.5	19794.4	31226.5	16822.1	21822.1	12532.7	12058.5	16387	12641.2	10122.3	12408.3	18320.6	35625.8	24422.4	27177.3	6920	9816.4	21245.7	18301.1	12266.5	12535.4	10289.4	20702.8	27604.5	9355.9	29834	31203.7	15332	43731.5	9085.34	20223	25229.3	14433.7	26119.1	9498.54	20187.9	19473	31364.1	26303.6
C8neg_M407T887	407.28	887.22	C8	ESIneg	2631.28	2333.65	2914.01	2259.81	1341.55	627.067	10822.6	2478.5	411.324	193.174	3257.96	2691.6	0	776.322	487.088	173.322	5808.38	93304.5	18387.1	71439.1	5352.97	5058.89	187.565	1392.76	2968.76	2134.11	4185.11	6898.78	1935.79	8710.35	6790.03	0	651.669	3223.51	14401.9	1959.51	831.905	4754.8	4514.96	2852.01	3040.39	15723	17052.8	6054.43	0
C8neg_M411T39	411.038	38.57	C8	ESIneg	34508.7	57087	61306.2	32116.9	32590.5	41437.3	42430.1	67010.7	47496.5	73773.4	36512.9	32720.8	41726.7	28061.9	68396.3	73221.1	44995	78206.8	56669	54918.8	72160.6	44816.4	41163	58528.5	68333.6	38218.4	40068.5	39445.7	66298.7	70607.5	82981.8	52337.4	51315.6	56012.7	39476.9	44080.1	55788.5	47807.5	34294.2	38258.7	27560.3	59397.4	47756.1	58896.5	72572.9
C8neg_M413T191	413.042	191.335	C8	ESIneg	12468	21950.1	16239.1	27288.8	7417.35	5097.96	24435	15688.1	9456.87	22353.5	13393	18935.1	25155.1	42207.8	12871.4	21713.3	34770.9	26483.8	28769.6	5967.81	6092.57	3558.29	28721.4	28897.3	22994.7	10800.6	19616.3	30428.1	17354.4	15526.2	46268.7	28453.3	5843.43	21276.5	22373.7	27910.2	56801.4	18567.3	13697.8	18290.3	18104.9	13367.8	12938.8	13604.2	12239.4
C8neg_M413T639	413.201	639.07	C8	ESIneg	48920.9	25528.6	30009.8	12094.4	10789	55984.6	51567.5	3858.36	14441.8	23651.9	22235.1	25327.5	31139.7	41697.3	6915.16	10605.7	16003.1	13811.4	3260.96	5318.09	21390	84002.2	31737.8	36914.1	26522	11012.6	24592.2	29788.2	16765.7	17063.7	34364.6	65705.2	34161.3	5920.62	8989.54	34352.8	2373.36	35820.6	17628.6	24935.7	12063.6	25526.3	16815.1	7732.9	30879.9
C8neg_M414T1126	414.172	1126	C8	ESIneg	0	0	0	0	0	0	128.437	0	0	0	0	0	0	0	88.0902	0	0	0	84.9656	0	0	0	0	0	0	0	107.283	0	0	0	84.4996	73.4546	0	0	0	0	0	0	0	79.4745	0	65.557	0	0	0
C8neg_M415T35	414.988	35.39	C8	ESIneg	18366.1	19409	16563.8	19903	14871.8	14216.1	15522.4	16820	13117.3	13408.8	11431.7	12843.1	11981.8	17006.5	11531.4	15201.9	19269.9	13267.4	11376.6	12922.5	12720	16119	10568.6	18396.1	12776.2	16355.1	19884.2	21451.4	15890.9	14973.4	13262.8	13810.3	15317.2	15348.4	13429.8	17763.8	15245.3	15633.4	14687.1	12853.1	12950.3	13711.1	17178.9	11829.8	12534.7
C8neg_M419T1196	419.302	1196.13	C8	ESIneg	0	0	0	95.0821	65.9922	0	0	0	0	0	76.7399	0	0	71.1404	81.9485	0	0	0	75.6887	0	0	0	0	0	0	0	0	0	0	0	114.754	0	0	0	0	84.0147	0	0	0	0	0	0	91.1203	0	0
C8neg_M425T1782	425.364	1782.36	C8	ESIneg	41508.5	1748.4	9237.36	28810.3	22016.6	10818.1	55172.2	2094.35	185.352	3525.29	509.044	17665.8	7847.42	9562.94	11547.5	8307.1	33326.4	129.683	9673.29	997.012	96.0372	2635.27	4838.78	1700.72	1862.18	811.881	7447.5	3976.88	20788.1	3577.49	11715.8	2096.2	7737.96	9848.86	4479.64	35959.8	5655.45	971.703	2000.08	35174.5	7940.28	109005	1591.93	7726.63	943.082
C8neg_M427T40	427.011	40.19	C8	ESIneg	8169.71	12644.1	14441.1	5058.59	6788.8	11178.2	11849.6	11631.3	13631.8	17342	10976.8	12510.4	13212.7	12520.3	10620.5	14640	8427.46	17958.1	12187	9733.62	8281.06	11569.2	11263.8	14570.8	13853.3	8742.53	13616.3	16056.6	13014.1	9930.8	10962.1	10610.8	11734.2	12270.1	21248.5	13852.9	11388.5	14069.6	11599.7	6384.36	16293.7	9197.96	15688.2	10167.8	14769.6
C8neg_M429T119	429.155	119	C8	ESIneg	29763.2	30053.1	43330.7	17293.2	40622.7	32687.5	34590.1	45180.5	16807.5	49922.9	37698.9	30646.9	48098.3	24701.2	35988	18016.7	25864.4	46192.1	22806	43195.3	55543.9	34047.8	44030.8	23402.8	38697.8	34901.1	35347.1	30123.6	26029.5	36695.4	31385.4	33930	24993.3	33572.9	26529.3	32178.4	14336.3	28075	52504.1	41940.7	56959	39281	32787.8	38122.7	33790
C8neg_M431T35	430.963	34.93	C8	ESIneg	3685.77	8668	5201.05	3480.46	3085.87	4889.71	4318.5	9419.69	5153.18	3621.99	3188.64	4298.08	3802.68	4869.34	4040.21	4742.14	3560.9	5185.01	4247.61	4400.02	5278.11	7372.34	4513.83	4555.29	8596.58	4903.01	3288.26	5704.53	7036.79	3517.18	3230	3129.88	4753.54	4174.86	3805.36	6064.22	4783.52	8918.95	3953.71	4548.55	4165.83	3723.59	4950.62	2701.16	3827.32
C8neg_M433T1403	433.236	1403.16	C8	ESIneg	30572.3	9081.19	38325.5	42451.3	34650.9	21789.4	41013.6	39881.6	7449.94	26484.1	15700.3	20346.6	23806.2	9166.67	25476.2	35706.5	42268	5040.56	27536.1	10397.2	38753.5	7226.15	18494.4	12456.1	25572.8	9193.24	16977.6	20204	47487.4	34655.3	7074.36	5086.26	29848	33002.9	5815.37	20747.7	27938.7	6879.59	6554.73	38575.5	16841.3	29346.3	6267.67	10222.3	32268.8
C8neg_M433T36	433.023	36.42	C8	ESIneg	23382.8	15191.8	16987.8	11976.5	12505.9	14844.1	11179.9	33484.7	12760.4	14507.8	16327.8	15784.6	16701.1	11744.8	17370.3	19497.7	14228.7	17735.4	13203.7	13752.6	33398.3	12769	15179.3	27560.9	13775	16618	18486	14827.9	16890.6	17921.8	17880.8	13796.4	15345.4	17477.8	12099.3	23961.7	37935.3	14094.8	13778.2	11000	12369.3	12847.8	14758.4	12059.7	15346.7
C8neg_M435T735	435.146	735.33	C8	ESIneg	3150.82	4867.95	1505.32	1866.31	237.458	8718.92	10743.6	0	0	4193.84	1291.28	1327.27	7053.73	9141.79	0	478.119	0	5029.91	0	0	1960.46	6558.81	5942.06	11312.7	3516.55	0	2507.55	11130.2	1415.97	1010.59	8447.73	4723.84	3748.77	418.97	0	6115.46	0	333.054	1510.31	3227.54	3780.4	331.751	890.691	138.079	2672.06
C8neg_M437T1066	437.291	1066.08	C8	ESIneg	3832.77	14707.8	11568.9	5251.24	21783.7	6755.85	33160.3	17959.2	1724.66	365.442	11335.5	49516.3	1449.48	817.169	7824.39	1536.1	31989.7	54162.9	28807.7	56597	13676.8	44251.9	1600.09	5930.47	12590.7	14857.8	12887.7	12251.8	15157	73884.1	125175	1529.99	2098.18	17637.8	12753.7	19425.3	10853.9	34728.7	7471.71	46142.9	30907.6	34590.2	19236.7	41144	5641.36
C8neg_M437T1472	437.268	1471.71	C8	ESIneg	2340.26	197.743	673.869	2604.2	3583.12	1275.89	5014.71	490.778	0	1197.28	284.178	3993.79	1812.88	1747.23	1804.66	3890.56	7358.25	489.929	7866.62	132.47	0	153.041	1160.96	936.163	796.701	302.089	3238.05	419.135	2902.7	1281.62	1205.54	64.8758	3377.04	1614.08	527.714	2191.68	210.02	196.287	1195.37	1379.29	1307.25	8973.57	74.5079	1798.37	131.5
C8neg_M437T805	437.162	805.02	C8	ESIneg	1222.93	2981.66	0	515.97	83.4662	4935	625.616	91.8138	0	1431.23	837.779	215.338	1131.25	2362.48	0	0	0	2453.54	0	0	0	1694.33	1082.97	4702.94	1991.92	0	776.471	4327.37	121.253	82.345	3298.63	660.702	112.133	331.87	74.9512	2310.65	0	94.9977	514.986	1078.6	1945.47	0	532.331	0	124.913
C8neg_M437T865	437.291	864.66	C8	ESIneg	64833	10816.6	680.336	14078.4	3460.76	2992.72	14403.3	2554.72	8135.76	830.056	45708	2529.09	4885.21	274.278	1821.77	249.915	3442.63	5285.88	584.621	2424.75	3629.83	7827.56	4913.88	237.885	1079.96	12403.7	5765.42	2351.97	595.579	4238.59	11246.8	3167.82	3884.37	8930.56	6329.29	3548.9	4899.36	61010.7	1645.57	77034.8	31368.9	9660.23	6925.82	53602.6	2999.54
C8neg_M437T906	437.291	905.52	C8	ESIneg	11082.4	7796.67	1082.17	8271.2	1351.76	1137.62	15361.4	3066.31	2465.55	157.71	28340.8	4581.89	718.352	0	618.567	0	2207.28	7254.99	4391.79	8763.9	381.992	9123.02	810.653	2001.46	3779.58	5171.43	3047.61	4863.56	732.269	14610.6	19884.8	438.887	1473.96	3588.73	14644.4	2158.18	398.802	39119	1853.99	25839.6	24187.1	13907.8	8121.4	31585.1	194.494
C8neg_M437T956	437.291	956.35	C8	ESIneg	13227.2	8539.61	2447.34	6228.87	11525.4	2510.72	10655.1	6166.69	1970.7	1321.88	13689.5	20957.1	4107.68	178.484	4230.65	453.182	28853	2556.46	1707.44	3771.12	4696.7	37565.1	2628.53	1986.11	3906.4	15575.1	7889.8	1923.75	5381.83	18029.1	69304.3	3184.42	5089.63	23613.1	2263.06	4875.57	5325.52	22320.7	2987.24	124264	16380.3	12119.8	5976.47	37560.2	4623.43
C8neg_M445T1707	445.333	1706.68	C8	ESIneg	39286.4	2863.48	16021.2	54372.3	29905	16415	47308.5	4815.37	1983.65	13393.4	3407.19	35201.4	33443.1	25775.3	26932.7	42787.7	112995	1072.9	40524.2	2421.51	0	5259.64	9040.19	12888.9	6461.15	1235.36	16330	11901.7	48321.2	15859.4	33318.3	6480.29	27458.4	11065.4	9132.9	37566.4	12050.1	558.809	7003.05	49999.8	19948.4	107541	1539.86	24348.4	2961.19
C8neg_M448T765	448.307	764.665	C8	ESIneg	8548.16	15153.8	7131.19	18434.6	21974.6	8394.78	5301.75	23033.9	887.234	1031.4	89397.8	5254.75	2856.83	1045.94	3527.25	339.074	2033.77	10663.4	11056.6	31559.3	7032.24	11563.6	744.17	4578.21	4959.01	9089.04	5786.41	5796.47	2589.58	23060.4	5925.85	1260.05	3293.66	7096.13	44958.2	14123.5	8885.61	89138.2	10634.3	2076.91	1576.33	113086	23150.4	30849.4	329.945
C8neg_M448T913	448.307	912.865	C8	ESIneg	8742.8	31093.9	129789	49107.7	187722	56671.3	39243.1	440982	9283.44	20314.7	216271	96205.1	13849.2	14313.5	42322.1	6404.86	45289.6	58036	61151	319689	193018	121541	5928.15	35357.6	41244.4	38912	33581	36476.7	51389.7	69297	49148	10989.6	38832.9	79425.6	180156	95018.8	84462.4	146017	82002.8	3715.59	2289.07	734574	96816.4	48359.5	19139.5
C8neg_M449T1123	449.255	1123.23	C8	ESIneg	1531.78	2282.29	676.15	1902.85	182.71	7484.72	8675.61	559.295	595.299	4214.86	1562.21	1100.3	2883.69	4990.15	198.164	128.794	207.387	6700.6	670.701	158.612	1484.35	5017.73	2583.96	5646.61	2297.06	399.605	2034.44	6874.5	1087.43	1261.29	3169.23	1669.27	1261.75	1741.13	463.537	6934.23	0	709.458	1355.74	3134.71	2799.76	442.893	1001.19	507.395	1468.88
C8neg_M451T35	450.965	34.97	C8	ESIneg	11370.8	8551.26	10264.5	12999.9	10325.1	10100.4	11424.7	10262.9	10301	8442.93	9008.27	8533.94	7385.61	9894.17	7297.77	13492	12518.3	11405.1	6010.95	6982.19	13105.7	7848.63	7335.3	10457.2	8220.84	7576.65	13163.1	10480.6	10569.7	10057.6	8841.46	7260.34	9859	9567.52	8321.31	10981.7	8422.52	6273.02	9642.47	9323.62	9882.91	7444.24	8429.66	5309.61	8552.87
C8neg_M451T564	451.234	563.94	C8	ESIneg	3856.61	2786.61	2243.75	1972.21	2731.05	4137.31	3629.7	2660.79	6390.09	3250.07	4872.14	2888.37	1763.53	2891.76	2963.45	1416.7	1931.08	1807.72	8219.68	3758.43	6387.48	1381.43	2276.14	3194.95	4245.73	2216.57	2320.07	1537.26	4578.07	6119.73	2460.21	10035.7	5765.28	3970.88	8734.97	1235.5	4336.73	5108.39	3912.89	5603.06	1596.12	3700.04	3225.66	9203.22	5528.8
C8neg_M452T1195	452.279	1194.69	C8	ESIneg	26794.8	1647.89	29752.1	20421.8	23269.5	6125.35	22412.3	20895.5	3042.16	33150.6	10548.9	22710.5	30236.5	12429.3	18164.6	16069	34315.4	9929.04	25070.9	5776.54	42208.8	15851.9	9405.95	8315.56	19058.8	3839.41	12683.7	18734.7	42874.9	26168.1	12980.3	4539.17	20521	18188	5731.61	10128.6	41959.5	10525	5341.67	58217.4	15491.7	43396.9	2377.33	23204.6	46205.2
C8neg_M453T1277	453.322	1276.85	C8	ESIneg	9633.02	9731.17	5124.67	29901.7	6074.07	11571.2	18392.6	1577.75	2071.78	9421.79	1250.23	19724.6	6619.98	8077.56	4950.54	11248.5	12969.4	3664.9	28050	5820.2	0	4695.7	6898.65	5007.46	7047.59	6872.02	7180.19	1575.66	6564.27	1494.28	4068.08	6831.16	17793.8	3695.74	8691.15	12786.6	2389.56	0	13800.7	6357.97	6502.04	24561.3	2816.84	3833.21	88.247
C8neg_M455T1044	455.247	1043.55	C8	ESIneg	37276.1	2251.58	11766.8	4818.62	270.401	40303.6	4392.46	4423.18	5429.07	6701.13	1459.98	2640.91	34451.1	18680.3	5876.85	2120.13	10054.1	3976.67	292.017	688.566	4478.02	6062.26	9333.93	4485.48	7659.48	454.336	16224	11584.6	21481.7	302.589	3580.58	6765.09	10624.4	15681.1	4337.07	24187.8	106258	11690.9	26400.3	1875.53	8055.35	79.542	248.968	0	7358.91
C8neg_M457T1411	457.236	1410.81	C8	ESIneg	9216.23	2697.89	14507	8759.06	10430.6	5280.43	15512.5	11261	2577.51	11084.9	3184.11	4702.26	7801.2	3030.21	9337.8	7985.36	16378.6	2377.85	6002.54	945.998	8410.93	2395.33	5254.01	5062.99	8906.47	3124.95	7112.77	3620.02	8463.03	10911.4	4030.44	1132.1	6872.81	9730.99	1435.17	4615.87	7627.59	3285.58	4774.66	9382.58	5189.61	5783.14	967.749	5077.63	10199.3
C8neg_M459T37	459.112	36.695	C8	ESIneg	27993.7	71245.9	50057.8	31079.9	22916.5	48067.3	74468.8	64365.7	65912.5	79240.2	86625	51215.2	71762.5	43455.5	85055.6	66612.7	32938.5	74545.2	64890.6	48930.2	52509.8	64100.3	67433.7	67913.7	82380.1	43358.1	103559	52736.7	55954	96886.1	77848.7	41838	64450.9	38958.3	52302.4	52393.3	74685.3	53213.8	81502.4	41068.3	54685.6	85835.6	44491.1	96574.2	92710.1
C8neg_M462T541	462.177	540.91	C8	ESIneg	1827.63	82168.3	1416.79	0	8897.2	0	470.257	22172.7	0	1400.02	20803.7	5773.12	211.436	87.0692	11704.7	14933.4	41339.6	4414.82	55641.5	58661.3	0	6568.52	31041.8	5283.56	5541.96	2832.37	22924.5	1217.32	12316.9	0	35983.6	0	4486.32	7827.25	0	42631.1	3021.23	830.34	8268.65	876.2	5282.7	137201	2843.73	12398.2	109.017
C8neg_M463T1076	463.307	1076.4	C8	ESIneg	1974.85	4588.68	2327.24	7521.43	12045.7	2310.1	3328.41	9282.33	2203.49	8070.96	10664.3	12349.1	3249.13	16377.6	2320.02	5928.16	39128.3	2254.47	11843.9	5889.47	3697.56	12563.6	1428.23	4683.05	1488.7	3767.21	6635.31	2662.44	3172.81	2152.03	1051.79	1521.06	16109.9	3876.54	1389.9	7031.41	2756.2	2848.66	4737.61	258.163	936.546	27359	7263.1	8468.26	5349.36
C8neg_M464T770	464.302	769.68	C8	ESIneg	3722.46	13998.4	52099.1	29831.8	18858.3	4252.87	2377.56	105855	2677.19	3514.35	79518.7	10991.7	2649.24	5191.29	5720.51	3052.23	7707.81	9934.62	20741.6	115422	65490.5	16246.7	358.396	5828.28	13010.5	3591.64	9367.49	4592.26	14548.9	23653.2	11686.2	615.636	7333.29	17305	118226	15634.3	40777.9	6939.85	12087.7	563.201	345.227	209139	30064	10700.8	7992.65
C8neg_M465T785	465.249	785.46	C8	ESIneg	776.014	1157.03	793.135	175.039	277.133	899.222	2480.01	0	599.934	611.757	337.229	458.122	739.748	2006	438.096	329.744	175.993	2440.63	521.663	91.719	418.767	1894.39	1834.55	1714.77	441.995	189.075	1479.86	2601.65	92.7529	576.703	3425.62	1037.6	365.973	89.9487	319.401	1279.87	0	1742.3	1156.32	1237.56	548.943	922.628	267.898	307.285	1174.95
C8neg_M465T847	465.25	846.6	C8	ESIneg	0	160.973	0	87.4926	81.6934	508.457	203.096	377.993	84.1248	0	95.943	160.527	202.621	73.2416	0	0	382.656	202.505	398.838	207.179	98.8057	248.987	334.039	260.876	78.4807	0	206.264	360.769	179.164	165.403	375.87	205.315	161.798	227.264	254.342	4558.93	94.5622	288.168	423.237	476.321	293.071	297.721	369.725	401.53	371.684
C8neg_M467T1682	467.375	1681.68	C8	ESIneg	101073	17606.9	50506.1	209952	67057.7	29270.2	115217	44965.1	4987.86	55300.1	28937.1	53305.8	54358.9	46264.5	69736	77429.2	151200	17699.8	117017	6533.66	2394.99	11422.8	62907.8	21760.4	25634.2	13500	70432	32492.1	94149.6	38861.9	57702	13864.4	70419.2	30091.6	28458.6	91053.6	35899.4	50157	23293.9	85894.7	49426.5	309617	11968.5	56161.7	11467
C8neg_M467T35	466.938	34.97	C8	ESIneg	2959.19	6051.71	4890.08	3950.22	3488.76	4719.11	6640.94	6392.38	5623.52	4503.1	5168.38	4631.07	4750.85	3865.03	3917.5	4157.85	3465.95	8794.37	4626.09	3032.73	7484.51	5625.48	3786.7	4404.11	5858.36	4819.02	4794.76	4777.52	6459.24	4742.17	4273.52	3808.81	4319.22	4026.41	5586.66	5091.81	5027.81	5995.22	6501.63	4051.49	3686.62	4270.46	4423.57	3423.38	5955.7
C8neg_M470T1600	470.161	1599.67	C8	ESIneg	14748.2	11020.5	18556.4	24353.1	18673.3	11679.7	8054.89	13412.2	10072.1	16559.8	25077.6	10447.8	16720.6	10477.2	29657.8	28394.2	21880.5	6925.41	8166.6	1885.99	10708.4	5348.16	19774.3	17825.7	11599.4	7420.64	27545.7	7828.84	13412.5	30806.3	29886.4	3946.61	21829	14822.2	10365.9	7635.26	23443.4	8127.79	13176.6	18722.4	24473.7	28854.5	8649.19	19114.9	28645.7
C8neg_M472T1706	472.177	1706.4	C8	ESIneg	22990.6	4842.96	18876.9	19156.5	20155.5	11318.1	22094.8	11908.6	10963.3	15546.8	18856.4	14303.4	7286.99	4581.81	29792.4	26935	25372.4	5912.96	4494.85	3211.71	10044.2	7171.93	16639.1	15642.2	13526.3	8689.77	28677.6	10919.5	22152	26014.1	41415.5	8805.83	17799.7	12726.1	15305.8	16013.2	25405.8	5943.52	12072.6	27227	30087.1	47786	11039.1	19538	27528.4
C8neg_M473T35	472.947	34.99	C8	ESIneg	12175.1	9631.02	7316.48	10925.8	9012.56	7494.34	6413.42	7601.23	6089.57	5608.74	5929.63	5783.49	4801.39	9755.45	3805.81	6508.97	12240.2	5899.04	4498.42	6453	5525.85	5955.99	5405.18	6424.31	5787.95	7718.57	7700.68	10780	6677.78	5711.21	5082.51	5625.05	5906.63	8000.53	6990.37	9362.46	5864.4	7706.21	6442.23	5491.72	4663.44	6271.36	9595.17	4458.89	4650.04
C8neg_M476T1160	476.279	1159.81	C8	ESIneg	130008	44605.3	207949	158725	195872	106067	200142	295368	77162.5	212202	196734	258876	246150	86905	188225	178897	169810	117317	372191	127854	221111	89532.7	93755.3	86700.5	221675	64911.2	136715	169303	217455	260795	43769.6	39312.3	153844	123796	51869.5	73530.9	139679	118035	59934.1	150648	80549.8	182278	48583	217963	263865
C8neg_M478T1241	478.294	1240.76	C8	ESIneg	34832.8	4911.46	36585.7	51544.2	62156.5	14356.9	86997.4	62758.9	11726.6	42473.1	27382.9	81808.3	41845.6	17269.3	50151.1	62067.6	46774.2	18220.6	95381.8	24036.5	72719.2	22745.3	16729.8	21348.9	45276.5	10195	35205.2	43416.3	64213.6	74625	30662.9	7627.08	24647.8	36146.8	16682.7	19024.8	55261.8	17439.1	9681.77	56850.8	22545.8	86830.7	5387.03	44320.5	101615
C8neg_M479T1415	479.284	1414.57	C8	ESIneg	17828.7	11980.7	26665.6	4028.48	9890.51	11327.8	31121.7	14227.6	17009.9	27031.8	21905.4	15273.5	19094.7	23302.8	18422.8	26605.5	30560.2	5068.39	15921.1	9799.71	21701.4	12981.3	16362.3	19518.4	33319.6	19792.3	41866.1	8619.54	25927.3	30054.3	14707.5	19676	48071.4	20432.1	7163.25	24962.8	28935.1	20054.8	24182.1	35553.1	15682.9	15331.9	28372.1	25669.6	28684.5
C8neg_M479T734	479.172	734.1	C8	ESIneg	87.8887	788.488	411.247	126.654	161.486	1244.51	1183.22	0	0	494.569	466.381	232.426	1034.92	2115.92	110.2	84.944	0	308.415	0	0	294.191	2398.62	1151.04	2265.97	677.437	0	499.577	2156.42	88.3097	83.2811	1556.89	1896.32	316.999	70.4584	59.8625	1231.98	0	82.4575	0	322.517	401.415	0	0	92.4538	352.257
C8neg_M480T1202	480.31	1202.19	C8	ESIneg	25793.5	11579.4	39347.1	22706.5	24394.3	18622.1	18922.1	22100.8	6194.18	30040.7	11005.1	19383.9	28562.5	20673.9	19951.2	20759.7	38096.3	12311.9	28470.2	14779.5	29886.5	23100.7	25107.6	19120.5	21681.5	12429.7	17394.3	24565.6	31579.4	21189	15109	10220.1	27837.4	33635.7	5257.64	19904.4	29983.9	16097.8	3524.7	28635.7	13802.2	28808	6913.68	27837.2	23570.1
C8neg_M480T1333	480.31	1333.05	C8	ESIneg	17542.7	0	12631.6	16855.7	20870.2	4943.07	20094.9	2427.59	216.63	6530.39	1340.56	27586.1	5765.14	9935.47	4923.49	5392.73	12170.5	1467.38	6953.25	2780.85	5146.94	9357.13	1412.55	2367.53	2946.12	1623.29	2184.57	12603.9	13866.1	5078.9	7634.53	2884.72	12464.4	13770.9	4635.49	9100.56	11910.3	611.551	686.995	37002.6	9609.43	42380.2	886.783	15344.3	11099
C8neg_M481T37	481.094	36.68	C8	ESIneg	50790.2	71200.3	54138	45542.4	34540.5	44452.3	62019.6	59421	47266.1	72524.5	72158.4	54517	65320.2	56775.4	66470.9	64777.6	52776.3	50226.6	65710.9	50833.4	48035.1	69498.6	65908	67315.4	62229.4	50040.5	95176.2	62966.8	51896.8	78189.3	66275.2	49483.3	58411	42733.5	56047.9	60386	63784.7	51059.1	64928.6	43902.8	49962.7	73883.1	54871.2	76286	70491.3
C8neg_M481T638	481.188	638.34	C8	ESIneg	791.184	588.681	420.241	0	82.8049	1622.23	1294.26	0	74.3226	330.764	0	280.226	641.602	697.116	0	92.5129	83.4637	514.313	0	72.8117	207.608	2473.37	706.759	755.061	230.496	0	432.868	984.672	229.632	309.037	842.521	2096.1	746.148	70.1718	70.8035	716.589	0	1060.63	187.914	433.601	0	559.841	160.743	0	762.207
C8neg_M483T1519	483.369	1519.07	C8	ESIneg	28211.2	6226.29	11509.1	14128.2	50170.5	11835.1	8134.21	15491.9	1939.1	19376.1	17558.3	22186.9	27488.8	11960.6	27592	13120.2	41809.3	7308.26	22513.4	2825.69	0	4498.08	11142.2	12162	13333.4	7767.26	18790.3	16673.4	36258.3	15425.4	20063	760.42	12153.8	13717.2	3789.98	21913.7	3875.69	6389.64	9717.39	7059.37	1330.64	26098	3111.85	25947.9	3358.88
C8neg_M485T2035	485.274	2035.45	C8	ESIneg	953.575	0	177.202	439.958	894.638	0	1287.41	0	0	0	0	7768.92	0	78.1509	197.686	0	242.584	0	0	0	0	1160.56	0	71.9823	0	0	0	1856.08	0	0	34034.4	561.915	206.867	296.692	14983	6517.02	0	93.7924	83.5	2838.52	2155.5	141104	185.255	62702.3	87.2186
C8neg_M486T1423	486.157	1423.35	C8	ESIneg	72.8746	0	92.8753	199.61	95.7393	0	74.2993	0	0	0	0	0	0	0	94.8186	183.098	0	0	0	0	0	0	0	0	0	0	99.5922	0	87.6895	0	0	0	0	248.044	0	72.6315	103.652	0	0	0	0	0	0	0	0
C8neg_M488T1423	488.173	1422.72	C8	ESIneg	0	0	0	112.719	0	0	98.2735	0	0	181.987	0	0	0	0	0	0	0	0	161.377	0	0	0	273.081	88.2589	0	0	105.072	0	0	0	0	0	78.288	0	0	0	227.342	0	178.645	195.284	134.259	0	0	0	90.1774
C8neg_M495T849	495.297	848.64	C8	ESIneg	73.2595	125.977	172.437	104.319	233.199	589.295	88.0125	81.3513	173.2	505.03	0	0	0	654.844	0	0	0	445.406	221.537	141.974	99.3527	81.2861	396.27	195.086	567.854	69.013	0	829.369	0	0	1139.32	0	260.236	296.261	207.659	993.876	79.308	235.541	361.214	553.699	241.112	0	0	0	0
C8neg_M497T37	497.067	36.65	C8	ESIneg	2171.06	7585.73	4961.09	2435.8	1890.01	4109.97	6416.52	5900.78	5030.43	8715.51	7031.02	5320.93	7033.78	4609.07	7870.36	5990.82	2957.54	5920.91	4823.96	5966.88	4624.44	7251.14	7197.13	5664.95	6782.9	5559.35	8795.15	6093.22	4782.08	7621.81	7447.42	4627.21	5965.18	3758.73	5396.1	5279.26	5883.55	5659.96	7518.01	3484.58	4762.2	7767.53	4056.05	7778.51	6761.6
C8neg_M498T861	498.29	860.61	C8	ESIneg	3836.01	8223.55	43680	1873.35	36164.7	1352.93	935.754	80091.4	1463.12	20661	41325.3	5092.77	1250.67	870.594	7092.59	3671.08	14918	9900.95	7992.09	186349	71136.9	12224.3	1115.04	5335.64	2615.95	2740.03	2541.06	3972.53	6699.21	8781.93	18022.6	3396.59	21088	7487.25	56700.4	17727.2	16059.4	23113.5	6030.93	421.474	135.972	101869	14597.9	9867.48	3355.37
C8neg_M499T823	499.292	822.83	C8	ESIneg	4305.98	10558.2	3388.22	3910.78	5571.95	3929.16	2715.31	2995.26	1223.14	2933.05	2857.72	7136.38	2515.63	8544.91	11111.7	2941.54	2000.66	2903.45	24827.1	7013.44	1575.43	6709.73	904.246	2648.52	2908.45	1199.42	2498.34	2598.24	4187.33	2851.51	2132.7	1056.45	5877.64	2747.58	4611.83	4325.87	3863.45	1824.64	1953.72	1494.21	1863.12	11921.2	2786.56	2949.11	1236.75
C8neg_M500T1169	500.279	1169.05	C8	ESIneg	115268	36535.8	148564	79326.4	99806.9	60534.1	98625.9	106156	66879.2	138749	92799.4	104583	122031	60316.2	120521	99471.4	112541	66201.6	100633	40300.9	83621.5	60482.1	65585.6	69392.1	103294	55892	102301	71887	80681.2	166249	55893.5	29491.6	72369.5	74555.7	34689.7	41101.8	120599	93460.6	59824.9	83990	76234.4	87437.2	34341.4	113749	125264
C8neg_M502T1215	502.294	1214.99	C8	ESIneg	7949.27	842.782	12682	5717.31	8918.16	2193.48	8540.76	13047	3814.07	11141.4	9113.71	9007.35	24583.8	7216.14	12384.2	16460.8	9735.2	3258.69	19159	4568.08	12735.7	5158.27	2141.53	4256.84	10560.8	1878.11	9875.26	8480.01	8614.96	20699.2	5741.88	687.401	6872.43	5090.79	2092.25	1564.03	15605.3	8811.56	2426.72	6825.12	4908.42	9524.82	424.048	9825.85	13160.8
C8neg_M503T36	503.076	36.5	C8	ESIneg	26770.3	27013.2	23968.4	28543.7	17365.9	19519.8	27315.8	25535.2	20694.4	29263.4	30327.9	24459.3	24762.8	27724.3	30783.7	29823	27733.9	20872.1	29077	25001.1	18393.5	28837.7	24628.5	29387.6	24969.8	24680.9	38281.2	28794.9	22420.5	33454.2	29006.7	20541.4	25602.6	19227	27363.9	26645.1	28029.5	21532.3	27652.6	21749.5	21835	29365.9	23772.1	27863.6	28169
C8neg_M504T1167	504.31	1166.92	C8	ESIneg	13983.1	11855.4	17595.3	17444.7	18555.8	13689.6	17109.1	25164.9	7010.05	19529.4	10980.7	17193.6	16082.3	16821.5	12601.1	15649.6	19597.7	12848.2	21002.4	17126.1	16972	13097	12248.6	19436.4	16874	9000.89	10185.7	22668.2	21688.6	5676.19	8219.69	5430.83	18627.5	15888.6	5056.94	14044.8	15764.5	12963.7	5594.26	10394.9	5346.85	14760.5	5113.2	16745.2	14673.1
C8neg_M505T40	505.092	40.05	C8	ESIneg	67066.9	62454.8	75719.8	48159	66132.5	57331.4	76182.6	58160.8	70324.7	85272	74884.8	73661	70224.2	67440.1	68739.9	66142.5	62792.7	79450.6	72353.9	48059.7	44834.9	62381	69792.4	74845.3	74650	45078.8	75030.8	71858.3	71427.5	70712.6	61223.9	70255.5	65724.5	67567.1	75545.2	79070.7	61194.6	67222.4	75049.5	62743.6	100127	62610.9	72037	63870.3	65755.8
C8neg_M505T878	505.208	877.675	C8	ESIneg	39329.3	0	9213.7	12785.7	185.935	0	0	663.593	0	11657.8	385.098	3703.95	651.702	24099.8	388.511	4077.62	22128.5	5461.7	218.3	9676.91	725.531	2017.12	2988.71	9852.41	6455.46	156.742	443.032	75.4813	3369.34	0	15513.5	0	2713.69	888.655	997.845	3342.74	2641.16	0	1770.51	919.659	8701.37	1819.4	30898.6	4952.36	3482.61
C8neg_M507T1111	507.224	1111.44	C8	ESIneg	109183	0	3413.26	8221.69	87.3828	0	0	163.517	0	9467.61	0	3528.36	1322.13	13049.9	199.109	2351.75	49350	0	1201.39	5551.42	309.88	165.123	856.055	6764.26	14950	0	1166.61	0	680.829	0	6923.06	0	1486.94	222.415	787.012	4288.32	5869.09	0	1600.24	810.289	7038.76	12804.4	31495	7237.95	0
C8neg_M507T980	507.224	980.16	C8	ESIneg	436721	530.553	70344.4	69773	8245.94	313.979	78.221	3146.85	0	70014.1	2755.78	33623.9	10644.8	164818	4268.32	20896.5	207951	4110.25	9457.96	57662.9	4573.05	2376.91	31270.4	89673.8	132609	489.868	11107.2	369.52	22154.4	81.9904	69972.1	2816.25	19918.9	9456.15	22098.6	45881.7	46713.9	0	23633.6	4598.04	81775.8	46490.7	234929	47290.2	11991.3
C8neg_M509T817	509.276	816.53	C8	ESIneg	0	0	257.963	263.19	0	381.97	623.677	189.882	144.762	686.4	84.8773	263.819	88.9032	88.3061	89.7218	0	479.427	391.758	0	179.858	171.914	645.406	0	72.0375	550.628	103.956	322.824	0	188.318	276.534	91.7237	207.696	98.8122	395.007	122.966	285.586	200.151	0	0	277.894	87.8457	536.293	0	193.344	555.005
C8neg_M510T831	510.253	830.82	C8	ESIneg	72424.5	37201.6	40582.5	26865.2	50710	67439.3	61338.3	52657	38065.7	24192.6	74479.4	33715.7	50673	49233.4	60789.1	35381.2	63887.8	39213.2	43044.9	26270.4	34234.2	67406.2	29947.3	55110.8	47232.6	37249.8	97844	54012	44504.6	61064.1	44992	46904.6	40116.4	40984.2	80167.3	73837.6	63369.6	53306.4	102986	46100.8	59851.1	112569	54233.7	68245.9	35091.5
C8neg_M511T1589	511.401	1589.16	C8	ESIneg	34860.8	3452.15	7838.82	11362.2	32636	10165.4	19948.3	12467.1	2679.27	10629.5	9376.4	19125.5	28404.1	3643.35	21380.1	16049.6	28594	2985.92	19298.3	2389.68	93.5418	2992.29	10926.6	6047.95	4785.12	3638.42	16506.7	11073.9	26270	19410.4	16184.7	0	10036	7542.76	3603.63	18569.6	5534.34	1089	6552.71	5977.59	3810.54	26462.5	2780.03	24652.4	2778.15
C8neg_M511T1617	511.401	1616.79	C8	ESIneg	44711.1	7329.48	13325.5	20529.2	66321.7	14476.5	31235.4	21900.9	3323.02	16920.1	15910.6	37543.2	42629.1	14004.3	39781	22603.7	53183.6	6534.99	7662.18	3508.29	0	7701.49	24527.5	10178.6	10554	5984.29	34142.7	16036.5	52173.4	28072.8	22312.5	936.336	20735.4	21868.5	7459.4	33245.6	8203.87	5031.17	9873.51	15091.9	9346.83	43672.9	5027.21	47706.9	6348.79
C8neg_M511T1650	511.401	1649.76	C8	ESIneg	41849.1	5935.42	13450.1	11318.2	44866.6	13889	13174.9	16420.1	1198.87	19118.7	18977.1	25374.9	35495.3	19613.2	11552.8	16673.5	68153.2	5669.17	24662.3	1880.9	0	5722.63	14686	5156.27	9646.61	3077.34	36467.9	18996.9	53346.3	25620.1	35417.9	359.833	19007.1	17855.6	5133.98	32242.1	6447.33	5854.83	7513.3	20710.6	10762	37277.4	1960.21	23332.9	7187.86
C8neg_M511T762	511.291	762.19	C8	ESIneg	590.233	3176.67	4616.48	3089.49	195.638	3425.32	2806.06	951.627	1367.72	2791.24	414.238	1489.05	726.69	3119.08	329.644	674.357	2595.67	8009.74	724.577	744.565	1436.75	3303.5	1880.44	4002.31	2403.96	1351.52	2153.06	3908.36	658.05	292.619	4369.43	4211.53	3066.03	3487.78	1782.1	4178.3	265.936	1350.48	866.732	1830.12	2691	3071.67	398.26	564.963	5019.51
C8neg_M512T1062	512.3	1061.88	C8	ESIneg	77987.1	42059.7	198828	50616.9	97097.3	100173	44378.4	197715	37776.4	182051	117407	50402.6	180403	72013.4	143773	97076.7	172181	185448	104856	150385	395333	150495	131420	83853.7	223452	133939	99992.2	155986	67225.9	134388	58669	59374.7	135559	162011	31335.5	58225.7	212928	116953	89828.5	157861	72421.3	71233.8	52292.6	174939	107124
C8neg_M512T954	512.269	953.735	C8	ESIneg	26381.3	17816.8	58416.8	51896.3	6850.87	133544	9848.99	79337	14621.8	36933	10493.2	19997.8	75688.7	59157.2	16148	16025.7	37117.1	56933.6	28905.9	28410.2	48100.7	17564	24161.4	55902.8	40182.2	2648.9	36445.3	16747.4	61262.7	4062.55	12333.5	36421.2	30700.4	45616.9	64418.6	67721.7	167141	20798.1	70985.2	2099.85	22961.3	1466.56	3588.3	0	21786.4
C8neg_M516T913	516.294	912.96	C8	ESIneg	300.425	1180.69	7204.48	2898.35	10684.2	3190.46	2181.98	28594.2	0	951.315	15692.5	5608.55	337.453	664.864	2698.61	95.2443	2066.78	2912.84	3863.57	20204.4	12604.9	6346.36	189.566	1456.34	1542.31	1960.89	2099.44	2000.36	2044.18	4262.89	3562	220.457	1578.75	3649.09	13546.1	5908.67	3894.43	8789.49	6885.29	57.0566	0	48871.6	6144.68	2634.64	963.527
C8neg_M517T1518	517.39	1518.36	C8	ESIneg	11464	403.58	7791.92	20212	12601.2	5438.07	26694.7	7346.03	1057.39	8859.8	3276.7	11943.3	10590.8	10417.9	14641.5	11794.8	19174	1727.8	37643.4	389.346	199.931	2464.75	7954.22	7352.83	4250.33	929.025	9721.32	6241.55	7777.31	4549.76	6258.01	1949.3	11076.1	6496.17	2424.16	9904.67	5108.7	9088.18	3296.9	7548.42	1571.08	26481.5	224.259	12686.9	996.332
C8neg_M519T36	519.049	36.46	C8	ESIneg	3527.4	7212.46	5656.91	4283.08	3051.97	4635.22	6255.55	6075.72	5145.83	6809.62	7145.89	5414.68	5780.23	5858.41	5542.59	5728.94	4305.33	5867.05	4915.19	5087.37	3744.64	6069.42	6389.06	5989.98	6563.33	4762.11	8505.91	6350.98	5521.9	7552.83	5530.2	4487.54	5028.05	4597.31	5736.32	5157.72	6108.35	5224.23	6908.22	3607.55	4600.52	7240.11	5141.42	6673.08	6964.79
C8neg_M521T40	521.065	40.11	C8	ESIneg	4093.61	6349.76	7133.64	3497.2	4703.56	5760.78	7824.63	4699.75	6971.2	7451.16	7383.79	8696.05	6376.15	6959.4	7758.79	6655.61	3795.27	9361.61	6765.17	5613.14	4471.87	6458.69	6521.24	6519.54	9391.38	4350.42	6663.13	7434.06	7023.95	7379.29	5688.87	7048.12	7375.07	6150.42	9803.62	7485.59	5612.24	7285.61	6875.33	5510.69	10271.4	7485.25	7482.85	7546.48	6849.13
C8neg_M524T1171	524.278	1171.01	C8	ESIneg	22780.3	13898.9	83166	35124.3	45335.7	21027.5	52315.1	25575.3	23294.9	88830.8	22623.4	24891.3	76387.7	28068.5	35539.3	61001	53655.8	21314.2	36424.4	10021.5	52137.3	22013.2	43482.1	29216.3	64424.6	48045.2	33884.5	59991.2	98393	49452.3	38101.4	6387.78	23705.3	36203.1	10952.7	24250.7	97604.9	31219.2	75317	135443	46467.9	76056.5	19643.1	68393.8	49857.4
C8neg_M524T1245	524.336	1245.26	C8	ESIneg	27753.9	6401.17	31617.3	32425.2	38608.6	10930.9	30777.8	24437.4	6158.96	39566	8723.44	15744	27275.8	19132	30040	30489.1	46920.9	15812.3	33712.6	7191.84	39596.2	13123.5	27209.1	23046.7	25547.2	9970.16	25997.3	21371.3	47228.7	20275.1	11790.4	7358.98	17269.4	27253.9	3230.18	20150.1	36795.6	9029.8	11401.6	63592.6	18512.4	42789.7	1336.1	21161.7	30068.8
C8neg_M525T1722	525.38	1722.4	C8	ESIneg	0	0	0	0	71.1465	0	0	0	0	0	0	0	0	0	0	0	0	0	0	0	0	0	0	0	0	0	0	0	82.4559	0	0	0	0	0	0	0	0	0	0	0	0	0	0	0	0
C8neg_M525T36	525.058	36.42	C8	ESIneg	15912.6	10678.6	11305.7	16458.9	9944.52	8415.04	13006.1	11552	8419.93	13092.3	14201.2	10992.8	11109.5	13098.6	12999	13920.8	16135.1	8600.28	12291.3	11064.9	9635.53	12041.7	12105.5	12247.1	10891.6	11689.7	17827	11418	11191.7	15433.2	11959.2	10627.1	10456.2	8630.34	12554.8	13348.5	11561.6	8969.69	11269.1	10409.1	9883.75	11034.8	11127.9	10927	11323.8
C8neg_M525T563	525.271	562.68	C8	ESIneg	8301.36	15344.9	10075.6	3016.5	12537.2	11042.5	31459	9166.44	12855.7	13937	11836.7	16952.9	10609.2	16656.5	12300.1	5241.3	9690.4	13421.3	31108	21958.7	8351.7	10720.3	7425.37	11728.4	15497.6	14858.3	7111.89	12413.1	8234.29	10907	24453.8	5981.66	21676.3	11780.5	17956.2	10406.2	5987.06	19023.3	15819.9	29936.3	3252.85	6150.77	9845.03	11512.7	10219.3
C8neg_M526T1133	526.315	1133.3	C8	ESIneg	33440.8	18341.1	92792.2	18539.9	43332.6	22111	22818.3	114737	15886.5	113220	23184.2	30817.1	68703.1	29753.2	68519.4	43958.7	54156.4	49588.8	40144	48426.1	182531	27859.4	65906.3	50340.8	104935	32884.8	62546.9	62119	54891.5	79692.9	22018.9	21656.2	34984.6	58583.8	12856.6	27984.7	107572	33140.8	41836.3	99628.9	38238.6	29935.6	12255.6	68369.3	91446.3
C8neg_M526T1233	526.352	1232.53	C8	ESIneg	38973.1	5417.21	29831.2	40879.7	35669.3	10150.5	20533.6	28702	4769.83	38206.9	9741.34	23463.1	30224.2	20159.6	32891.2	26111	54959.5	15553.5	33859.3	7438.81	34528.7	14678.5	26749.4	20925.9	19130.8	6865.76	28703	19425.1	43275.8	27446.9	15381.7	10326.6	22811.8	32535.2	4731.87	19144.8	45054.7	10715.2	8193.13	68349	13500.8	48559.4	1308.95	26856.2	30698.9
C8neg_M526T1238	526.294	1238.41	C8	ESIneg	8665.83	1123.17	16592.9	6332.12	13644.4	2345.24	7375.38	1308.41	3405.81	13184.3	7248.12	2525.02	12688.4	5958.44	9662.2	13897.6	8926.9	3420.74	9976.24	2051.47	2571.84	4637.45	6888	4836.08	10950.3	1566.16	3509.26	1535.07	4233.83	11615.5	4762	1956	6621.62	8014.63	1602.38	1057.33	8441.36	7593.66	2313.07	2724.31	7281.03	4529.53	438.326	5525.78	14044.8
C8neg_M527T40	527.074	40	C8	ESIneg	35576.3	29486.1	34986.1	29350.1	34471.5	26923.9	32774.9	26507.6	30087.1	34136.5	29780	31963.9	31157.3	31254.7	28635.2	28681.5	33132.9	32571.1	31324	23510.5	19256.5	28403.8	32284.1	30657.7	30370.8	23842.9	29386.5	31354.9	31169.7	30908.8	23974.7	30973.1	27188.9	29122.9	35600.4	35634.7	24055.8	30647.6	30416.2	30010.9	42993.2	27181.9	32994.9	27468.9	26205.3
C8neg_M527T640	527.214	639.85	C8	ESIneg	3691.83	6990.64	5566.89	5306.57	5067.97	1626.22	3268.92	6353.83	1161.25	4382.07	4718.87	3423.11	1450.97	2248.11	4261.1	4751.09	4381.87	2809.34	4575.59	5419.14	1216.89	10862.1	2378.71	8153.78	2249.36	5997.46	11379	3153.14	1995.21	5823.77	2533.37	4727.68	4613.06	2033.15	5758.24	5479.41	3353.44	2554.13	6379.84	4293.2	1851.83	18315.5	4278.26	4138.45	5180.74
C8neg_M528T1113	528.286	1113.47	C8	ESIneg	9404.41	5121.15	11892.3	947.924	4043.82	8160.35	3648.11	23157.8	4971.75	8291.89	9495.28	6379.12	11443.8	5981.44	10539.5	6133.82	16627.6	7639.65	10596.4	7562.51	10987.7	15591.5	6980.19	7832.73	14693.8	4847.82	7412.2	8790.21	3697.37	7431.99	2969.04	1900.76	9027.42	11797.3	931.445	5122.96	7544.33	10585.5	2678.93	8248.06	3587.02	11464	2027.08	6468.93	9975.61
C8neg_M528T1175	528.31	1175.44	C8	ESIneg	2751.88	1675.68	9967.22	4791.74	5365.02	2640.47	4128.9	3518.78	1106.48	3779.93	474.26	2783.77	2145.36	2723.18	1100.9	4401.68	9741.39	2043.06	4603.35	1778.73	3224.66	5866.3	1892.72	16006.8	4604.7	2996.06	1895.3	4661.86	1794.14	1331.54	1076.66	622.021	3719.74	7961.93	367.023	2013.72	5208	2213.87	849.287	3706.97	1788.24	2077.54	1226.95	2133.33	1410.46
C8neg_M528T664	528.264	664.4	C8	ESIneg	36561.8	9020.65	777.343	6149.69	14973.3	7159.24	3330.34	3912.57	4011.52	1066.49	6925.74	1095.06	3885.97	445.861	3900.63	371.56	527.871	1118.27	4752.08	3946.55	174.475	7216.75	2038.54	1363.09	2838.94	1614.69	4748.13	1996.13	100.678	11642.2	2992.38	759.486	2147.34	1488.86	12571	3298	4860.1	33266.2	4217.56	6365.68	8339.64	29858.8	7971.03	36428.2	0
C8neg_M528T807	528.264	807.14	C8	ESIneg	13749.3	20058.8	19059.9	10538.2	74867.7	32766.8	4625.46	55061.5	3774.46	16567	25768	34315.5	22124.1	8289.99	22845.4	14625.5	8782.3	5769.61	13431.5	43051	15335.4	15375.6	17341.7	11500.5	59423.4	8037.75	13100.4	7329.66	14993.5	31231.3	8076.67	10014.4	14426.9	12019.4	48336.3	54150.8	83942.9	4094.49	63601.2	239.4	6749.18	67558.8	18853.8	31069.5	4736.15
C8neg_M530T1202	530.302	1202.06	C8	ESIneg	151428	83815.5	152437	127643	124073	112413	125251	199911	54548.7	161407	112080	108902	157789	130506	138195	128276	166852	90524.1	146647	89036	156645	111737	124931	109882	151075	72348.8	129560	181179	186723	125290	101857	59468.3	129976	138758	44946.1	138291	182362	124982	85362.5	149251	92291.8	145839	53989.8	139534	161469
C8neg_M531T35	530.906	34.92	C8	ESIneg	6214.69	4399.03	2659.17	5112.97	3798.1	3113.15	3337.3	3714.8	2680.6	1620.79	3316.68	2094.98	1313.78	3838.41	1850.62	3827.92	5328.1	2726.06	2201.55	1992.88	2685.51	3010.36	2962.41	3896.03	2851.05	3173.48	2307.84	5313.91	3736.58	1896.83	2302.17	3428.77	3077.21	3298.04	2480.82	5542.63	2209.84	2859.73	2400.55	3335.79	3666.34	2870.1	3152.23	1527.09	1760.68
C8neg_M535T988	535.235	988.44	C8	ESIneg	0	0	0	90.5295	0	0	0	0	0	0	0	0	0	0	0	84.0044	0	0	0	0	87.8307	0	0	0	0	0	0	0	0	0	0	0	0	0	0	0	0	0	0	0	0	0	0	0	0
C8neg_M537T1682	537.416	1681.86	C8	ESIneg	219890	12242	34804	91338.6	179778	24416.9	169245	22205.3	5891.19	33125.2	17475.6	48149.4	48562.5	39007.4	47647.6	127969	300431	8645.18	96847.3	5916.08	1354.64	10641.5	30660.6	13437.1	14444.7	8236.11	44821.2	20803.8	51078.2	33550.3	27011.7	8419.84	107755	20043.4	34439.8	117475	18736.9	34528	49751.9	52257.9	27045.9	164915	3711.37	45719.9	6478.69
C8neg_M538T1121	538.315	1121.15	C8	ESIneg	55276.1	136889	265061	103239	46100.4	37186.5	154488	376393	91820.2	74987.8	72661.1	42819.9	73598.5	139145	88575.8	81927.4	78074.4	159469	194203	40903.8	82858.6	278000	56525.2	62637.1	102860	111833	116961	49867.8	129313	139765	139979	25560	202409	70144.9	12942.5	91743.6	71590.9	60581.2	57587.9	58594	34249.5	96729.8	17527	186002	147102
C8neg_M539T1716	539.432	1715.94	C8	ESIneg	78782	8873.38	40456.5	30930.1	100258	17884.6	51713.3	22693.7	3287.7	30649.5	12684.8	52330.9	49268.3	38743.2	55655.1	71635.9	99890.2	5965.58	71830.3	3759.47	0	10282.3	35290.2	16292.1	11083.8	2673.27	41938.7	21465.8	72718.7	29493.3	40998	2849.54	41038.3	28973.8	19231.6	72361	22295.4	17321.2	8855.99	144375	27532.2	516176	9498.3	45844.8	7870.29
C8neg_M539T1744	539.432	1744.24	C8	ESIneg	54878.4	4405.99	26833.6	22045.1	57971.8	10160.4	38152.3	13027.4	1494.92	15776.4	6920.29	30355.7	33287.9	18805.7	39481	30714.3	64342.2	4752.83	35754.1	2280.06	0	7885.96	27826.1	6285.02	5217.65	3460.16	23590.5	17190.7	41765.1	21635	24325.8	1342.9	18067.5	18707.1	8892.21	40405.1	16140.3	11622	6197.45	105199	23241.2	316802	5589.49	34309.6	3562.25
C8neg_M539T549	539.25	548.88	C8	ESIneg	22602.7	22497.6	26132.6	11728.5	14987	18294.3	24106.6	11712.8	30425.7	27266.5	10561.5	17447.8	21225.6	23239.2	12588.9	9560.13	20378.8	22028.8	11300.5	11481.2	15627.5	30538.5	16050.6	15288.5	23998.3	20191.8	11515.1	18198.3	23054.5	11131.2	23920.1	33288.4	15773.8	20692.4	22444.3	25246.1	22063.1	30079.7	20384.7	35665.7	15882.1	16763.4	8890.94	26274.6	19843.5
C8neg_M540T1176	540.331	1176.47	C8	ESIneg	421484	160837	471184	343255	412296	294230	427130	668330	163509	671881	313953	282892	459747	302266	517329	431785	471851	338881	490321	254671	569305	304402	406493	305885	519615	165091	433775	381862	531755	480476	258734	148480	388178	396030	91622.7	271843	542496	363277	219240	624557	275245	543518	94919.2	616148	568489
C8neg_M540T1202_1	540.331	1201.66	C8	ESIneg	2.93663e+06	1.12199e+06	3.7008e+06	2.89711e+06	3.50921e+06	2.07311e+06	2.80334e+06	5.10086e+06	997169	5.12053e+06	2.21238e+06	2.44508e+06	4.21662e+06	2.24617e+06	3.61121e+06	3.16072e+06	3.8471e+06	2.01783e+06	3.67458e+06	1.62643e+06	4.43642e+06	2.26128e+06	3.72644e+06	2.36935e+06	2.94623e+06	1.39415e+06	3.72444e+06	2.81092e+06	4.22921e+06	3.13451e+06	2.21155e+06	1.22551e+06	2.99937e+06	3.16289e+06	828700	1.92521e+06	4.0763e+06	2.18293e+06	1.63231e+06	4.26085e+06	1.99577e+06	3.95793e+06	736417	3.58699e+06	4.21118e+06
C8neg_M540T1202_2	540.458	1201.64	C8	ESIneg	13449.4	2924.79	56356.3	3758.19	21486.5	9688.85	7116.84	67288.6	4148.28	61009.6	16982.8	31224.4	15516.6	9667.45	29265	23564.4	66144.1	8389.73	47642.3	8151.52	35999.3	26445	19757.8	29111	30333.9	8949.94	28643.4	37475.8	43502.6	7231.12	23109.3	11034.8	17209.8	45822	2907.82	21193.4	12564.6	3602.38	7565.01	33964.4	20020.1	25256.3	897.441	28825.4	46319.2
C8neg_M541T509	541.266	509.28	C8	ESIneg	11313.6	23944.2	27315.7	17165	17025.9	20037	30919.1	10236.8	24378.4	26896.8	17682.9	19526.2	23585.1	27290.5	10970.6	9803.41	30242.2	24725.4	46747.6	13394.9	13965.5	13326	9086.05	18734.4	23850.5	23016.6	14491.5	19607	20604.2	12743.9	34611	37971.3	18515.4	26195.2	31315.6	23619	21785.2	22310.7	18009.6	45551.3	22086.1	9522.08	13861.8	15459.4	28277.5
C8neg_M543T40	543.048	40.13	C8	ESIneg	5976.2	6441.27	7269.52	4047.76	5945.45	5541.14	8237	4822.14	6623.46	8043.82	8057.4	7180.12	6232.52	7467.28	5253.03	6207.89	5953.3	8120.61	6971.41	5203.94	4312.63	6729.14	7447.09	6840.9	7989.44	4959.37	6638.99	6715.43	7968.41	7508.37	4507.35	6677.87	5767.09	6413.56	10521	8273.34	6167.19	7238.15	7251.57	6891.93	9393.71	7373.28	7856.19	6596.01	5874.56
C8neg_M544T1160	544.266	1159.99	C8	ESIneg	8323.96	2261.72	12392	9119.46	12418.7	7624.18	11508.9	19142	4394.77	16150.3	15442.3	16561.3	18921.4	5884.47	15164.5	10968.5	9966.4	4108.89	24314.1	6784.47	14082	4289.47	8102.4	5562.49	13990.5	3180.29	9147.39	8704.43	12582	19864.9	4382.72	2232.44	9556.97	8053.9	1686.72	3940.22	8009.53	7309.7	4045.99	9957.15	5479.91	13826.6	2261.26	9867.96	21513.2
C8neg_M549T40	549.056	40.135	C8	ESIneg	16961.6	8312.66	9633.36	15391.3	15313.1	8741.16	10627.1	7594.31	8741.28	9462.16	10564.6	8938.19	8699.56	10811.3	7334.8	9908.6	14595.5	8160.36	7852.01	8646.91	5951.41	7683.45	8748.64	8687.4	8202.77	9317.01	9649.17	9330.84	9077.73	9690.93	6542.84	8482.95	9039.77	10403.4	12673.7	11064.5	8119.8	7558.56	8620.87	11020.9	12684.7	9119.84	8870.42	7537.09	7550.68
C8neg_M552T1181	552.331	1181.44	C8	ESIneg	14628.2	3980.09	29643.9	3933.17	16452.8	5638.58	14240	31256.6	10868.9	25947	10439	8574.5	27364.1	11695.7	17218.3	14301.6	29921.8	12291.9	14315.9	20053.3	33800.8	12117.9	21168.3	13371.2	32605.4	3692.03	19938.5	17908.8	17292.6	19517.3	6668.47	4506.4	11645.3	19165.9	2858.27	7983.07	30929.5	12219.1	8120.78	32357.3	8131.24	12432	3175.05	19633.5	27922.6
C8neg_M552T1278	552.367	1278.37	C8	ESIneg	35875.1	4656.95	27738.6	45312.3	33049.8	18579	43054.9	29479.8	6205.67	36394.9	6182.58	27405.2	33692.9	22922.2	44383.3	30636.1	45131	13943.2	41329	3928.31	26159.3	10187	27788.1	23305.7	20849.1	2702.18	28600.7	18337.1	43832	39105.5	22250.3	9602.68	19400.1	31414.1	4757.3	20495.5	43944.9	9824.46	12053.4	73306.1	16139.8	61975	2573.25	36618.7	40043.5
C8neg_M554T1167	554.302	1166.52	C8	ESIneg	105089	94633.3	136750	132898	154529	111589	136593	167172	64868.7	127874	96854.9	115724	109372	123870	110195	125057	107397	137104	136617	99799.9	132589	81878.3	62621	130507	125951	92711.8	125670	211194	137687	100769	65809.4	51549.2	121616	152413	53241	124968	111843	103111	80306.6	105150	76236.6	108642	92262.5	117379	124713
C8neg_M554T1271	554.347	1270.86	C8	ESIneg	45500.7	8278.67	64064.2	28033.9	60066.5	16152.1	39123.5	53006.5	9045.96	61557.4	13119.9	23017.9	35618.1	37925.9	36468.9	33953.1	40684.1	12008.6	37413.8	16308.8	71150	19855.9	35651.2	23529.4	33082.8	9610.91	37984.6	35984.3	65493.6	41844.9	24555.5	15062.5	28727.2	41446.1	15470.1	28595.2	69281.1	15832	14213.8	114456	27752	49402.4	2821.42	59418.1	56121.1
C8neg_M555T1171	555.298	1170.56	C8	ESIneg	110.933	0	0	0	0	264.458	0	0	196.551	85.5721	0	110.009	81.5759	0	315.185	85.0512	82.3962	165.099	74.9089	336.025	0	0	0	113.81	104.6	0	249.985	0	268.492	247.254	92.3576	0	98.1838	0	0	0	133.472	303.791	83.0664	147.146	0	264.659	0	0	123.647
C8neg_M556T1248	556.318	1248.47	C8	ESIneg	98950.2	30243.5	93729.3	70000.7	104056	62653.6	101614	104400	29508	98683.9	60309	76166.5	85216.2	69690.3	70913.7	68621	94816	52936.6	92941	37297.6	93548.8	41382	65201.6	66740.1	69525.7	29833	75710.5	96008.2	97667.2	66673.2	50775.2	23489.5	71102.4	88771.7	21428.9	49166.9	95858.2	100446	34518.1	99344.5	48543.7	89110	21760.1	88967	116322
C8neg_M556T847	556.326	846.84	C8	ESIneg	8622.6	6923.67	25640.9	15657.4	19193.5	13296.8	20221.6	22462.3	13149.5	17699	22636.4	9111.69	17616.7	16245.9	19432.1	12600.6	18096.8	9257.81	20188	13766.4	30615.5	29814	6160.17	8233.94	21984.3	22643.5	16426.7	18401.7	21819.8	11983.7	12955.5	24585.4	20719.1	26036.7	22595.8	13098.5	7459.48	16810.4	13052.3	15797.7	20377.7	21783.1	9059.72	8178.83	33441.4
C8neg_M557T2004	557.458	2004.1	C8	ESIneg	66903.2	5788.34	6366.29	137660	17021.1	45194.6	115261	0	76.4981	613.265	0	41021.3	2996.52	31629	2155.57	5761.07	53116.5	0	4576.47	5645.07	0	5902.41	794.993	1512.43	926.793	2382.79	1032.87	15680.5	5893.86	339.613	20087.8	5420.4	39052.8	23111.4	11823.4	38913.7	1709.23	96.9367	7076.62	29603.7	19932	167012	6740.56	12801.9	0
C8neg_M558T1342	558.333	1341.78	C8	ESIneg	53907.1	8694.4	47152.5	61542.3	61320.3	33092.1	31706.6	49186.9	2433.27	43258.2	9357.31	47045.2	28062.9	46522.9	32369.5	28991.6	48606.7	9298.66	39168.2	13982.4	42798.3	27355.7	23925.4	17472.6	18149.8	8488.14	27410.5	50975.8	53634	28759.8	27180.6	16545.7	36230.5	57959.2	16631.9	45459.1	43607.2	14917.5	8541.35	87147	31807.1	70884.2	8575	43480	49452.1
C8neg_M558T40	558.004	40.395	C8	ESIneg	4914.37	6579.83	9938.93	2159.18	2063.09	3478.17	3456.39	6546.74	7987.89	9505.32	7712.11	8031.88	7958.45	5901.98	7180.74	9091.98	7259.63	8566.48	8375.71	5940.46	5464.33	6649.4	7824.85	10417.2	7956.79	5228.16	7323.59	8863.43	9267.68	6633.82	7722.75	8735.55	4575.45	7536.87	8422.4	8585.46	7222.13	9461.59	6937.35	5669.12	9719.11	6326.42	9820.25	6980.87	7586.19
C8neg_M559T1599	559.474	1598.91	C8	ESIneg	14382	0	17571.6	17998.2	8929.86	157.46	4761.5	80.8658	490.083	2257.37	6438.11	1342.68	4207.08	0	11660.6	49668.4	9637.79	79.8998	641.29	0	1094.69	0	6054.83	8611.26	1202.45	590.945	9198.7	0	23463.1	12689.4	26579.7	0	24460.4	4847.24	511.408	9444.23	17260.6	0	1156.41	3292.41	5575.05	17475.2	85.0898	5183.96	8863.89
C8neg_M562T1106	562.315	1105.73	C8	ESIneg	12140.1	9725.05	33728.4	29795.3	39760.4	34865.3	44528.2	114212	10494.1	33076.7	25627.6	30973.4	40677.5	35428.7	23347.9	58244.8	50722.2	33473	53909.7	43842.4	58276.4	46929.1	12172.1	40698	113919	38537.7	23828.4	32666.7	22645	30156.5	11092.5	11750.6	20219.8	71277.1	9584.42	9079.13	43576.5	42495	28375.4	18939.4	16967.9	56235.4	13071.2	29240.5	75058.7
C8neg_M564T1144	564.331	1144.35	C8	ESIneg	251793	219005	466404	360089	466341	313377	498612	568912	177833	524641	332880	368929	319633	324382	336514	452034	270250	420826	469825	383329	467838	232664	261840	535606	596290	258718	376738	503966	514103	348626	166613	154553	384905	398531	114749	264967	327792	227144	198509	386403	273299	370336	185106	460098	410531
C8neg_M564T1167_1	564.435	1166.71	C8	ESIneg	29721.8	23868.9	60380.6	19396.6	24707.8	35374.5	5546.34	75055.1	7982.69	28860.7	34625.3	22014.7	20178.7	44292	9044.39	52453.9	45681.6	11043.7	72153.3	3719.56	30877.5	26711.3	21713.3	62382.8	57629.8	22883.5	32798.3	68017.7	72909.3	7665.95	5272.62	13146.4	8512.12	59788.4	9826.66	31189.9	11826.5	13887.8	12818.1	48121.1	25179	25977.8	16537.8	26745.4	36989.1
C8neg_M564T1167_2	564.461	1167.24	C8	ESIneg	9304.83	2714.54	24264.9	19757.5	28495.1	6147.7	24048.4	8197.76	6708.25	30854.1	4215.74	30923.8	21596.2	7824.86	19050.2	13340.7	10546.3	18187.9	11948.9	32815.8	27416.1	7740.31	18237.7	21427.2	11596.5	15322.1	10081.3	12429.9	12756.4	21718.6	7443.86	3333.49	33824.2	6756.23	3931.99	4786.26	21484.1	10522.7	5159.1	14997.5	6929.51	15107.7	4692.78	18680.4	13816.3
C8neg_M564T1169	564.331	1168.86	C8	ESIneg	1.88779e+06	1.45571e+06	1.69649e+06	2.74671e+06	3.3088e+06	1.97751e+06	3.64976e+06	3.52795e+06	1.13785e+06	3.30403e+06	2.44338e+06	2.74126e+06	2.64221e+06	2.70273e+06	2.74193e+06	3.13795e+06	2.43553e+06	3.04625e+06	3.46028e+06	2.86053e+06	3.59527e+06	1.68742e+06	2.21404e+06	3.33357e+06	3.17316e+06	1.95958e+06	2.5169e+06	3.21809e+06	3.66959e+06	2.44159e+06	1.45451e+06	1.0958e+06	2.83155e+06	2.85056e+06	904102	1.78877e+06	2.56556e+06	1.57407e+06	1.49218e+06	2.71784e+06	1.72215e+06	2.75939e+06	1.16337e+06	2.79191e+06	3.20483e+06
C8neg_M564T1705	563.505	1705.14	C8	ESIneg	39877.5	342.243	19654.9	13548.5	16043.5	448.497	20195	147.529	946.087	1995.6	3776.08	3791.3	4097.1	767.83	14295.8	43526	22859.4	0	0	0	1275.42	344.03	4390.87	4800.03	1925.49	532.798	11283.6	292.603	20752.5	16348.4	43297.5	430.852	34188.2	7866.75	2017.11	22132.4	34976.4	298.299	1188.93	9889.89	19941	67209.4	466.212	6998.29	15134.3
C8neg_M566T1225	566.347	1224.64	C8	ESIneg	124779	53740.7	235656	112011	232130	111413	315643	306257	73001.4	223406	158315	123492	220667	103181	188481	165670	164256	123016	356012	119771	268719	104268	172222	207839	209077	60240.5	170128	159633	153134	296876	84334.5	41173	198837	202502	36996.7	94703.1	183538	204002	96067.5	312544	143685	252843	44823.8	197814	331366
C8neg_M566T1249	566.451	1248.68	C8	ESIneg	6610.37	701.096	20076.1	6074.33	15020.9	5131.02	20584.6	12125.4	2609.07	22546.3	5372.95	17692.6	15059.8	4954.23	14344.1	11447.5	7965.73	5989.59	82999.4	7214.83	20250	5649.93	11470.3	12081.7	10098.5	5219.16	9126.55	8300.67	12842.2	7158.81	6661.36	3054.13	17370.9	17106	1756.14	2914.13	21716.2	7971.83	3539.4	22788.9	3030.43	25620.3	297.029	17236.1	16868
C8neg_M566T1250	566.347	1250.28	C8	ESIneg	1.21003e+06	495627	1.51383e+06	1.14281e+06	2.24315e+06	912377	1.87335e+06	2.0093e+06	499477	2.16181e+06	930083	1.5267e+06	1.58421e+06	1.03539e+06	1.63167e+06	1.56056e+06	1.63166e+06	808449	2.3683e+06	614294	2.20412e+06	704558	1.07219e+06	1.29172e+06	1.60516e+06	639884	1.61824e+06	1.33458e+06	1.94141e+06	1.94406e+06	1.00622e+06	399026	1.36689e+06	1.5892e+06	351931	820828	1.92088e+06	995213	640152	2.1653e+06	839254	2.47773e+06	330699	1.73335e+06	2.61366e+06
C8neg_M567T769	567.318	768.54	C8	ESIneg	2072.17	4108.49	9010.56	10934.3	3755	4771.22	4564.53	7069.39	2855.05	2894.57	6187.17	1978.88	5697.75	8586.4	5204.99	5040.74	7330.12	5685.08	25062	4924.63	1509.65	5036.25	3982.65	4136.96	4053.31	2812.16	7733.51	6203.06	10188.7	1094.03	8990.99	2823.66	4358.36	11114.4	10022	12346.5	9595.46	4637.75	10092.5	2584.41	3332.28	6696.15	3986.47	4647.57	4177.59
C8neg_M567T896	567.318	895.845	C8	ESIneg	6296.26	289.411	5597.04	4479	6779.52	12988.9	34637.2	6948.3	1101.64	726.298	13862.7	1108.81	3152.22	6438.86	13242.1	375.88	389.243	7285.85	11488.9	5167.39	914.862	22060.2	1555.25	6421.03	6018.38	13236.2	8308.89	13557.9	5177.34	24555.9	9656.7	1836.58	888.945	12556.7	5855.12	5975.1	3325.8	21791.3	8166.62	8457.28	8957.64	15123.9	4053.8	7980.18	1671.75
C8neg_M568T1316	568.362	1315.5	C8	ESIneg	92189.8	12762.9	94821.4	95520.5	129220	64368.3	124970	119228	9981.24	142322	30241.5	85710	69772.1	72501	81593.2	77711.6	96491.3	35595.1	109449	34030.9	110896	49902	62111	53680	65292.7	19958.6	90350.2	88270.8	133140	84903.9	59130.5	31095	88307.9	103300	31404	76885	103695	28345.4	23409.6	263215	74238.1	151593	11813.7	109185	139214
C8neg_M568T1342_1	568.363	1341.8	C8	ESIneg	818873	134109	874645	998164	1.22353e+06	510463	961943	734121	72497.4	871134	245368	789692	551317	639284	662269	583437	893190	201493	753327	262970	888714	485991	443949	348973	355460	184018	603039	725258	1.06888e+06	562919	567176	318200	705836	977628	328279	643837	832986	234221	207064	2.02631e+06	594652	1.44868e+06	140128	762407	1.01011e+06
C8neg_M568T1342_2	568.468	1341.64	C8	ESIneg	1037.37	0	7119.54	6768.95	9061.35	450.188	5315.12	4640.97	0	8132.25	0	10085	4187.15	884.72	3210.89	2873.66	10109.3	92.9286	7409.78	1471.12	5143.03	3992.34	3133.95	2285.5	962.346	621.964	2198.06	1220.69	6780.29	3005.78	3009.61	1990.33	7254.1	6806.57	1370.2	616.464	6762.98	0	0	33009.4	4473.53	14160.1	0	7474.38	5981.86
C8neg_M573T1721	573.453	1720.68	C8	ESIneg	23295.9	970.634	5323.63	42073.2	9734.57	12767.3	46217.1	2642.3	71.0429	4547.17	1278.37	19049.7	9927.21	10177.4	7355.48	14189.4	33135.9	116.672	34541.9	579.184	0	2791.55	7734.04	3904.99	2041.58	708.02	9095.3	3430.76	19158	3143.74	6710.79	2469.11	11113.2	9183.1	5136.67	17935	4643.41	562.613	2865.8	23782.4	5419.6	67290.2	1065.49	3900.2	728.697
C8neg_M577T1171	577.279	1170.67	C8	ESIneg	0	0	104.812	0	0	0	0	0	0	0	0	0	0	0	0	0	0	0	161.24	0	76.4498	0	0	0	0	0	0	0	104.323	0	0	67.2031	113.96	65.5284	163.697	74.0546	0	0	0	0	0	0	0	0	0
C8neg_M578T1175	578.302	1175.02	C8	ESIneg	32944.8	31918.8	48371.4	36028.1	44451.3	33257.9	43951.1	58625.1	18864.8	40752.2	18777.7	28585	18563.4	42287.5	28796.6	43429.6	43072.6	38578.1	34204	25821.6	38501.8	30144.6	26860.2	78424.1	45131.3	19965.6	36202.8	49738.6	32651.5	32081.3	19628.3	14610.2	37266.9	43943	10739.8	28420.1	45820.7	32262.2	21957.4	18797	24080.5	27016.9	20671.2	25756.6	29921.5
C8neg_M578T917	578.31	917.04	C8	ESIneg	0	104.547	0	0	0	0	71.6206	424.427	0	1529.55	277.112	0	0	0	0	0	0	85.3568	199.361	552.391	0	0	0	0	106.396	0	324.909	258.959	0	0	0	152.146	167.505	88.7962	637.846	0	84.6017	0	0	709.696	913.747	508.467	112.665	1210.76	0
C8neg_M578T943	578.31	942.575	C8	ESIneg	0	0	0	0	112.518	0	333.546	178.549	0	1786.97	309.042	167.42	0	109.682	0	0	0	83.3949	78.5636	89.8991	188.292	0	0	82.4909	0	77.5091	292.304	567.984	0	0	0	0	88.8814	100.997	58.5197	0	170.26	0	0	594.36	1018.37	0	0	642.484	114.859
C8neg_M580T1062	580.287	1061.88	C8	ESIneg	4659.62	1986.35	13372.1	3069.59	6470.54	6725.29	2810	15464.2	2010.05	12852.7	8834.61	4671.78	14042.7	4297.01	12083.4	5640.81	11453.9	14236.2	6019.94	8325.48	27967.5	10595.9	10572.6	5111.16	15386.8	9153.57	7172	10542	4617.77	11647.7	3244.78	4160.52	10191.3	9991.23	1720.02	3106.84	16128.4	8014.47	5850.19	10482.3	4866.44	4509.84	2997.37	12978.2	17594.6
C8neg_M580T1222	580.318	1222.14	C8	ESIneg	10404.8	2954.9	17735.3	6348.5	15382.7	8377.67	12253.4	23989.4	5122.02	13020.4	7330.21	8469.19	18463.3	18563.3	10401.8	20524.5	15202.1	8524.82	14570.9	8476.01	21059.3	8422.84	9549.43	20174.2	13193	6038	13642.7	24365.8	10373.6	10488.7	5207.99	2035.48	15439.9	13123.4	1623.85	5142.93	23480.3	11908.3	4795.41	10496.1	5463.17	7613.96	2175.76	7246.76	10711.5
C8neg_M580T907	580.326	906.96	C8	ESIneg	218.174	737.874	4527.29	271.414	850.567	1290.97	1654.53	122.113	165.537	22993.3	13119.2	2023.54	1957.11	3292.83	3440.61	2598.25	295.431	1076.85	6727.41	4736.47	1883.41	4922.33	3490.11	1204.14	792.53	3638.26	4784.74	5021.55	1849.63	3999.3	1004.23	6561.61	5208.73	1565.08	17771.1	1254.7	1340.53	83.0783	6899.15	17324.8	7864.53	8567.94	692.275	8830.71	3990.77
C8neg_M581T1600	581.456	1599.9	C8	ESIneg	35626.4	4992.93	36138.7	39766.3	17430.2	7540.24	14753.4	7795.82	1639.58	8990.8	14764.9	3744.69	16262	5409.6	30296.7	70824.9	31317.9	320.211	2662.47	0	1965.92	542.625	20656.2	22477.9	6233.4	2011.21	23154.9	637.601	38608.2	32102	65139.3	766.705	52312.5	10710.7	2005.94	26614.6	32333.2	269.963	4141.01	9747.37	17843.8	42038.3	5177.23	18933.6	23026.1
C8neg_M581T799	581.241	798.84	C8	ESIneg	78.4023	0	0	0	0	0	95.2622	0	0	0	0	188.414	0	0	99.416	180.412	0	0	0	0	0	0	0	0	0	0	0	0	0	0	0	0	0	0	0	0	0	0	0	0	0	385.077	79.4979	0	0
C8neg_M582T1113	582.341	1113.29	C8	ESIneg	3701.22	1501.13	8277.55	389.04	3162.76	2699.02	1763	6549.75	1581.95	5701.86	6015.58	2843.74	7502.34	2284.14	5796.85	3854	10109.8	2033.58	4760.27	3613.23	7018.4	11028.1	5110.03	3838.1	6986.96	2270.46	6207.07	3019.17	2368.3	6002.04	2105.93	2462.95	4874.71	7331.28	693.819	1444.65	4092.56	5781.71	2242.17	3713.57	1651.51	4864.65	540.943	7250.41	6389.18
C8neg_M583T36	583.017	36.16	C8	ESIneg	4557.76	1695.5	2257.36	5229.54	2851.21	1759.96	2578.99	2410.16	1383.03	2971.63	2611.36	1903.4	2205.7	2093.57	2208.56	3059.83	4564.18	1054.22	2655.66	1802.08	2218.17	2550.96	2182.17	2685.7	1952.56	2345.71	4305.23	2582.26	1851.75	3067.4	2562.98	1607.45	2025.33	2008.64	3045.25	2675.59	2590.81	1875.27	3032.79	2056.25	2652.81	2648.69	1863.79	1487.23	1880.68
C8neg_M584T1202	584.357	1201.98	C8	ESIneg	53674.1	24710.9	68564.2	47689.7	76009.3	39820.1	51953.4	57881.7	20366.2	75334.8	55279.5	46846.4	68260	40562.7	73051.8	57734.2	84988	27955.2	86236.6	36547.1	82241.9	77680.5	64309.2	41405.9	60714.4	28421.8	65401	56092.1	76084.6	75665.8	49436.7	38350.9	55512.9	75682.4	21573.8	46269.5	71462.3	48271.3	38106.1	62223.5	33299.3	57266.3	15905.1	78137.5	67950
C8neg_M585T1706	585.487	1706.01	C8	ESIneg	64180.3	4658.68	33713.2	26987.4	22240.7	5182.31	34869.5	3910.57	2866.26	6257.47	8627.81	4159.48	12241.3	6698.64	26445.7	57748.4	42867.2	194.229	877.654	0	2312.26	1923.07	15307.8	9144.13	5161.8	2055.4	23392.8	4982.46	29165.3	30288.9	75917.9	1557.75	57438.8	14709.4	2824.11	41291.9	50987.2	6352.5	4276.71	20101.3	38694.4	79242.4	3228.37	21432.6	27808.6
C8neg_M586T1106	586.315	1105.71	C8	ESIneg	18056.4	8187.67	47225.8	12185.6	33343.6	30355.3	40252	106979	9419.53	47234.7	12454.8	21044.7	45882	28376.3	16328	39952.4	56268.1	33600.3	11597.8	43349	261295	67894.3	29703.2	67004.6	94824.6	40352.9	37422.3	62126.7	41019.1	29410.6	22580.8	11011.9	15492.8	65488.2	7031.94	11933.9	67123.6	38351.9	32419.4	182975	26467.6	47435.2	13672	34863.6	38761.5
C8neg_M588T1174	588.331	1174.24	C8	ESIneg	508988	446677	1.02051e+06	650411	906973	529596	819790	1.03782e+06	397680	1.10458e+06	463655	547814	583086	654015	676673	886006	789908	711994	685351	527323	840642	575789	569727	1.70637e+06	960137	800695	745478	766585	727052	823574	510178	301554	863974	904883	200410	446858	1.12281e+06	469601	466120	682639	502591	573426	299533	580267	670922
C8neg_M589T360	589.233	359.51	C8	ESIneg	0	177.288	273.043	80.8034	0	467.189	195.503	0	0	0	0	69.2105	0	463.008	0	0	0	237.93	77.4453	0	0	353.816	0	223.776	76.8616	72.7997	0	361.952	0	0	107.049	90.9948	750.56	77.1609	0	0	0	95.6465	187.625	0	126.642	63.8327	0	0	233.334
C8neg_M590T1226	590.347	1225.76	C8	ESIneg	160771	98746	330750	139638	38190.4	148543	250271	389452	109997	287437	23387.9	209533	384796	261107	24564.2	30763.5	311948	180066	296381	187672	38239.5	172868	199991	391787	35274.8	143177	32475.6	345229	237568	23800.4	124852	58197.5	142798	238574	45873.1	129536	507822	193247	127323	22943.9	130238	182266	77474.5	193455	35224.1
C8neg_M592T1292	592.362	1291.91	C8	ESIneg	13571.5	2158.08	28812.1	22866.3	32863.4	12801.9	17539.1	20893.8	3766.86	29320.2	14997.6	16660.2	30253	19521.9	22334.9	34900.9	26229.3	7794.6	44528.2	9271.65	32320.6	8351.02	21401.7	20752.1	18750.3	5602.3	18168.6	19751.9	28810.4	24816.5	12471.5	3342.55	22000.9	20962.4	5497.1	12030.4	39822	9808.78	5103.76	28378	9947.32	22410.5	1216.22	18353.4	32508.2
C8neg_M594T1380	594.378	1379.64	C8	ESIneg	9503.46	312.394	10646.2	15744.1	15606.3	1772.62	16354.5	9198.1	178.875	10537.8	2078.37	8833.74	7240	9016.58	9952.18	10882	8040.42	931.421	14381.1	1593.1	9695.42	1820.98	5843.87	4177.34	3426.06	395.234	5043.36	7209.52	12289.8	14825.7	2192.45	1926.73	6145.34	13804.5	2911.74	5398.72	13282.9	1079.29	1508.77	38594.9	7372.77	29146.3	130.391	7420.17	18132.8
C8neg_M595T1278	595.289	1278.12	C8	ESIneg	22089.1	13597.3	39296.1	41267.7	38940.2	44120.8	17766.9	50591.8	8656.45	27734.3	33504.1	42492.8	10946.2	19673.2	34917.2	35213.6	40054.1	19016.9	36189.4	30159.9	31346.8	17145.1	25279.8	56981.5	31154.7	19624.4	29250.6	34188	39131	21092.1	34679.1	4679.09	45301.2	31875.7	11264.3	31155.1	36644.8	9904.53	8611.09	20014.3	6801.13	46200.1	16139.4	33114.7	31211.8
C8neg_M597T883	597.236	882.815	C8	ESIneg	0	0	194.677	93.7406	430.807	0	73.1982	0	0	0	0	258.238	0	0	259.446	82.8213	944.706	0	0	0	0	0	77.299	0	0	0	0	0	106.369	0	0	0	267.277	81.4874	0	0	209.875	0	421.226	0	122.541	202.616	0	0	0
C8neg_M599T1551	599.32	1550.54	C8	ESIneg	3364.62	0	8029.37	2716.3	12562.2	1062.33	1718.31	992.588	0	551.693	298.945	9199.1	360.925	2528.02	1452.6	2618.06	5498.51	82.9935	854.416	1006.07	2451.46	2386.05	844.902	3426	937.795	448.942	463.302	2697.16	3675.35	673.111	2266.4	850.915	7143.3	7890.58	768.882	3423.01	6224.04	0	90.307	5157.31	1046.73	16289.7	373.312	1591.56	2466.82
C8neg_M600T526	600.286	525.54	C8	ESIneg	1111.5	1102.05	463.863	0	317.459	1313.3	3251.32	171.438	0	969.71	0	89.004	2763.48	2869.9	94.7568	0	331.83	82.6556	183.828	268.957	918.961	4210.29	1126.09	127.142	640.514	96.824	87.6323	632.996	504.573	1862.91	1866.74	1464.11	651.623	0	68.0582	2369.9	79.8561	1529.85	545.404	459.695	748.042	139.019	73.2246	88.6627	1028.11
C8neg_M604T934	604.326	933.715	C8	ESIneg	0	203.434	394.316	0	0	0	169.08	0	0	1004.76	354.176	0	90.8098	152.758	0	245.056	0	0	332.849	0	81.1528	0	77.7974	83.72	100.664	0	120.961	0	0	132.836	106.364	323.351	0	0	1100.26	0	94.901	0	457.61	1366.62	386.329	802.733	0	93.4498	0
C8neg_M604T964	604.326	963.74	C8	ESIneg	0	0	84.4505	0	71.0557	0	0	0	0	1553.79	201.905	774.9	98.6531	107.003	89.6324	90.9799	0	433.963	552.792	0	0	70.3944	88.7705	0	0	0	111.722	0	0	88.6012	0	76.5367	0	0	280.704	0	0	0	0	989.126	452.451	722.728	0	210.583	0
C8neg_M605T37	605.156	36.91	C8	ESIneg	155701	201164	206631	144273	150307	173857	171601	208691	216346	215830	261537	180305	233533	164142	261478	227005	159244	250604	239290	155280	217891	178915	225408	205630	260305	161555	230295	175656	240257	267412	221880	106150	189937	182156	144192	172809	211442	185209	228026	200188	208524	225656	147855	147850	270347
C8neg_M606T1113	606.303	1113.43	C8	ESIneg	13744.1	9238.78	17238.8	3232.29	8219.55	12163.9	7523.7	26412.3	6296.11	20581.2	18739.5	9463.11	22234.6	8393.66	17567.4	12781.3	20907.1	12024	15109.8	11249.7	18021.4	20528.3	13979.7	12155.3	20153.1	7903.81	15979.6	10580.7	8713.07	16567.2	8178.44	5338.2	15633.8	14603.7	2147.27	5528.38	12735.4	14762.8	6050.11	14304.7	9049.93	18514.3	2785.71	15240.3	19490.6
C8neg_M606T721	606.329	720.54	C8	ESIneg	2759.88	1716.94	2517.26	1761.02	2516.29	3143.02	3047.18	2991.87	914.933	848.59	1377.93	1913.96	4454.66	2764.18	4552.95	1105.4	1016.14	2846.8	8306.56	928.381	1226.98	3259.53	1718.42	2911.63	1024.31	1225.58	3536.78	4559.55	2487.19	1617.89	1697.95	673.518	2015.04	3802.18	5690.63	2784.85	1466.64	1320.9	6133.76	2712.24	1884.46	4706.51	2536.26	3195.75	739.128
C8neg_M608T1167	608.357	1166.76	C8	ESIneg	40406.5	29718.1	78481	47056.9	76704.1	51581.2	55441.7	64114.6	28576.6	79710.4	47536.3	65362.6	57180.9	42519.4	60413.9	61490.7	53599	40119.1	99038.4	54064.7	63860	52117.5	52587.1	54563.8	48563	45971.3	56751.5	58156.1	48322.9	56464.4	34459.7	39827.2	58282.5	69374.8	24104.9	44524.2	67348.4	40688	35981.6	47351.1	31381.9	44788.9	28106	67746.4	58750
C8neg_M608T1176	608.319	1176.45	C8	ESIneg	26871.5	11102.8	30096.4	22671.4	22597.4	20411.3	24048.5	43076.2	10547.2	43902.6	23395.8	18608.2	32380.3	20529.7	33768.1	24428.4	28453.7	21327.1	33527.8	15794.5	32787.9	18448.9	27576	15511.4	29931.5	8582.15	30923.5	24972.8	31120	31267.2	19684	10813	24522.2	20036.1	6580.21	17424.6	29373.8	24196.1	15391	38680.9	18354.8	37592.7	6159.41	40897.9	42953.5
C8neg_M608T1202	608.319	1202.2	C8	ESIneg	139513	74761.9	154811	144074	143589	118592	131084	227159	63426.7	190369	138729	120186	160276	118508	173548	139807	156351	110112	214237	84074	160508	112293	164088	118317	137167	82278.7	168414	133194	165669	153321	140096	81401.3	146462	127726	61121	108795	158215	75838.2	105445	170202	116374	169667	50504.8	215778	192148
C8neg_M609T840	609.313	839.82	C8	ESIneg	77.5746	0	123.377	220.033	115.082	0	74.7905	0	0	0	191.909	0	0	82.0331	97.3837	0	0	0	281.008	71.6017	83.8845	689.223	118.236	0	302.014	74.6105	138.134	551.576	255.254	0	0	0	135.353	71.4253	58.1149	0	0	199.2	78.2347	0	0	577.25	0	222.32	0
C8neg_M610T1249	610.373	1248.54	C8	ESIneg	29650.4	9552.82	33965.8	19365.2	58143.1	18578.1	38932.5	30431.5	10567	46910.4	23085.3	36740.1	36615.8	20751.1	46033.4	31048.8	41911.2	9912.68	64079.9	12514.9	47598.8	21025.2	29396.7	23127.1	37486.3	13296.3	34371.4	34354.4	44284.7	42303.7	22916.2	15096.8	21998.3	37177.5	5346.56	20329.4	33468.6	31090.1	16162	41522.7	18129.3	42813.1	6048.29	43131.8	54994.4
C8neg_M612T1177	612.331	1177.38	C8	ESIneg	82555.3	72899	245186	84628	163182	82054.4	219276	80856.4	65478.5	254485	55516.3	74398.1	123699	124344	78418.1	209320	177517	134651	90196.9	55134.3	224209	82823.5	160956	301337	200223	273941	97180.6	332015	323163	73693	105411	28085	134728	182432	30119.9	107625	341225	85280.7	207743	415769	103985	192118	81727.5	124105	104806
C8neg_M612T1202	612.261	1202.22	C8	ESIneg	31842.3	14369.2	45195.2	33141.6	43007.4	25506.1	35460.3	42622.7	14121.6	52443.6	30445.2	32881.9	37549.1	25944.1	47441.7	44962.4	51931.4	32907.2	38291.6	23960.4	56678.6	31882.7	35025	31843.2	39245.3	19919.3	46748.1	31923.4	48739.2	37325.2	28861.6	19562.8	41461.4	37682.5	14089.6	24285.9	22700.2	16646.8	24222.8	59656.3	30114.2	55642.2	9125.3	39244.3	51086.8
C8neg_M612T1342	612.388	1341.56	C8	ESIneg	14828.3	329.252	17703.7	14252	29309.3	8920.92	17536.7	11809.2	773.093	17301.5	4041.8	15695.5	11454.4	10401.3	13455.9	6053.57	18311.3	802.24	11724.6	4195.6	15741.1	13606.8	9397.39	5583.28	7323.04	2870.58	9522.83	14514.2	12915.1	10872.4	11768.4	4000.78	12836.4	23626.8	5499.46	11503	16167	1670.19	4000.1	28944.5	9426.65	20118.9	466.472	16972.8	17574.9
C8neg_M613T761	613.359	761.43	C8	ESIneg	11780.7	2489.15	4975.01	3228.66	4801.17	10207.2	7402.35	11665.3	2780.43	4900.33	4979.03	3217.95	3619.06	4067.49	7731.24	1951.35	6972.21	3347	11401.7	4818.73	5317.54	11863.4	2058.9	3655.54	8850.94	2488.87	10105.2	4173.63	3000.06	2598.64	8168.23	2967.57	4867.77	2295.91	13294.1	9261.87	10200.6	4396.18	9494.34	5463.64	4953.11	13724.7	9169.87	9199.69	1211.02
C8neg_M614T1211	614.347	1211.33	C8	ESIneg	38736.3	16284.3	92094	28594.7	69354	43590.8	42980.1	69561.2	20685.4	62956.6	33395.3	38450.2	51410.2	44394	33925.3	87976.6	74864.8	44152.6	28161.3	36723.2	177259	37908.4	38889	129351	80469.4	54766.5	57114.4	62085.1	52364.2	48094.5	44700.2	11805.7	41871.8	71028.4	8687.81	26127.5	86124.9	35499.5	17159.8	74984.1	33398.4	35787.4	14311	40359.7	53155.8
C8neg_M614T1245	614.347	1245.49	C8	ESIneg	20553.6	12427.4	61234.5	16320.1	57873.6	21895.7	25548.5	20815.4	14642.4	33482.9	20254.5	20132.9	23435.5	30045.7	26359.6	46303.5	31738.2	25694.5	22924	10076.6	12620.9	23654	27341.6	58314.7	39978.9	14583.4	27961.5	26237.8	18906.1	19739.9	17256.4	7878.27	42171.3	34292.8	4335.85	22007	34277.4	24715.7	9246.44	8451.65	15618.4	6538.76	9807.41	22614.6	29135.3
C8neg_M615T841	615.246	841.21	C8	ESIneg	336.608	193.11	1394.46	1084.78	1582.28	83.9451	256.665	0	92.0182	80.2942	380.345	1390.2	588.673	225.446	0	655.07	3101.49	111.453	409.224	0	0	166.826	230.277	386.938	172.09	667.931	129.524	79.2701	1498.58	156.186	208.751	0	798.962	1244.5	69.0828	1020.47	103.744	80.0841	307.874	184.889	1827.74	645.929	492.125	0	0
C8neg_M616T1281	616.362	1280.89	C8	ESIneg	18691.2	6874.46	37345.1	18521.1	38451.5	21935.7	17609.1	35392.1	9188.17	29739.7	19120.5	19933.7	21264.1	17216.1	25300.5	38784.1	39018.7	18211.2	27265.4	8668.55	22344.3	18538.7	19642.5	52310	28592.4	10011	30523.6	20488	19362.8	23102.4	19325	7620.67	29006.3	30150.5	2474.83	11495.7	35919.8	14953.6	4769.88	14701.4	13694.9	10399.9	4933.28	20672.1	31145.3
C8neg_M617T1422	617.477	1422.12	C8	ESIneg	0	0	0	0	0	77.9469	0	0	0	0	0	0	0	0	0	0	0	0	0	0	0	0	0	0	0	0	0	0	0	0	0	0	0	0	0	0	0	0	0	0	0	0	0	0	0
C8neg_M619T1292	619.289	1291.92	C8	ESIneg	51167.3	37081	122961	44403.1	80151.2	53506.2	71353.9	114420	45856.6	81993.2	52609.6	70768.7	58024.2	47598.3	66494	74290	75577.2	68876.5	53201.8	47171.6	85645.3	55904.7	34477.7	155933	88032.3	40177	69236.5	75179.6	61647	43500.3	58617.6	16118.6	90468.6	87778.5	21610.7	55578.4	107917	48439.7	34545.6	45926	48432.9	93179.2	44769.9	66292.9	50842.5
C8neg_M619T40	619.037	40.14	C8	ESIneg	770.258	2861.32	5450.6	166.402	230.144	3039.48	4739.49	2105.07	5063.64	7182.24	3468.63	6223.78	3767.38	3847.23	3132.78	3571.82	1251.19	5332.77	4151.08	2658.34	902.993	3675.92	4654.76	6515.62	3059.84	1595.09	2645.28	5966.33	4304.49	2825.63	2308.17	3233.96	4125.48	3830.98	10552	5031.42	2780.05	5855.96	4013.79	1593.32	7941.4	1840.8	7866.24	3279.7	2551.75
C8neg_M621T1028	621.328	1027.5	C8	ESIneg	4475.1	0	57837.5	0	0	0	73.3902	3166.04	0	1246.59	3453.59	0	1242.21	6975.25	13606.9	5498.02	0	1406.14	82659.5	1738.05	88.6821	26990.6	1769.21	0	19666.6	0	203.811	52474.7	5190.9	0	17717	6067.71	0	2881.05	13619.6	2458.18	0	0	11521	2589.03	630.553	0	1525.46	0	5532.05
C8neg_M621T37	621.129	36.69	C8	ESIneg	10995.6	26640	22146.7	11925.1	10834	21236.4	24620	24112.1	28316	24752.8	30622.5	23696.9	26822.1	16790.7	29655.3	25847.3	10434.7	36452.7	24010.1	18226.3	23320.1	22271.4	27450.8	22808.1	34892.6	19136.2	24849.7	20017.8	27268.2	33248.2	25170.6	20430	23387.2	19742.3	16538.3	22048.5	26974.6	24936.3	27119.7	20537.3	23303	27862.4	16342.9	34414.8	33634.3
C8neg_M624T651	624.339	650.64	C8	ESIneg	451.275	0	497.245	229.606	79.8916	917.74	84.4198	5425.92	271.788	88.3964	211.542	0	486.681	175.855	369.17	0	494.611	899.657	1888.49	423.93	86.2607	558.901	0	425.255	818.645	0	278.14	292.856	0	273.35	87.3746	0	77.3127	762.21	2324.02	2127.43	4947.27	627.152	831.782	415.337	708.788	506.281	69.7583	865.008	0
C8neg_M624T670	624.339	669.96	C8	ESIneg	94.8254	81.4741	0	0	70.2543	0	0	704.32	0	0	0	0	0	0	0	0	0	0	0	0	0	145.136	0	0	0	0	0	0	0	82.5267	0	0	0	105.424	176.932	0	0	0	0	0	0	1026.06	88.8283	585.57	0
C8neg_M624T790	624.339	790.43	C8	ESIneg	3204.66	401.761	3489.29	32779.6	4275.62	3558.73	2165.6	16374.9	927.364	2735.66	2759.32	3621.66	5480.6	25984.1	1579.06	1459.14	4366.57	5037.01	4274.12	1928.24	4553.41	3573.31	1053.16	6043.39	5646.41	0	2265.47	2400.16	9710.77	354.017	4384.74	7771.21	4448.74	37362.5	27677.4	45370	8606.73	1519.11	34234.3	1033.59	3504.74	4231.35	647.208	190.96	679.434
C8neg_M625T889	625.359	889.2	C8	ESIneg	19380.8	4956.98	20474.7	4593.65	13692.2	7585.37	16391.2	17061	17363.9	17610.6	9204.21	12445	15372.9	10864.2	26343.7	6018.76	12124.9	10957.2	15315.2	9684.67	11308.4	14054.6	5365.84	6756.4	18221	5626.46	14155.7	20804.1	5206.96	11805.3	11567.1	11041.6	13934.6	8627.26	20601	14668.4	13833.1	13386.2	15008.8	15151.5	9294.23	17712.5	8331.64	23422.5	6235.62
C8neg_M627T36	627.138	36.18	C8	ESIneg	73581.7	84659.7	88883.1	72256.5	72271	78905	73257.3	92417.6	85476.9	89101.6	102527	80700.1	94684.4	72716.1	105419	96897.4	83154.7	96001.4	98153.2	69911.1	97008.4	76649.5	91241.2	88178.5	99280.4	79803.4	91130.1	76647.2	102377	107469	93449.9	77157.7	86139.8	80568.9	65643.4	76783.1	89615.8	83245.4	95184.9	84937.4	84503.9	85327.4	62559	95111.9	108786
C8neg_M627T822	627.375	821.52	C8	ESIneg	12766.3	2909.61	3842.86	2770.9	1474.93	5757.03	4233.42	6303.59	3434.24	3368.61	7826.16	3675.62	1892.73	4907.91	4738.71	1824.08	3270.57	509.698	5149.65	3055.08	457.1	9290.26	2863.84	2534.95	2928.55	2521.44	3253.18	4296.82	919.656	5175.93	2388.28	4696.62	4142.65	4370.82	13323.7	3534.36	2910.25	4691.09	2894.45	6337.39	2327.17	9235.26	2728.4	11140.8	1250.75
C8neg_M632T1166	632.319	1165.9	C8	ESIneg	101648	111361	140460	180675	136177	112365	177928	212650	89692	120187	139181	118641	137164	114984	145178	135798	120502	160965	160949	102716	151181	83365.6	128987	140312	135246	99410.7	187091	140735	146456	135693	96276.7	48723.6	136880	161189	61607.5	100135	126847	88971.4	114697	125148	129650	170432	77693.2	143360	160263
C8neg_M632T1175	632.356	1175.07	C8	ESIneg	12083.8	8736.82	23252.5	12893.6	28994.2	12715.6	19935.3	14474	4798.48	20465.4	10378	13631.3	8939.29	15354.3	18306.2	12070.3	19347.3	11129.4	21038.4	10168	11016.5	13135.5	9164.87	33130.1	22872.4	15096.2	17106.6	18311.9	17399.4	16816.8	11189.9	10012.8	16784.2	27988.5	4907.97	6379.67	22108	11994.9	11297.2	14788.9	9309.07	10604.9	6590.75	17212	16161.5
C8neg_M634T1249	634.334	1248.54	C8	ESIneg	91405.4	44569.5	112208	121673	90141.8	60785.7	123454	130750	37291	142183	83772.5	96352.1	124193	85471.4	104377	87442.6	97172.7	67458.9	161346	40184.3	123010	44681	94863.4	68847.5	101342	45414.4	120531	100137	126490	137692	76254.7	33425.1	73929	98123.1	28454.6	60932.9	121320	84213.7	54471.7	138540	63691.1	154200	24925.5	129494	171393
C8neg_M636T1167	636.261	1166.91	C8	ESIneg	22671	20336	38373.3	32645.7	39985.8	25159.8	33130.6	37960.8	15107	45020.6	33155.7	35400.6	30535.2	27937.7	34236.2	42774.3	32042.7	33389	37181.6	35225.2	42983.8	23611.9	17737.2	41377.1	27159.1	15511	33896.4	41305.8	44078.8	30994.8	19455.7	14886.4	36851.5	33398.9	16463.3	21800.3	33886.8	19349	20489.7	42874.8	30070.5	37446.1	17677.1	34537.6	37739.9
C8neg_M636T1342	636.35	1341.78	C8	ESIneg	58614.7	9753.35	60844.6	72996.3	78681.7	40266.3	65474.2	39055.5	5555.18	66205.1	9881.04	56236.7	44214.4	45965.8	51365.2	40152.4	61974.7	14883.6	63465.2	18646.6	60518.9	33596.8	38805.4	28730.5	25193.8	14056.1	49904.5	52826.5	74050.2	51031.2	46007.7	26354.5	49878.5	63690.5	26359	48995.8	56197.4	17549.3	15977.5	124033	49109.5	96997.5	10904.9	61861.3	78133.6
C8neg_M638T1249	638.277	1248.57	C8	ESIneg	18486.4	3594.25	30357.6	18716.8	39546.6	21279.9	28008.8	36100.1	7762.02	28798.7	18429	25397.7	24247.2	8759.39	29401.1	32581.7	27225.6	14552.4	35305.7	6508.99	40639.2	7244.16	15265.5	23327	26077.9	8740.19	22651.1	23990.3	29986.5	28633.2	10373.6	7048.43	23322	25568.2	7360.04	9873	27586.2	17795	5214.05	37660.8	16381.8	44344.7	2876.59	19579.6	40078.5
C8neg_M640T1342	640.293	1341.78	C8	ESIneg	14869	483.007	18001.1	20718.6	25994.7	9365.92	17697.3	14521.5	740.725	14182.8	3619.42	17090.7	8502.97	12368.9	12822.8	12587.2	18758.8	3617.04	12840	5353.61	21055.6	8471.17	8403.14	6888.23	6558.5	2657.68	10773.3	14017.2	23162.7	10031	9432.97	5975.13	16317.2	19176.6	5551.23	11142	18358.2	1289.64	2845.9	36444.5	13261.6	29780	375.247	13835.9	18348.5
C8neg_M643T36	643.111	36.17	C8	ESIneg	13855.6	27419	24490.4	13505	12693	21587	19776.8	25780.1	27290.5	24504.2	28960.3	22393.8	27938.3	19699.2	30176.2	26004.8	13685.2	35003.6	26158	20289.6	28821.2	21142	30493.2	26158.2	33359.4	20636.8	25311.7	20497.9	29824.4	32099.7	26244.1	22546	25426.9	22317.4	16991	20854	24102.8	25498.1	26724.5	23862.9	24252.2	28715.6	18434.5	33452.9	33679.5
C8neg_M649T37	649.12	36.655	C8	ESIneg	47047.3	65637.8	62892.1	53875	42788.6	50992.6	61670.1	62312.5	59700.1	71495.3	72539.1	54563.3	68346.5	56344.4	71476.4	70267.5	53132.9	61860.7	66527.7	55067.8	57995.1	63063.7	64723.4	64662.7	68682.5	56174.8	91917.6	57720.5	63814.6	81910.1	68647.1	48104	64117.5	50318.7	52000.6	57129.4	67613.2	56015.9	67085.4	50492.4	53974.5	67327.3	51449.6	75517.9	70880
C8neg_M653T1126	653.498	1125.91	C8	ESIneg	0	0	0	0	0	0	0	0	0	0	0	0	0	0	0	0	0	0	0	0	0	0	0	0	0	0	0	0	0	0	0	0	95.6387	0	0	0	0	0	0	0	0	0	0	0	0
C8neg_M655T119	655.226	119.01	C8	ESIneg	3079.97	3684.52	5809.57	1338.54	5263.45	5013.09	5277.88	6550.04	1668.36	7298.44	5362.15	4557.35	7409.49	2995.14	5224.17	1766.51	2528.2	6965.24	3295.12	6786.66	8471.05	4400.78	5844.25	1426.27	4865.92	4894.76	4808.35	3817.36	2666.6	5558.07	4469.93	5879.07	1521.41	3669.79	4535.03	4598.16	985.278	3553.15	9251.25	7452.66	9284.16	6318.82	4365.71	6361.22	4073.82
C8neg_M656T1175	656.319	1174.86	C8	ESIneg	34267.7	36798.7	56455.2	50806.4	56156	39538.2	52725.3	64674.1	15295.8	56952	38226.8	39017	42864.7	49836.7	46472.5	53246.3	47065	56096.6	57320.8	32159.4	61971.8	37477.2	45012.9	85373.2	55607.7	43859.8	50990.1	51174.2	43458.8	54156.1	33186.7	26403.2	53108.3	50567.7	16193	30347	54256	34677.6	37623.4	48464.8	42919	43389.1	22675.8	41459.9	29902.6
C8neg_M658T1222	658.334	1222.13	C8	ESIneg	12433.7	3275.94	23780.4	9975.47	22862.7	10944.2	17741.7	27365.5	8213.41	22856.3	14506.5	14706.1	28810.6	20091.1	20819.1	27601.4	23907	12977.4	23787.3	12801.9	29487.2	11815.7	16409.8	27549.6	20346.4	10698.7	22709.1	24777.5	16778.5	17920.1	10352	3666.16	23832.2	16238.1	3157.02	10274.9	34246	13708	9486.12	15931.9	10444.1	15638.2	4988.18	14925.7	20759.7
C8neg_M658T39	658.067	38.69	C8	ESIneg	16727.7	31292.2	28206.4	11331	11408.3	16005.1	10096.2	30378	33098.1	30698.6	37236	24426.2	35146.7	13783.6	27037.7	19296.5	18459.3	29974.8	40211.7	23600	22145.8	28381	36532.6	23720.8	33970.5	27999.6	39377.1	15190.6	35171.9	37754.7	21885.9	30310.2	10475.1	25666.9	13294.6	27124.4	33749.8	28560.6	31611.4	32412.1	32740.1	33768.4	16116.1	34918.8	43440.1
C8neg_M660T1175	660.261	1174.99	C8	ESIneg	6974.15	4724.69	13719.2	8785.75	13470.9	6209.62	12779.3	7121.71	4453.75	11730.9	6959.92	7613.26	4448.92	7916.86	9414.13	12877.8	11258.3	10969.8	8497.57	2292.52	13387.9	4850.11	7705.64	23081.6	9653.82	10312.5	9680.99	6297.93	10910	6319.22	3012.15	4317.87	10126.6	10984.1	3267.67	3534.3	15053.5	5576.82	6701.28	6944.03	9415.47	8792.58	3437.92	7147.28	9242.41
C8neg_M665T36	665.094	35.88	C8	ESIneg	10576.4	22752.3	19955.7	10905.3	10886.4	16377.9	17275.3	21279.2	20020.4	20055.5	21939.6	18908.4	22429.6	16890.1	23023.8	21138.4	10744.4	25393.2	21506.6	16883.7	22398.4	18040.7	20373.3	20921.1	25732.1	19078.6	22173.4	15507.9	22917.1	23958.3	21461.3	17375.7	21326.2	17104.1	14181.3	17382.2	20355.3	20821.7	21955.6	17907.6	18759.3	20602.9	15036.4	22409.7	25665.3
C8neg_M671T36	671.102	35.93	C8	ESIneg	27534.5	30822.2	30061.5	30107.9	25185.1	26826.3	26928.1	29183.1	25424.5	30959	32484.6	26049.6	31355.4	29179	30783.8	34772.4	29150.3	28741.3	31086.7	26315.6	28315.7	26653.6	30462.8	32335.5	29933	28904.3	42694	29102.9	31536.1	38505.9	32607.5	23717.4	28517.9	24924.3	26468.3	29246.7	28538.3	26881.5	31158.9	26182.6	26858.6	29499.4	23509.1	30471.9	32543
C8neg_M680T1178	680.318	1177.66	C8	ESIneg	3633.73	3996.79	15179.5	5570.29	9091.6	4152.93	10391.7	3149.29	3435.89	13603.7	2060.96	3411.31	4726.86	6970.38	3790.31	11127.8	8793.86	7094.18	5172.65	2676.65	12179.2	4069.94	4864.34	14315.6	10294.9	16851.3	4180.09	17382.5	19996.2	3929.57	6779.29	1040.06	7249.06	10011.9	1426.41	5353.11	18357.3	5083.78	13880.6	24498.7	7059.85	11521.5	3165.32	7056.14	6274.3
C8neg_M683T1203	683.239	1202.79	C8	ESIneg	30646.8	11577.6	36606.1	29760.6	37832.8	20978.6	13058.7	39633	12445.4	289.264	109.121	12980	77.2944	23694.5	297.82	32360.9	37240.4	11573.3	407.175	18867.1	38317.2	26760.5	81.0598	29714.8	40489	18854.2	271.698	26453.4	43669.4	468.229	0	138.229	28802.1	33105.7	68.2782	20476.5	34744.8	23605.7	76.5122	378.989	253.669	532.521	7862.75	123.214	773.485
C8neg_M687T36	687.075	35.69	C8	ESIneg	7317.36	14744	14495.7	7282.83	6197.66	11646.3	12308.4	14623.7	13761.7	14317.3	15067.3	13433	14813.1	10823	13872.8	15586.6	8823.72	16907.1	15392.3	12412	15171.1	12348.9	14579.8	13628.7	18131.1	12558.6	14673.5	11030.2	15558.2	15771.9	13974.3	11986.5	11985	12761	11334.8	12251.4	14157.8	13218.1	15268.8	12133.4	11904.8	13404.7	10161	15547.6	16226
C8neg_M693T36	693.084	35.63	C8	ESIneg	16698.9	15306.3	18493.2	19869.3	14645.5	13642.2	14484.4	16125.3	13740.6	17315.1	18611.5	14911.4	16866.7	17253.7	17886.3	18245.6	18149	14036.5	16276.3	14913.2	17538.2	15360.7	14945.1	19259.5	16681.1	17032.5	22224.8	15587.4	18002.8	20760.9	15281.2	14563	16420.1	14669	15831.3	18026.7	15870.3	14875.4	17926	15993.6	15420.8	15182.2	14395.4	13778.4	15205
C8neg_M698T1171	698.204	1171.43	C8	ESIneg	88.1328	0	0	0	0	0	0	290.03	0	0	0	0	0	0	81.3148	0	0	0	0	0	0	0	0	0	0	0	0	0	0	0	0	0	0	0	0	93.982	0	0	0	0	0	0	0	0	0
C8neg_M707T1168	707.239	1167.51	C8	ESIneg	10214.7	15598.9	34859.1	27153.4	31304	19017.4	36670	20738.6	5360.71	263.73	81.6713	29013.1	107.673	21358.2	662.416	23375.8	25105.4	27426	199.026	28698.2	23648.1	17592	171.835	33652.9	14883.5	19398.1	619.351	18691.7	37073.6	190.971	158.359	0	32076.3	27190	79.1686	19388.7	28061.1	15338.5	0	321.468	88.0325	132.736	11694.4	461.656	152.381
C8neg_M709T1249	709.255	1249.05	C8	ESIneg	13408.3	2938.53	20818.2	14643.3	28825.9	6348.75	24913.2	23884.5	4896.24	2081.04	902.995	17062.8	2151.49	8538.67	1959.94	21762.4	24080.3	8536.74	1581.61	3370.75	30659.1	7185.52	1337.47	14987	23292.7	5508.71	1072.46	7816.3	21275.8	794.192	795.113	136.241	19889.1	18773.3	139.915	7653.44	29418.5	7473.47	555.4	1438.49	779.626	1806.14	1620.13	2029.96	1355.96
C8neg_M709T35	709.057	35.4	C8	ESIneg	5853.26	10619	11268	7234.49	4920.86	8527.58	9506.61	11421.7	8816.95	9153.64	10430.7	9733.27	11228.7	9557.83	10960.6	12256.2	7985.73	11803.9	10475.1	8502.69	10792.6	10104.8	9728.04	10382.7	12445.6	10605.8	11240.9	9448.6	12421.7	13098.3	8846.36	8731.41	10132.4	8534.67	7440.82	10615.6	9505.51	10102	11461.8	8837.98	10206.7	9620.53	8160.49	10540.6	10168.1
C8neg_M715T35	715.066	35.39	C8	ESIneg	8721.42	7903.11	9277.84	10277.3	6620.82	6074.91	6290.94	7089.71	7582.91	9021.12	8672.56	6810.45	6921.61	8323.46	7214.6	9791.44	12418	6764.18	7423.82	7143.96	7852.24	8167.44	6731.69	8816.2	7970	8711.34	10138.7	7814.32	8263.39	8570.16	7209.37	7302.87	6820.42	7056.7	7724.82	8626.35	7419.83	6753.09	8480.77	8427.72	8392.87	6532.76	7566.9	6574.15	6647.71
C8neg_M719T40	719.101	40	C8	ESIneg	3103.19	4567.5	6982.17	2989.7	4571.83	5891.75	8744.32	5002.19	6117.37	8127.31	5399.44	7480.1	5991.08	4196.57	5079.31	4765.06	2898.11	7888.32	5190.08	2960.5	2247.08	5550.35	5926.36	6457.91	5614.8	2673.46	6063.96	6429.07	6476.38	5895.99	3792.54	5639.88	7691.62	5452.37	7596.96	6777.89	5107.87	6806.52	5511.17	3557.61	9964.39	3833.47	7968.67	3901.56	4561.75
C8neg_M71T127	71.0509	127.085	C8	ESIneg	2977.28	7682.97	3557.96	2585.59	1839.61	1409.27	7296.9	3867.4	4075.07	5775.03	4003.4	4537.25	3923.45	3004.73	1228.12	1773.6	2430.33	3338.21	9458.5	3200.25	795.124	4504.49	5568.11	3867.51	4280.33	4190.91	3481.24	4415.5	2724.76	3035.54	4233.34	2868.19	4521.6	2930.13	4130.39	3819.72	5544.74	2530.93	4942.69	4584.78	4333.66	4224.93	3340	5288.73	4483.02
C8neg_M720T1784	719.535	1783.62	C8	ESIneg	43200	1144.95	21510.2	15696.1	51563.9	16160.4	11389.1	588.081	275.637	3088.16	709.501	30902.4	2474.6	18899.6	8632.58	1643.97	14621.9	301.214	183.133	11162.5	6696.97	34966.9	1865.98	4862.07	7718.32	3875.19	1017.6	56466.8	4615.89	4290.36	104187	32380.8	33134	35706	59609.5	53634	13111.6	3009.01	2767.68	109684	28682.7	101741	9693.5	93216.3	2321.25
C8neg_M725T38	725.111	37.94	C8	ESIneg	9388.31	17680.8	17715.5	8497.32	9948.8	11202.4	11607.4	19163.2	14238.5	22743.9	22886.3	14418.2	20584.7	10844.5	19230.8	18729.2	11946.7	22458.3	15771.8	14405.3	17046.2	15563.1	23678.3	17495.4	18482.7	14981.1	21835	15251.6	20154.9	18411.7	25711.6	16927.6	13551.2	17072	9387.01	11625.9	20235.8	15420.3	19978.6	12544.2	13707.7	18083	13413.7	19622.2	19213.9
C8neg_M731T35	731.039	35.18	C8	ESIneg	4029.35	6981.89	6235.83	2939.54	2577.6	4569.93	5090.73	6434.41	5687.46	5978.52	6210.91	6058.13	6074.85	5955.56	5274.96	8009.73	5665.25	7154.29	6068.8	5714.39	7184.96	4855.02	5716.39	7012.03	6378.87	6351.37	5788.99	5032.07	7692.89	7559.54	5799.87	5712.2	4959.83	6641.7	5781.84	6008.79	5568.71	5583.54	6213.25	6174.6	6069.17	5212	4632.82	4676.77	5651.11
C8neg_M734T1848	733.551	1847.61	C8	ESIneg	14459.3	0	2855.09	7274.92	19591.4	2920.21	7287.75	186.169	0	568.947	0	13392.4	265.34	7742.48	2704.7	85.7429	3288.13	0	0	1936.22	1386.11	14027.7	342.57	1066.92	2363.62	441.114	245.257	24956.4	839.749	1157.93	47811.2	15710.1	13605.9	10474.9	33832.9	20160.9	4324.18	302.681	625.099	43356.9	9782.09	56472.1	1157.42	51098.5	576.412
C8neg_M735T734	735.324	733.945	C8	ESIneg	0	0	0	0	0	0	88.2505	0	0	0	0	0	0	72.8993	0	0	0	0	0	0	0	73.9029	0	77.2428	0	0	0	0	0	0	0	0	0	0	0	0	0	0	0	0	0	0	0	0	0
C8neg_M737T35	737.048	34.96	C8	ESIneg	4606.01	4364.83	5187.58	4346.35	4205.9	3896.28	2748.22	4071.13	3838.86	3126.82	3797.47	3850.44	4071.04	4334.42	3264.36	3853.07	5837.38	4453.26	4261.82	3896.82	4337.5	4028.26	3733.71	4017.45	3938.33	4467.94	4078.67	4348.19	5746.13	4862.68	2867.58	2964.36	3629.48	4442.68	3649.96	4564.75	3846.18	4242.41	3998.78	5297.11	3317.46	2958.72	3961.64	2633.59	3693.85
C8neg_M738T1421	738.402	1420.92	C8	ESIneg	0	0	0	0	0	0	0	0	0	0	0	0	0	0	0	0	0	0	0	0	0	0	0	0	0	0	0	0	0	0	0	0	0	0	0	0	0	0	0	0	0	63.742	0	0	0
C8neg_M738T1910	737.538	1909.62	C8	ESIneg	21341.1	555.327	7180.25	38564.5	24785.5	9619.09	24772.4	171.812	244.69	411.561	185.873	43236.6	503.497	28627.1	5432.72	171.836	5946.16	0	273.922	1697.14	290.346	29878.6	932.602	4558.95	2000.89	697.648	0	51226.4	2185.32	2970.25	80287.1	26496.6	31811.5	17689.5	39335.1	43817.9	4405.57	9479.11	1551.51	53911.5	17385.8	114950	2727.06	78013.8	1139.03
C8neg_M741T40	741.083	39.96	C8	ESIneg	6011.35	8213.05	10618.1	3625.83	5411.85	7002.95	8455.29	7738.79	9095.26	12535.2	9671.62	10872.6	10321.1	7668.49	8437.08	8543.57	5869.54	12154.8	8737.39	6520.26	4829.96	8349.98	9214.21	9641.32	9420.37	5820.5	8082.58	10362.1	9109.57	7700.91	10566.6	8727.58	6530.35	9386.94	10872.8	9432.97	9818.26	9805.27	8075.12	5972.63	12886.1	6373.89	10786.7	7062.08	8128.47
C8neg_M746T1818	745.551	1818.42	C8	ESIneg	109098	9692.3	50529.7	116655	139809	49467	87436.6	2924.87	1353.34	9653.27	3435.9	83034.8	6572.46	59722	17383.8	7487.25	68084.7	1935.02	3207.85	14331.2	8938.34	70035.8	6465.24	11320.7	12873.7	9054.17	4958.61	87349.8	14617.9	8786.14	133370	45619.7	71727	89595.3	77932.7	130381	19305.4	12316.1	10456.6	196149	86756.4	335032	19282.9	115889	4666.33
C8neg_M748T1911	747.567	1911.36	C8	ESIneg	242328	52992.2	118744	419112	308332	145467	280140	20500.1	33381.9	24749	22324.8	474818	35961.5	242654	136788	18719.6	111287	9624.25	23139.4	49487.4	42678.9	283353	43626.5	87438	62363.2	33792	21573	425856	66400.5	68145.3	865703	287706	385070	218148	492969	338896	82271.1	95534.6	56772.1	647635	209730	1.79091e+06	91462.7	961538	41641
C8neg_M753T35	753.022	34.945	C8	ESIneg	2338.61	4840.73	4786.86	2410.22	1933	3019.62	3298.36	4039.91	3242.07	3779.06	3803.15	3260.19	3948.8	3960.41	3238.87	4781.5	3606.32	4474.1	3210.15	3888.24	4580.34	4077.05	3053.21	4497.8	4520.37	4740.47	3749.8	3893.29	4434.91	4392.03	3974.55	3984.84	3390.24	4589.14	3953.98	4839.33	2540.78	4525.3	4010.7	4446.46	4074.2	3297.69	3083.45	3127.49	3383.48
C8neg_M757T734	757.306	734.27	C8	ESIneg	0	0	0	0	0	0	97.2549	0	0	0	0	0	0	0	0	0	0	0	0	0	0	0	0	160.204	0	0	0	117.755	0	0	0	0	0	0	0	0	0	0	0	0	0	0	0	0	0
C8neg_M772T1174	772.478	1173.61	C8	ESIneg	0	0	0	0	0	0	0	0	0	0	0	0	0	0	108.242	0	0	0	0	0	0	0	0	0	0	0	0	0	0	0	0	0	0	0	0	0	0	0	0	0	0	0	0	77.865	85.9383
C8neg_M773T37	773.184	36.71	C8	ESIneg	5160.48	9995.35	7187.54	8568.38	7700.4	12126.1	20547.7	8380.13	8765.93	11656.2	12465	6941.13	10748	6418.6	10778.5	10426.3	5710.85	9969.43	9851.06	6704.87	6696.58	9808.21	8646.81	10377.2	10911.2	5548.92	14335.3	8031.08	8011.45	13755.6	10831.2	6189.98	17934.6	5782.72	7749.2	7739.35	10919.6	7308.23	11207.7	6731.84	7446.57	12852.4	6416.25	12773.7	13334
C8neg_M774T1947	773.582	1947.11	C8	ESIneg	71228.1	572.25	30585.8	71229.3	93204.4	8347.99	52863.4	0	0	1833.15	377.21	88787.8	896.462	38694.5	7770.6	495.444	19588.7	256.917	563.726	4246.06	994.081	44780.3	1625.13	6699.93	6410.41	3423.34	535.933	73640.8	3936.4	4999.92	116811	36243	31469.6	33664.4	57430	83505	7309.59	2333.32	2749.32	143321	54621.4	253724	3567.6	108919	854.24
C8neg_M777T2070	776.545	2069.52	C8	ESIneg	45702.4	0	26113.6	9675.61	11319.1	14260.4	19600.4	80.8922	0	3206.22	539.584	24344.4	5055.15	12006.9	3250.14	188.01	84063.1	0	0	7437.27	2794.58	103658	1034.75	552.932	8227.91	1903.72	113.622	59897.2	562.32	2940.39	63597.1	28209.3	18788.1	58016.3	31301.9	32967.1	8806.92	582.169	1199.74	94174.3	61842.3	26279.6	2234.51	97665.7	493.976
C8neg_M793T2092	792.532	2092.46	C8	ESIneg	152532	86.5265	145224	198618	158507	99928.4	145234	0	0	8611.09	738.97	131216	6724.2	146972	17159.2	1606.92	102582	0	393.312	46132.4	4056.79	111572	3926.98	5839.05	9163.24	9917.45	289.596	189540	14340	6458.54	196728	103465	96251.4	190474	125376	230206	14844.5	0	8738.54	200913	180556	227887	46590	114722	473.813
C8neg_M795T37	795.166	36.68	C8	ESIneg	16199.2	28532.6	21313	16090	11144.8	17523.6	24765.3	23884.1	20384.4	31608.7	30601.2	20043.4	27119	21897.4	28681.8	23741	18088.4	20958.8	26717	18345.2	16841.5	28129.9	26377.3	25798.4	25891.1	18036.8	38285.8	23843.9	18850.8	31178.8	28372.9	19329.7	21617.8	16893.2	21904.3	24219.5	24267.8	22746.2	26059.7	17128.8	19869.7	29959.1	19904.2	33112.6	30060.7
C8neg_M796T1169	796.478	1168.76	C8	ESIneg	0	281.975	1700	242.176	750.581	462.053	365.674	722.666	293.983	565.344	0	890.152	298.75	0	88.8354	240.263	818.778	382.531	963.609	1155.24	1598.55	596.691	156.374	1098.9	981.204	916.818	190.468	561.234	672.256	0	108.898	361.287	1168.36	1725.36	0	271.107	166.337	0	0	554.545	321.801	578.546	273.251	1504.45	89.7137
C8neg_M801T2018	800.545	2017.69	C8	ESIneg	197852	9579.23	107736	81205	369474	174783	188005	5718.06	168.143	18030.9	8929.19	129028	17160.8	129369	29024.3	11313.8	133385	1206.47	5347.81	33265.3	12812.3	78746.5	8773.25	6842.86	14984.8	10999.3	10828.2	110337	24639.1	21476.8	129131	39736.4	34172.2	277321	33992.9	183337	20310.2	6078.84	13707.2	68257	107119	232541	23400.9	115684	23076.8
C8neg_M803T2097	802.561	2096.58	C8	ESIneg	1.16474e+06	6265.74	1.25615e+06	487952	2.11215e+06	714271	579645	161.309	685.452	238641	27813.2	1.32569e+06	106762	896290	326881	51073.3	884752	0	29576.3	353275	152766	935401	143847	140861	184464	94940.5	17502.2	1.24886e+06	251216	225044	1.71312e+06	784844	1.11104e+06	1.39132e+06	423300	1.5469e+06	222087	3774.04	245295	2.17729e+06	1.38185e+06	587769	368239	227485	28994
C8neg_M805T1114	804.54	1114.12	C8	ESIneg	0	0	0	0	0	0	0	0	0	0	0	0	0	0	0	0	0	0	0	0	0	0	0	0	0	0	0	0	0	0	0	0	0	0	0	0	0	76.1835	0	0	0	0	0	0	0
C8neg_M816T1910	815.554	1909.91	C8	ESIneg	32295.2	909.798	11029	44741.2	35791.7	14202.8	34982	169.162	708.299	1925.93	851.463	48102.8	1699.36	29050.7	14793.5	212.656	9182.76	88.0022	800.663	2276.04	1969.07	30566.8	2440.31	5972.04	3316.23	1666.22	752.088	50034.9	3049.94	5414.63	91564.4	38859.8	41139.8	19995.2	54364.3	43631.5	7630.42	3196.54	3686.16	74033.2	21942.4	133577	8417.94	113202	757.101
C8neg_M817T1225	816.576	1224.64	C8	ESIneg	0	0	174.684	0	0	0	72.8487	0	0	686.022	419.065	169.561	0	0	92.6231	0	0	0	114.624	0	84.2553	0	0	0	0	0	250.377	0	82.4504	94.6244	0	0	92.9788	0	0	0	0	0	94.6152	69.1779	115.747	400.9	0	818.091	205.95
C8neg_M817T2073	816.532	2073.3	C8	ESIneg	118013	805.208	75256.8	96054.2	106940	65232	70278.3	0	0	11969.4	322.928	54249.7	3439.31	103783	6886.88	2352.59	84148.5	0	259.878	12855.5	2219.85	73436.7	3462.59	5859.05	7293.36	7967.29	912.144	77968	8238.08	7029.57	115891	42487.2	34596.9	124563	76507.1	99003.7	5980.3	604.814	13526.8	111005	85350.9	115704	19151.3	88247.9	764.515
C8neg_M817T36	817.148	36.5	C8	ESIneg	11774.2	12492.5	10234.7	10654.2	6953.56	7783.53	12824.4	9199.58	7951.92	12948.5	12907.6	9281.82	10589.5	10587.9	11216.5	11303.9	11417.5	9400.4	12232.8	8818.79	7777.71	12490.6	12135.7	12019.6	11256.8	9423.69	16661.1	12553.2	8148.49	15866.9	12816.2	9328.71	9105.62	9033.07	11178.3	11363.8	11378.3	8377.82	12419.7	8888	9181.78	11716.6	10054.7	12587.3	12282.5
C8neg_M819T1808	818.556	1808.49	C8	ESIneg	817.925	0	2035.95	1653.49	2232.6	82.6119	750.713	85.1663	74.031	8839.61	984.895	2234.01	802.579	817.882	1751.39	104.264	724.585	0	697.94	404.739	478.665	1282.21	1054.27	190.058	399.053	0	2265.04	2548.78	1028.36	1068.88	3561.6	8303.21	1261.83	1867.63	13054.4	636.156	1258.05	152.521	1336.83	77150.6	15469.9	46351.3	0	10704.4	2560.08
C8neg_M819T40	819.164	39.95	C8	ESIneg	7663.74	8022.51	8715	8261.52	12981.8	8308.67	11884.8	6224.58	8381.22	9772	10463.5	8757.79	9244.7	8090.26	8757.96	7704.41	7318.5	8725.24	8810.63	5180.03	4528.58	8028.37	9202.91	8149.95	8797.52	4756.49	7742.27	8227.76	8621.88	8918.11	6471.77	8472.09	10180.1	7822.67	7236.61	8086.44	6044.55	8059.67	9327.08	8415.94	13733.9	7589.13	7748.18	7915.77	8801.69
C8neg_M820T1173	820.477	1172.94	C8	ESIneg	0	83.4508	0	0	0	169.343	249.721	213.087	0	0	85.0509	0	0	0	82.4418	0	0	104.783	0	0	0	0	0	0	0	0	269.651	0	0	100.955	0	0	0	0	60.4741	91.0026	0	0	269.601	0	0	57.2353	0	0	100.372
C8neg_M825T2002	824.546	2002.14	C8	ESIneg	85896	1125.85	73532	57463.5	123781	61531.9	78048	7622.31	0	18534.1	598.907	50712.3	12210	62455.2	6818.89	5673.88	80613.7	240.375	715.673	15691.6	37110	83180	5071.14	4065.36	16575.2	10764.5	7719.38	90366.9	15649.3	12621.5	154009	32448.6	18824.5	142870	37254.4	58721.4	22864.4	3508.48	11692.8	807091	109949	343583	4969.35	89138	11933.7
C8neg_M827T2033	826.561	2032.68	C8	ESIneg	95750.8	1881.87	143698	208984	393347	40827.8	309389	1900.63	327.786	70178.3	6426.72	174698	21319.1	54583.8	28335.8	20210.8	72304.1	320.669	18277.7	65029.1	18023.7	49247.3	14961.8	13238.2	29001.5	16880.7	11150.6	318120	64999.3	22109.3	117908	33594.3	49164.8	208272	223645	140636	25184.4	900.274	13191.2	492771	223959	244910	5068.66	300098	17677.4
C8neg_M827T2077	826.561	2076.88	C8	ESIneg	720045	126880	791810	1.09469e+06	293293	408844	781322	51425.4	3067.59	163351	29345.1	511088	101094	546588	176431	63495.3	580374	6551.82	28127.3	137672	64761.4	543797	89970.1	96068.4	137564	107992	48902.9	571899	101717	136311	1.1317e+06	481754	362871	1.049e+06	661607	852467	149984	28023.5	161064	1.32304e+06	231777	729434	149108	840053	96904.9
C8neg_M829T2171	828.576	2170.89	C8	ESIneg	237791	936.914	35427.6	107214	38935.7	35455	115906	0	0	6340.76	619.16	15384.1	5120.99	303495	13929.2	1183.35	46586.6	0	1373.69	13230.9	1539.94	32163.2	1568.46	2419.4	4016.22	3195.22	183.692	285504	4291.29	9758.06	784987	12475.8	37052.5	41016.3	23503.3	84064.4	4914.2	388.149	6843.66	804667	23864.5	85603.7	6846.26	36793.4	2589.94
C8neg_M839T36	839.13	36.46	C8	ESIneg	7543.17	7103.87	5953.18	8517.29	4474.73	4401.33	7430.13	4469.52	4246.64	7050.82	6281.47	5592.49	6547.57	6953.54	7040.16	6685.11	7408.39	3959.62	6179.61	5822.15	4585.9	7479.56	5734.13	6037.37	5062.46	5730.89	10211.6	6629.17	4300.05	8642.61	6306.48	5827.29	5962.75	4537.37	6835.67	7266.63	5886.08	4928.24	6641.74	5674.96	6050.64	6141.9	6030.13	6499.97	6455.18
C8neg_M841T1223	840.576	1223	C8	ESIneg	0	0	0	0	0	0	0	0	0	372.871	90.1814	0	0	0	0	351.972	0	0	0	0	0	0	0	76.0792	0	0	0	0	0	0	0	0	384.295	0	0	0	0	0	0	55.6733	0	0	0	384.928	0
C8neg_M841T2046	840.532	2046.24	C8	ESIneg	40828.4	315.275	35387.6	13293.4	37077.7	10797.2	44149.5	0	0	3932.13	0	10828.9	666.466	31252.4	695.102	427.002	23559.3	0	105.33	812.359	607.871	13129.8	746.958	232.224	994.774	4375.41	409.056	56203.3	7608.78	790.844	46876.8	5977.11	7644.43	46303.7	18951.2	55380.4	4287.11	258.532	10473	130824	52879.3	73268.8	878.816	21958	177.899
C8neg_M841T40	841.146	39.94	C8	ESIneg	9927.27	6548.22	9748.56	7115.19	11705	6714.01	8896.85	6067.3	8521.64	9862.38	9220.51	7539.1	9708.76	8580.87	7616.25	7972.05	9205.53	9429.67	8108.59	5812.64	3979.11	8083.03	8373.42	7774.02	8985	5052.82	8303.65	9512.28	8420.03	8607.94	6563.32	9276.44	8092.53	8039.41	7264.99	9992.29	5350.1	7610.61	8533.37	8422.15	12788.8	8168.29	8457.54	7584.63	7521.89
C8neg_M843T1748	842.555	1748.45	C8	ESIneg	0	0	84.7723	0	0	0	72.4609	0	0	309.926	100.408	0	0	0	106.47	0	0	0	426.16	0	0	0	0	0	0	0	0	0	85.4058	0	78.2589	131.699	0	0	553.514	0	0	0	0	6986.63	758.611	2934.45	0	226.478	340.127
C8neg_M843T1831	842.556	1830.72	C8	ESIneg	86.7118	0	0	0	0	0	0	0	0	0	0	82.4292	0	0	0	0	77.2812	81.957	96.1946	0	0	0	0	0	0	0	0	0	0	0	473.868	208.667	0	243.972	122.27	0	0	0	0	11498.1	734.064	5710.62	0	188.458	107.747
C8neg_M847T1930	846.587	1930.22	C8	ESIneg	200.522	0	101.968	81.2441	342.126	0	0	0	0	642.322	0	1136.98	0	198.672	91.7569	0	0	0	166.284	200.342	0	142.325	174.603	0	0	0	0	387.317	0	185.242	888.47	2770.75	177.567	334.18	4045.02	198.402	179.183	79.3496	100.966	27157.9	3836.53	8925.11	76.3114	1338.16	0
C8neg_M851T2048	850.561	2047.93	C8	ESIneg	284948	12511.8	322288	252470	426799	147039	395417	3565.93	1503.43	101339	4810.08	119052	33682.1	232135	39233.6	22861.9	228916	2570.5	6649.19	29519.1	29577.2	149319	37708.4	21207.7	36997.9	82546.9	14122.7	420956	116734	31303.2	501271	97463.7	120685	385343	172765	358705	109692	10202.2	172531	1.41518e+06	461071	749322	76318.4	306067	22218.5
C8neg_M853T1449	852.561	1448.78	C8	ESIneg	72.2918	0	0	0	0	0	0	0	0	569.684	0	95.3806	0	75.4594	83.6182	0	85.3232	0	264.726	0	77.9798	178.474	0	180.699	82.4546	0	0	149.381	117.062	0	0	259.646	0	0	120.391	0	507.536	0	79.2335	2104.96	146.084	1685.78	0	875.82	95.1007
C8neg_M853T2089	852.577	2089.2	C8	ESIneg	110816	683.285	61341.5	46201.2	109997	53802	49316.9	194.617	0	9597.49	288.075	37783.4	5922.47	4813.34	8517.47	1920.85	51469.8	97.277	572.868	14642.9	6144.21	44010.7	2528.87	3573.92	6841.35	8542.13	1334.84	83555.5	6601.15	6812.81	123047	23515.4	32423.6	121091	44464.7	53895.8	11658.2	802.424	5285.47	313291	115181	572855	4412.89	57704.2	1631.46
C8neg_M859T1637	858.551	1636.62	C8	ESIneg	0	0	0	0	0	0	0	0	0	186.365	0	0	0	0	0	0	0	0	166.438	0	0	0	0	0	0	0	115.087	79.6202	0	0	0	129.147	0	0	0	0	0	0	0	2112.61	213.956	154.365	0	0	0
C8neg_M85T41	85.0301	41.45	C8	ESIneg	12789.7	15046.4	17302	8012.45	11022.7	12857.4	14005.9	20639.3	12175.2	6588.12	14145.9	17483.7	16364.5	16597.4	12784	15395	12262.7	17674.6	15176.8	13856.5	12292.2	18736.7	15744.2	16178.3	17599.4	9271.68	14828.8	16290.6	15235.2	14014.3	12400.9	18292.2	12744.9	17861.4	18491.7	17528.5	14727.3	16574	14417.4	9693.08	15979.1	11238	17126.4	13195.3	13949.4
C8neg_M864T1168	864.464	1168.24	C8	ESIneg	0	0	0	0	0	0	0	0	0	0	0	0	0	0	0	0	0	0	0	0	0	70.3483	0	0	0	0	0	0	0	0	0	0	0	0	0	0	0	0	0	0	0	0	0	0	0
C8neg_M871T2093	870.548	2093.03	C8	ESIneg	193997	0	169276	239135	259673	111815	159756	80.4351	0	20054.8	1105.62	160133	20255	132338	48841.3	4000.58	123194	0	909.709	57292	7413.77	121323	7775.37	9139.68	18576.9	15133.9	87.2785	174051	18979.5	11935.2	207821	124333	51614	168323	143062	188572	22111.9	86.5015	11194.3	251677	132301	299560	62843.9	226026	737.566
C8neg_M87T39	87.0093	39.225	C8	ESIneg	12530.8	15661.1	19359.8	17519	36268.2	21254.7	24704.9	21416.8	18749.7	16314.4	28459	9807.04	13757.8	9996.71	40126.9	12378.4	17078.4	19197.6	32479.8	17443.2	32016.1	59355.2	18489.8	10834.6	11725.1	19809.3	12020.1	16553.2	9620.73	13179.3	25247.6	65667.2	26478.2	24323.5	31831	22435.5	20192	36790.5	22607.9	25852.5	14791.5	22854.5	17655.4	33617.2	33377.3
C8neg_M887T1807	886.543	1807.14	C8	ESIneg	0	0	85.3376	0	101.166	0	0	0	0	0	0	0	0	0	0	84.5086	0	0	0	73.6353	0	0	0	0	0	0	0	0	0	0	0	0	0	0	125.697	0	0	0	0	5064.59	77.7207	1157.55	0	107.012	0
C8neg_M895T2074	894.548	2074.38	C8	ESIneg	88658.1	12469.9	109157	149588	144107	65286.8	95180.2	300.226	92.9849	23926.7	1477.63	52178.1	8232.5	70676.4	9975.95	4907.95	91635.6	181.349	1209.35	10141.3	4232.65	97658.8	7424.84	10297.4	16550.9	12161.3	4021.61	79891.7	14053.4	11691.6	144953	69196.4	39644.7	132162	87038.8	76782.1	26432.5	874.673	28173	127261	129393	54579.9	19618	115271	3791.46
C8neg_M89T119	89.0248	118.51	C8	ESIneg	17680.9	13690.7	22235.4	18839.3	39380.1	18521.7	28532.4	3091.31	15705.5	25082.7	23954.3	24314.9	20636.3	14366	24012.9	17829.4	22814.6	18470	26953.8	17176.4	28523.6	30897	21151	17311.4	39907.8	18933.3	22709	19102.7	20991.8	22154.2	21211.3	44903.8	24994.2	20992.5	19446.4	19581.6	20569	24095.5	24478	18479.5	16796.9	19402.6	14490.9	28838.2	22648.2
C8neg_M89T42	89.0249	41.86	C8	ESIneg	30704.5	24906.5	29545.5	55836.3	88021.5	35034.9	63618.5	29767.4	36473.4	33877.4	45885.1	45722.9	30073.9	29346.7	56090.8	32658.4	45891.9	37692.2	59356.5	25302.5	38978.9	55086.8	35805.6	27697.7	45886.2	24567	43651.9	27350.3	30799.1	45865.8	34772.7	65265	50803.8	32613.7	31033.9	26670.7	42892.6	46407	48316.7	44705.6	33721	37223.4	22233.2	58488.4	44465.5
C8neg_M902T2089	902.486	2089.07	C8	ESIneg	39695.6	0	68203.1	84689.1	54246.2	17279.5	27461.3	0	0	595.738	0	66552.8	500.627	23434	2021.76	410.247	43390.8	0	80.2208	11792.3	439.671	36968.6	99.025	713.762	2320.35	1778.35	0	60823.3	1688.87	0	32025.3	31425.1	33845.5	63785.6	27745.6	53334.2	3010.15	0	490.6	18858.9	49182.2	93091.7	0	51813.2	0
C8neg_M919T2046	918.548	2046.45	C8	ESIneg	36890	504.884	45300.2	39557	68585.3	19027.9	62626.6	0	71.1304	8835.64	110.162	14082.7	2004.96	27892.9	2722.23	479.552	29325.5	0	297.117	1385.34	1288.73	19208.2	3151.18	804.98	2100.98	7973.99	479.404	65442.3	10474.5	1565.85	73457.7	12155.8	13696.5	47669.7	21716.5	46033.2	11433.9	330.603	13697.2	163270	65403.9	94623.8	6592.36	40751.3	931.277
C8neg_M919T37	919.228	36.92	C8	ESIneg	28091.8	38960.4	36500.3	24575.6	29396.6	31942.1	34724.5	38825.1	44256.1	38525.6	49380.4	32811.1	45546	28954.7	52915	39011.3	25050.6	51058.4	46435.8	28148.4	38609.2	33529.5	46031.4	37473.9	52423.5	30418.7	41584.3	31770.7	42168.6	50835.1	42628.3	34106.1	37173.8	33182.2	25522	32195.1	39279.7	38229.8	46206.6	37793.8	40737.3	44093.2	24913.4	52000.6	52947.2
C8neg_M935T37	935.201	36.74	C8	ESIneg	3616.5	11578.9	8739.83	1927.95	4662.45	7249.7	8234.52	9727.91	12900.8	12037.4	12855.4	8233.31	13176.5	5911.2	13444.7	8046.39	3668.06	14861.2	11179.3	7114.06	10136.6	9722.55	12238.5	9051.3	15556.7	6665.01	10149.4	6474.32	11146.3	14594.6	12564.1	8203.95	8326.8	7313.3	6851.74	7889.9	10910.5	10710.5	11677.3	8722.69	10168.9	12665	5103.88	14913.6	14446.3
C8neg_M93T35	92.9284	34.92	C8	ESIneg	31693.8	26180.5	14756.8	41858.9	26814.7	35223.3	34386	26973	20952	13742.4	11367.9	13737.9	10716.3	26818.5	9383.43	20501.4	25277.5	25818.6	10767.4	13181.4	18305.6	15963	11873.4	14809.7	13598.1	12562.1	14563	26244.2	19056.1	12187.7	12526.5	11322	17861.7	18787.3	11974.3	26623.3	15564.5	23993.5	11885.4	15350.2	13699.3	12928.3	25579.4	8585.13	10369.9
C8neg_M941T37	941.21	36.66	C8	ESIneg	22635.7	29256.9	31835.8	17837.1	20766.1	21290.3	21706.2	31594.4	33676.4	31258.9	38078.3	23696.5	35734.2	23531	38809.2	30392.4	22289.1	36113.5	37324.8	23817.5	29894	26193.3	34387	29910.2	37310.2	24147.1	31925.9	25235.2	33843.9	39678.6	32282	28884.9	26097.5	26330.6	21400.1	25186.2	28669.4	28869.1	33785	28907.7	31992.4	32532.1	20386.7	39387.4	40161.2
C8neg_M957T37	957.182	36.69	C8	ESIneg	10140	17811.9	17093	6565.63	7155.86	11280.1	11036.9	16769.4	18973.3	18285.7	20068.9	14269.2	19912.6	12823.2	19189.8	16883.5	8878.98	21855.2	19999.2	12988.8	16029	15673.4	16657.9	17868.6	23198.4	12065.5	16586.7	14141	19123.9	23942.2	18367	15427	13098.7	15192.9	10897.2	13881.8	15517.4	17150.1	18897.2	14337.7	16841.2	20162.9	12264	24274.7	21922.9
C8neg_M95T35	94.9255	34.92	C8	ESIneg	9453.77	14891.2	7619.7	23883.7	18213.8	22433.8	20312.2	17538.9	12528.9	7068.49	6786.74	8755.34	7695.41	15535.3	6407.37	11627.2	14520.2	14229.4	4890.1	6360.7	10803	9267.14	1977.45	9811.51	8171.99	8533.69	8847.49	19126.9	11017.1	7472.94	5536.43	7688.92	11321.9	9850.55	7620.52	16430.2	7712.69	13875.8	8088.21	9360.81	8973.28	8632.17	14580.2	5556.25	5672.35
C8pos_M1000T979	1000.4	979.14	C8	ESIpos	8783.95	13385.5	9188.54	8700.96	15639.5	12442.5	29711.9	8060.67	10395.5	13797.6	10158.9	25294.9	14679.9	13931.9	9703.22	8542.44	12972.1	14465.6	14234.3	10823	11553.5	5387.92	10918.1	12622.2	17184	10938.9	14208.4	17177.1	14468.5	6987.44	12894.9	9913.7	18431.9	15670.4	8310.11	22919.3	10378.8	8829.21	18556.2	10491.3	13188.1	10918.9	7895.11	18174.1	8073.18
C8pos_M1001T979_1	1000.51	978.9	C8	ESIpos	13787.4	11749.3	17977.7	10457	20851.8	13546.6	36656.3	8763.76	11202.5	16991.9	10317.3	32409.2	15627.4	11950	10954.8	10951.2	10938.8	13827.9	27413	11753.8	14525.6	10395.5	13422.1	16885.6	16209.6	6874.54	18229.4	20045.9	18047.3	7743.19	13095.5	10175.2	21828.7	19900	9206.62	29501.9	11447.6	9619.97	19525.6	13769.3	13142.3	14121	10843.9	20344.2	8345.89
C8pos_M1001T979_2	1000.62	978.88	C8	ESIpos	12130.4	13462.6	21534.8	8265.95	20342.5	11389.3	30208.4	7189.88	11323.5	13335.2	11140.5	38248.5	16575.2	14164.8	13118.7	9231.89	13247.1	12936.5	16054.8	11095.1	14653.5	12831.6	5408.12	19524	15086.3	13660	16589.4	18752.3	14046.8	9976.45	11242	11063.4	21450.3	21495.9	11141.6	29063.5	12767.9	10743.3	25136.3	10059.8	17825.3	12906.4	8889.73	18089	5376.78
C8pos_M1001T979_3	1000.73	978.855	C8	ESIpos	11285.4	12761.5	15771.7	9330.29	15721.9	12584.2	21351.8	7532.14	8749.04	14954.2	9791.59	29286.6	7063.74	12543	10896.3	8305.83	9725.51	11190	21300.7	10050.7	12833.7	11309.4	3799.54	8586.14	7939.63	6162.38	12420.9	18514.6	15051.2	6639.99	11513.6	7711.98	17574.9	15739.7	7629.11	23266.9	6816.85	6874.71	19888.8	8650.17	10797.7	12250.6	7545.54	8651.12	7363.51
C8pos_M1003T1201	1002.66	1200.67	C8	ESIpos	9838.06	22775.3	25904.5	27099.9	10794	28885.1	24570	28553.2	33276.7	41548.3	39955.2	25312.3	33283.5	18521.3	36822.4	25501	27241.8	35846.7	41438.4	23843.2	25804.3	11980.7	36422	26436	23445.2	21229	34708.8	21243.8	28496.9	35541.8	38418.2	41585.5	24766.9	21049.7	21817.9	21420.1	24026.9	22455.7	35742	26514.6	49502.1	46790.6	9767.59	38959.5	41860.8
C8pos_M1004T1200	1003.66	1200.47	C8	ESIpos	25295	29830.1	48691.1	35757.7	34994.5	20642.2	30557.6	49822	18103.1	56935.7	44370.4	41468	49771.5	19439.6	59724.1	37502.1	47731.9	27049.8	46477.9	19534.4	56775.8	41474.2	42537.8	35990.9	50615.4	38266.8	37444	38780.9	45845.5	42347.6	20998.3	54835.3	36847.6	38878.8	42915.6	11883.9	51781.6	39449.8	33067.5	62152.8	43711.9	40134.8	6830.88	49767.6	57258.7
C8pos_M1011T1200_1	1010.65	1200.42	C8	ESIpos	14522.1	20449.5	42964.3	29752.8	30405.5	21841.1	31583.7	45990.8	21303.8	59701	49782.9	27537.5	46754.1	12065.4	61814.2	29344.7	40352	24998.2	51325	14371.9	49941.7	38086.4	41071.3	31599.4	44068.4	26136.9	42435.9	27311.6	40890.7	39145.5	21863.3	60952.7	27941	31657.8	50338.3	10820.3	40674.5	33414.7	42037	78371.7	65920.7	65214.4	3226.05	54179.7	67075.2
C8pos_M1019T1200_1	1018.63	1200.42	C8	ESIpos	32065.4	39234.7	90464.2	51498.9	67330	44066.9	65718.3	85896	37346.6	99715.5	79333.4	73194.7	70573.1	22550.5	94857.6	61866.5	78553.5	59969.7	76746.9	35783.8	131668	83556.8	61909.8	66082.7	94383.6	60606.9	64646.8	58684.1	84722.2	59891.4	29632.7	81091.9	78172.9	62814.8	69358.2	20614.2	88932.3	54045.6	62729	108455	95201.6	89355.9	5994.17	80362.7	103890
C8pos_M1024T1086_1	1023.53	1085.93	C8	ESIpos	62564.9	42949.2	79603.5	71572.1	74099.6	56130.1	86816.6	26426.7	23449.8	104783	23166.9	62276.5	23298.2	37478.1	50714.7	74546.2	70062.1	23782.3	37205.8	10730.9	61092	36151.1	51104.8	31437.8	75884	34840	72078.9	75881	78911.7	60623.5	48559.5	34856.7	51372.7	56163	40429.5	62466.8	49298.3	57046.4	67772.7	68084.3	67273.6	50805.8	18958.9	50854.2	38196.5
C8pos_M1024T1086_2	1023.59	1085.95	C8	ESIpos	46004.6	54848.7	63395.7	33358.2	53092.8	40078.5	52083.7	38754.2	29471	66563.9	45958.4	27420.6	39100.1	37075.8	30842.7	50063.8	75853.1	44178.2	55935.7	8401.93	34887.7	41639.3	36145.8	36568.7	44510.9	30859	67554.8	47961.1	41651.2	40199.8	36000.2	42013.9	62516.6	51833.4	33601.1	44852.6	29091.5	39545.7	46006.3	38158.5	28698.2	55216.7	35766.3	40770.2	33466.5
C8pos_M103T75	103.054	75.185	C8	ESIpos	22042.1	12276.1	14197.2	10316.8	15361	11007.9	8719.85	15513.8	9574.21	19915.8	7542.19	21668.5	12051	17194.9	8645.08	11760.5	14183.9	11613	11109.4	22719.6	20674.4	23019.2	12459.6	14066.8	12863.7	22077	10215.6	5605.88	12807.7	13788.9	14811.7	11734.8	11364.6	20260.8	10374.3	18820.8	15801	6750.17	11773.9	6530.54	13468.3	10354.7	17366.7	11258.7	8456.1
C8pos_M1040T1165_1	1039.67	1164.53	C8	ESIpos	275368	491599	1.12171e+06	888663	1.0806e+06	577137	1.49359e+06	1.0461e+06	241472	742273	499467	1.16103e+06	436320	561232	485019	626339	351733	745898	873327	1.05338e+06	1.05293e+06	524526	245284	1.34318e+06	1.01725e+06	939548	303375	1.27282e+06	1.00753e+06	334702	91358.5	387146	865278	835983	603079	494387	406275	267112	227505	470968	524623	744355	359689	525977	622902
C8pos_M1044T1166	1043.61	1166.04	C8	ESIpos	4486.44	3653.15	9331.27	7497.36	7403.68	5246.14	12117.2	7060.44	4701.86	7790.59	5280.47	9132.45	7304.94	3578.88	4372.39	3972.12	4798.93	4952.46	6942.27	3499.49	4804.44	5955.78	2028.1	4857	7488.04	7137.46	3015.19	7173.99	4489.45	6441.4	883.326	3675.72	4246.73	5810.65	8486.27	2796.31	4917.56	5173.36	2690.89	3683.31	7780.98	5616.7	2331.45	7861.54	6480.16
C8pos_M1044T1248	1043.7	1248.24	C8	ESIpos	54432.9	88576.7	194840	92948.6	140659	62865.8	433782	240785	102292	168611	104340	205038	113628	48804.8	142086	95655.1	152579	95580.9	275438	54125.7	235552	113617	56070	152364	215803	118747	77655.7	170699	111995	98756.7	23555.2	95045.5	134208	136463	117785	25993.6	135094	183515	66137.8	116500	134353	287099	16389.7	132622	196997
C8pos_M1045T1201	1044.58	1200.61	C8	ESIpos	14276.3	17110.6	27269.7	20705	26868	16771.2	21244.5	24494.7	18900.9	31294.3	34218.4	25702.6	27892	11689.7	35364.9	30024.9	29649.1	21954	28373	17632.7	38907.3	26184	24915.1	25917.4	32398.9	23249.2	32174.9	18510.7	31676.9	27837.2	18043.8	32129.6	27143.8	22988.9	27975.2	11860.5	33553.2	19905.6	29791.7	36949.9	33578.1	33312.1	2645.53	29344	38884.2
C8pos_M1047T850	1047.4	849.78	C8	ESIpos	2910.98	7504.17	18693.1	2588.73	5524.64	23674.4	23401.1	35220.3	6297.49	35939.3	11819.6	8146.41	13124.4	4403.69	11032.7	6508.04	6645.55	12556.3	13060.2	13156.4	11414.8	19747.9	8042.32	11401.6	20854	19224.7	7817.42	29223.9	10227.6	7131.32	7527.75	9902.55	22238.5	19012.6	6609.3	14694.5	5760.9	6527.31	21608.1	15846.4	22856.4	13552.9	9576.5	39621.4	2963.89
C8pos_M1048T1341	1047.73	1341.48	C8	ESIpos	4845.69	24049.2	66062.5	43676.4	33626.2	31060.6	47224.5	111831	14297.1	153084	39858	88091.3	61725	4446.19	70895.4	60354.2	81556.6	32814.1	134748	2604.08	212494	29557.4	47682.2	62278.6	57981.7	25521	54783.1	70997.7	158355	56239.9	16635.6	79778.4	65398.8	42637.8	75306	3437.49	120507	27174.2	28838.6	211931	105783	44963.2	78.5502	59976	120049
C8pos_M1048T850_1	1047.51	849.89	C8	ESIpos	5644.54	12257.6	24689.4	5467.35	7746.27	34150.9	33520.9	43478.5	10165	45178.8	17934.9	10230.2	17948.9	8211.46	16228.9	10347	10290.7	18997.7	19364.3	17701.6	17232.4	27712.7	13115.6	16302.2	30045.2	22963.7	10785	41780.2	17371.7	11735.3	12387	14176.2	29192.3	28448	9217.99	22833.6	9630.88	10326.7	33626.8	22009.6	33369.2	20265.6	13792.4	55956.8	6265.56
C8pos_M1048T850_2	1047.62	849.78	C8	ESIpos	6184.34	5871.51	29615	7577.79	7240.15	42268	41059.3	57977.2	12015.4	65137.6	21149.8	13153.3	22937.3	10044.9	18518.1	14084.2	13169.2	23505.5	23823.5	20888.2	21403.7	33357.1	15129.6	21304.3	35470.2	29716	12403.2	52583.6	19871.4	14810	15490.7	19976.3	38483.4	34916.2	13555.4	26048.6	12805.8	12947.5	38373.8	27530.6	46103.5	26558.6	17029.3	65734.5	6052.12
C8pos_M1048T850_3	1047.73	849.795	C8	ESIpos	8958.27	17911.4	32269.3	8594.43	9081.08	45593.9	47782.6	63609.7	16219.6	63810.4	22925.6	15053.3	23482.1	11169.6	23321.8	14271.2	15591	28066.2	25895.4	24102.1	20642.4	36877.7	19497.8	21909.7	38327.2	31354.1	16193.7	57891.2	20058.7	17039.8	18051.3	21449.8	42449.8	38292.6	14972.7	29327	15078.4	11391.2	46319.4	28480.8	45173.1	29022.3	18089.6	75796.2	7474.25
C8pos_M1048T850_5	1047.95	849.65	C8	ESIpos	6746.63	15236	28181.7	6690.72	9021.69	33963.2	38360.1	54709.3	15021.7	53770.7	20816.7	12330.6	19732	8993.56	18543.9	11448.6	13153.2	22234	22547.6	18614.3	19176.7	28679.9	13733.5	18240.6	33031.9	25848.9	11554.9	44594.3	16113.9	14080.3	14777.1	16010.4	33931.5	31820.5	10464.3	24657.3	11284.9	12389	34633.3	24349.6	37321.4	23465.5	14601.9	49194.9	6083.49
C8pos_M1049T781	1049.4	781.165	C8	ESIpos	0	0	0	0	0	94.0184	0	0	0	460.078	95.0848	0	0	0	0	0	0	0	117.813	0	0	0	0	83.0008	0	0	77.8009	0	0	0	0	0	0	157.539	0	0	0	0	87.8983	186.759	231.612	80.4041	0	156.388	0
C8pos_M104T40	104.053	40.12	C8	ESIpos	12844.4	9954.87	11676.8	12604.6	12193.8	12414.6	11639.4	14872.7	9216.12	10171	9517.8	18944.3	10713.3	13828.5	11571.5	14654.6	11341.8	13960.7	13128.5	13706.4	5696.84	13774.6	10410	13650.1	10913.7	13623.7	9746.68	12941.7	14199.9	12013.9	4339.83	9442.07	10593.1	3786.29	6937.29	13204.5	10818.7	13983.1	9504.55	12639.7	12124.4	10114.9	10239.3	9281.93	12122.4
C8pos_M1050T781_1	1049.51	781.415	C8	ESIpos	0	0	0	0	0	0	89.4	0	0	874.743	0	0	86.8732	0	0	0	0	0	0	68.7196	0	0	0	0	77.5187	80.4069	162.697	83.6967	0	105.198	169.145	0	128.182	73.5659	104.682	0	87.7054	0	175.644	412.415	179.588	0	0	0	0
C8pos_M1051T1165_1	1050.66	1164.59	C8	ESIpos	14345	16879.1	23115.8	25259.7	9888.72	23457.6	25188.4	24205.4	13025.3	38288.1	29119.7	8417.46	24670.5	19864.4	35076.1	23554.6	17387.1	30658.1	33460.8	20861.5	25924.4	22538.3	22505.1	24965.7	19954.7	20750.3	18445.7	22204.9	21074.6	31295.5	9772.86	25579	19946.1	17237.1	13513	14453	19288.3	12754	14300.9	29755.6	28939.5	43617.1	13745.6	31846.7	36521.1
C8pos_M1055T1248_1	1054.69	1248.48	C8	ESIpos	3602.53	4957.57	10538.9	5749.13	7461.36	2075.26	17305.5	11060.2	5752.15	19568.7	11456.1	11162.2	11993.9	2525.44	15278.4	4575.89	9412.79	5956.78	21611	3187.39	15618.2	5990.84	4360.95	11131.5	8958.35	5940.05	7196.6	10208	5255.03	11132.5	802.015	9679.83	6497.38	9383.31	12161	265.012	5203.3	11418	6224.14	13069.8	15091.2	25387.2	74.5946	13205.9	18438.8
C8pos_M1059T1164_1	1058.65	1164.4	C8	ESIpos	5480.52	9155.85	23715.9	19666.4	24397.2	9960.99	25541.9	23280.5	5582.5	24167.9	19997.4	19187.5	14658	11669.9	20150.6	17684.5	9941.94	14056.1	28005.1	17067.6	22899.3	13183.8	8488.49	27670.4	21936.2	17312.9	12591.5	20932.9	24325.7	13085.8	3233.39	16447.2	14509.3	17184.6	24852.9	9210.98	12253.3	6498.26	9176.63	19705.4	22346.9	28504.7	7337.23	16048.1	24971.8
C8pos_M1059T1341_1	1058.72	1341.42	C8	ESIpos	0	111.944	2979.53	1113.47	261.609	457.981	1034.2	6861.34	76.4966	19486.9	1475.79	4195.67	3683.23	0	1956.88	2004.64	3574.35	599.832	11374.6	0	12808.3	343.103	2441.25	1876.01	2112.45	109.853	4796.79	3737.5	9573.36	4692.25	0	6110.7	2357.69	1311.62	7394.41	0	6075.39	273.754	608.849	20011	10078.1	2624.65	0	4288.11	12606.7
C8pos_M1062T1164_1	1061.65	1164.36	C8	ESIpos	107775	141590	195573	198381	181421	152354	231729	209929	98917.3	206915	168768	201080	214479	148635	173091	166967	136845	184176	259378	180431	220994	142634	149427	220013	178077	182641	133125	209384	192222	142648	91479.6	162824	197216	171472	193309	129704	139395	112475	113057	177049	177235	214937	119222	186782	190456
C8pos_M1063T1248_1	1062.68	1248.3	C8	ESIpos	485.732	597.494	4284.09	2096.49	3172.81	646.142	10562.2	6815.25	1818.01	6770.42	3627.55	5088.71	3759.1	95.5023	5442.27	1482.31	3352.96	891.422	9860.7	143.266	5930.79	2081.58	876.935	3348.54	6403.05	2212.88	2052.14	3286.84	2168.23	2627.43	0	3241.41	2131.19	2612.38	3837	80.3304	2869.9	4720.7	2192.47	5007.93	5546.88	14323.8	0	3925.58	7387.03
C8pos_M1066T1248_1	1065.68	1248.3	C8	ESIpos	37710	50526	88415.2	61281.4	67648.2	45206.2	126812	119381	62433.4	128352	81052.9	100878	114330	34409.9	106921	57772.1	92939.4	62474.2	199784	34487.5	101160	64782.9	75978.3	82029.8	93459.8	68816.5	69400.6	91142.6	67664.9	90428.5	37997.3	96181.2	74917.7	76347.8	102628	15892.9	73553.2	86657.9	61468.3	103985	106564	165995	8906.46	124295	141483
C8pos_M1067T1165_1	1066.63	1164.53	C8	ESIpos	11791.8	19061.2	46607.2	35456.9	53929.4	22191.4	58317.3	40454.7	10048.1	39287.9	29939.2	52434.5	22769.3	21403.3	26669.4	36847.9	14740.2	35617.8	43197.5	45907	60490.3	23562.6	12419.5	61916.7	49676.4	41986.4	16831.9	44270.9	50600.2	17518.1	3756.14	20366.3	42678	36472.4	32477.9	19810.8	20716.2	9705.39	12459.6	27013.1	28444.8	40626.4	13874.3	26359.3	34592.6
C8pos_M1070T1341	1069.72	1341.48	C8	ESIpos	561.053	12706.5	40403.8	28364.7	19021.8	20158.5	24426.8	67864	4218.49	118932	38211.3	57727.3	74681.9	296.788	65352.4	35590.8	52214.4	19094.7	123549	240.652	91785.5	17678.6	63124.8	40736.7	30692.1	15077.3	49844.8	44006.4	83106	56896.3	20832.3	81885.4	40606.4	27554.9	73137	314.571	66098.9	12807.4	28297.1	137973	89223	51935.3	0	70233.1	87928.5
C8pos_M1071T1248	1070.66	1248.3	C8	ESIpos	789.904	1855.63	8076.97	3148.86	5165.52	812.666	20028.4	10068.7	3814.26	7870.57	3930.52	9412.11	4604.39	580.868	6785.4	3465.6	5739.12	3439.7	11993	1633.76	12779.3	3850.45	1321.06	6329.09	10119.2	5000.68	2734.74	6608.18	3470.1	4055.72	166.209	3317.57	4984.94	5004.73	5128.35	272.039	5435.16	6208.97	2144.01	5019.27	5910.35	14336.3	0	5385.48	11438.9
C8pos_M1073T984_2	1073.43	984.18	C8	ESIpos	9293.21	3377.08	13093.3	11837.6	10524.5	16942.6	2003.6	33276.7	4605.69	9758.93	6546.13	9358.07	5457.82	12476.8	13214.4	8900.68	13240	12536	3906.13	6822.01	3296.89	5427.32	9443.56	16543.6	25814.1	14770.8	6234.98	6830.28	11227.6	26195	3467.04	3678.96	14556.2	7611.39	17144.8	8255.9	9681.3	26841.8	4709.84	13493.8	8480.81	16872.8	14178.2	45598.7	2142.85
C8pos_M1074T984_1	1073.55	984.12	C8	ESIpos	8975.64	4205.29	13589	12975.9	11418.8	16835.3	2829.91	35337	5454.44	9593.47	8184.44	9117.97	5397.36	13845.1	13297.9	8829.69	12198	16036.5	4240.1	7522.58	3896.88	7141.51	5527.94	17572.3	28246.8	14501.3	7120.83	7602.04	11210.9	23901.5	4191.85	4803.39	12784.6	9610.31	13558.2	6870.5	10830.5	28212.4	5783.29	14077.8	7856.27	18850.3	8553.38	54005.8	2142.73
C8pos_M1079T1089	1079.43	1089.29	C8	ESIpos	76410.2	52436.7	90373.8	74079.7	84577.8	55185.4	48065.5	84028.7	36412.6	89138.7	41100.3	60766.8	42110.2	74723.2	30532.8	61271	92964.5	51859.6	36643.1	13914.9	13150.2	36286.6	31039.5	27580.2	99589.6	42400.3	97613.6	32862	64201.8	113090	19572.1	25215.5	66463.3	47099.5	92294.5	47295.2	30348	57001.5	60592.8	101128	60235.9	101745	53675.2	65054.6	15180.8
C8pos_M1080T852_2	1079.96	852.22	C8	ESIpos	5340.88	5460.56	16370.5	8476.33	7281.62	20045	26436.2	17803	11577.3	37946.7	9916.12	8981.18	11466.6	7117.85	9843.99	8843.77	7187	12710.9	22183.3	8262.58	13164	9279.13	10782	12343.3	17486.1	18549.3	8094.28	31176.8	29734.1	23497.9	9244.61	14767.3	21391.3	16620.8	11302.8	12085.1	11096.2	6823.7	25077.5	25298.8	24601.8	11368.1	10972.7	52693.4	7535.3
C8pos_M1086T979_2	1085.93	979.385	C8	ESIpos	105550	61074.4	155206	112243	115916	148328	66274.3	190067	75638.9	125682	80849.7	104911	77386.5	129368	118654	139329	130689	161199	81943.9	105011	64437.2	99489.5	76963.6	193460	230319	154775	89143.7	101785	126003	151761	67566.6	59010.4	142187	109603	138596	119704	120126	176111	76862.5	155201	97610.7	168239	141593	243985	36843.1
C8pos_M1086T979_6	1086.43	979.28	C8	ESIpos	88319.9	48627.6	121087	92750	94694.4	115365	46588.9	162826	61963.9	101347	68290.9	102981	60409	59710.3	102362	111276	121598	123598	65875.1	83405.5	57798.2	73623.4	73627	165901	191964	141329	91659.3	86162.9	102721	125099	50504.5	42019.5	142507	103539	115891	95671.8	108496	149755	66689	136137	88615	140662	127818	220922	29481.8
C8pos_M1087T1086_1	1087.37	1086.28	C8	ESIpos	100838	84085.6	77298.5	99926.5	108885	76574.9	128701	33061.5	87487.5	159435	71467.5	100669	61621.9	74148.5	82875.4	114063	161045	82195.3	108829	22333.7	77478	100461	66635.6	69802.7	122993	54312.6	111478	116077	85111.9	94769.3	78934.4	31958.1	130774	120366	41131.1	104964	82097.9	76256.9	62750.9	82348.8	87218.8	147674	68598.6	58459.5	59561.2
C8pos_M1087T1086_2	1087.43	1086.12	C8	ESIpos	77452.1	124807	125137	82224.7	49450.3	69899.5	134483	87237.2	88738.9	135503	98902.1	113526	67221.6	101518	53965.2	92602.2	80071.4	120231	77526.1	24630.1	81908.4	70043.2	38630.7	68906.2	161224	62147.3	101042	150258	127487	76944.1	66724.4	72666	96853.2	63649.4	79164.6	78886	83205	57206.8	67158.9	85798.3	82574.3	116504	64635.4	96390	28278
C8pos_M1087T979_2	1086.68	979.18	C8	ESIpos	46842.2	24358	73045.7	46783.7	49150.1	57812.6	29406.5	102877	23898.5	47322.1	30908.5	57676	32192	69981.3	49206.6	61080.3	67807.2	79938.6	35963.3	38982.5	33866.4	44153.7	31532.5	98270.7	112350	72493.3	37271.7	23296.2	61885.7	70350.3	20022.7	21993	69074.7	58917.1	61988.2	56628.6	50444.3	86327.3	34959.7	78330.2	29583	92802.9	64555.9	126331	11164
C8pos_M1088T929_2	1087.93	929.49	C8	ESIpos	355.159	167.689	330.609	171.276	425.719	1329.75	178.546	592.769	97.0131	3066	1081.99	452.524	241.412	2289.08	166.985	972.624	450.559	342.476	684.901	184.808	160.691	330	561.716	89.9691	557.481	707.692	829.248	448.264	470.539	800.403	80.4423	95.0322	317.756	115.271	1559.72	199.065	176.372	486.046	837.825	6452.75	1289.25	1815.64	288.633	4185.25	0
C8pos_M1088T929_5	1088.43	929.455	C8	ESIpos	424.718	0	359.43	0	180.502	1433.37	290.416	564.445	167.919	2597.51	1875.54	381.436	196.213	1104.73	667.017	828.662	345.237	862.167	411.83	286.545	0	190.262	0	866.976	1021.01	479.573	607.199	821.851	280.657	889.632	540.836	110.549	452.326	162.907	2491.06	91.6265	0	90.7711	983.394	6398.7	1693.76	1975.77	830.556	3855.92	0
C8pos_M1089T930	1088.56	929.62	C8	ESIpos	293.352	223.403	168.537	99.0952	84.6162	1069.59	0	406.748	96.299	2576.37	1164.41	263.123	245.137	1208.88	243.684	384.833	233.465	212.344	538.733	150.865	0	119.471	463.199	504.289	718.536	419.302	610.686	734.042	420.365	452.529	177.706	85.3104	1067.53	202.933	2535.54	360.201	132.906	0	803.981	5367.03	1239.11	1720.86	338.197	3179.49	74.0097
C8pos_M1093T1165	1092.58	1164.54	C8	ESIpos	6730.07	9692.29	18492.2	15715.6	21827.9	9688.96	19012.6	15631.3	8102.36	17624.2	17589.3	20178.4	14162.3	10186.2	17380	20441	12088.2	15321.9	18991.4	15983.5	25199.7	14063.6	9313.36	22119	23887.6	18026.8	12050.8	14087.8	23769	13195.5	4490.84	13910.1	17669.7	14422.7	18515.6	9467.32	15272.8	7874.35	11037.4	16765.9	16581.2	20384.1	8256.59	14401.8	21893.8
C8pos_M1093T970_1	1092.94	969.91	C8	ESIpos	17638.3	20544.7	41608.7	17502.3	18772.3	40517	26504.1	43155.8	23081.5	39188.1	20141.1	37384	16563.1	32035.7	31253.2	24101.1	40743.8	48259.7	30468.7	19385.4	12411.2	27857.4	23325.1	55448.5	55859.1	35141.3	23033.9	23889.7	35745.6	52492.1	20732.6	19884.7	29327.3	29952.3	39370.3	43919.5	30105.3	56430.3	26663.6	31357.3	31118	28347.4	37029	80847.3	6682.51
C8pos_M1093T970_5	1093.44	970.05	C8	ESIpos	30207.1	23674	57795.4	22451.4	39548.7	51665.7	41005.4	70226.7	23278.9	47564.6	30141.3	57988.6	31950.1	45791.1	51003.1	29894.7	46399.7	54431	39719.7	31996	20768.1	44606.7	36877.7	71749.7	75780.2	47932.8	28382.3	36076.3	53052.1	65304	31543.2	25247.2	46805.8	32596.3	48306.7	54420	44109.4	68444.7	33941.5	34833	39362.9	41383.9	57649.4	66978.6	13421.2
C8pos_M1094T970_1	1093.56	969.96	C8	ESIpos	19001.8	17462.7	50024.3	24242.8	32313.9	36142.4	27390.9	54942.3	19320.6	36063.6	24546.7	47727.4	23217.4	39794.4	43119	26153.5	46230.4	51127.6	30816.1	31989.4	17665	33424	32311.3	49249	61812.8	43434.1	23133.6	29078.7	51298.4	51150.8	26489.1	17847.3	39738.7	35087.6	41226	43076.4	36028.5	64903	31896.8	36983.2	31798.7	30842.2	43159.3	95499.9	9970.2
C8pos_M1094T970_2	1093.69	970.08	C8	ESIpos	13167.6	17870.6	37771.4	18928.9	19573	27539.5	24730.1	43555.9	9117.73	32200.9	21588.1	33339.1	21424	31044.3	25856	16290.8	29521	35985.9	17738.1	19959.2	14616.2	29579.6	22086.7	47437.7	52375.1	27849.2	24110.8	21056.6	34856.4	42415.1	17473	19266.3	27298.1	19971.1	30869.4	38620.6	22353	46734.7	21657.3	27611	28990.1	28555.5	38445.1	77421.3	7610.46
C8pos_M1097T1248	1096.61	1248.3	C8	ESIpos	2312.14	3123.48	8610.33	4125.07	8392.12	1997.29	14396	9532.95	4761.85	7936.67	5780.67	10528.8	5031.92	1382.45	7326.92	7009.54	8986.65	4810.74	11230.1	2915.25	15185.4	6267.62	1953.9	8390.07	13017.3	6677.65	2925.33	6617.78	6168.15	5743.98	319.301	4615.49	8107.17	7215.23	6598.79	321.541	9025.22	6140.74	2092.07	6250.13	6939.64	13776.7	408.199	6330.14	11549.7
C8pos_M109T1657	109.101	1657.26	C8	ESIpos	11885	17968.4	14617.7	9897.14	3952.14	5888.75	7663.74	10403.3	15864.3	10900.1	15088.1	8749.81	12497.2	1943.7	15283.8	28355.6	17563.9	8652.06	4765.95	1293.26	14424.6	5068.21	13661.9	18092	13288.6	10229.1	15272.2	7956.69	17782.8	15758.7	16305.1	13054.8	26975.5	6057.39	14416.3	6042.37	27392.9	14754.8	10984.3	7709.32	20261.2	14058.1	5766.54	10706.5	16108.1
C8pos_M1101T1015_1	1100.93	1015.19	C8	ESIpos	2738.49	18626.2	17786.1	4344.04	5180.93	12132.8	14836.9	11602	12336.5	21617.4	13300.4	15075.7	8907.02	6561.08	14254	24364.7	8038.68	12390.8	22755.9	9035.9	21792.4	23592.9	8776.16	24259.9	12263.3	20595.6	13712.6	10448.5	9777.75	6310.93	20357.1	11446.8	27317.4	10857.2	14620.4	12317	21277.6	26227.3	18473.5	6881.36	7924.55	17220.6	18329.9	25494.6	11468
C8pos_M1101T1015_5	1101.43	1014.96	C8	ESIpos	8344.44	30916.7	20240.8	9212.65	9156.94	24327.8	24375.1	30213.2	26867.5	36806.6	18815.8	22495.5	17455.8	13405.6	28756.5	40617.1	20110.5	23152.1	37302.1	23010.2	37397.3	34656.3	18468.1	36905.9	23454.7	31884.7	32656.1	15093.1	21998.3	15815	30770.5	17192.9	41464.3	22116.1	25960.4	31126.6	25935.6	42526.2	22001.7	14663	16645.6	34305	23154.2	35223.5	18726.8
C8pos_M1102T976_3	1101.94	975.625	C8	ESIpos	243517	313778	401102	254533	315677	341809	475654	333109	236853	414363	239609	372808	254868	280598	200542	524873	433482	332018	362431	328542	388265	412402	171774	429656	469555	328896	306911	490933	337299	205578	219921	213744	438503	378546	190671	412761	305448	385378	275581	270536	248861	431253	314424	307108	171045
C8pos_M1102T976_5	1102.44	975.6	C8	ESIpos	226273	269571	361603	222663	256042	298160	392371	309802	255291	322577	218911	334005	238306	228533	181406	459602	393058	306037	350744	260446	339141	395305	144042	406806	432051	318851	270087	320944	291807	174241	238794	170855	383667	369924	160166	359496	280278	315776	273387	266631	187912	356503	253544	272891	155665
C8pos_M1103T976_2	1102.69	975.84	C8	ESIpos	123501	168936	221652	140456	175075	209818	284352	175367	142798	214996	151539	209354	164222	142920	128719	272273	245576	177081	221269	177461	225708	245166	111598	246399	259050	214767	183953	240153	185591	107921	131282	119321	231540	228159	108811	231314	190402	193974	159685	169740	151693	244455	176203	176794	101602
C8pos_M1104T926	1103.69	926.49	C8	ESIpos	85.6218	79.9401	645.913	0	191.158	1005.07	850.155	80.3159	0	5302.77	1573.89	272.763	163.176	1142.2	87.4932	1171.01	520.805	94.9815	834.381	71.0725	260.242	860.636	86.6541	353.14	261.465	260.073	1617.28	873.87	392.876	0	625.425	323.71	176.892	779.724	836.943	438.461	168.961	186.868	1331.56	4318.85	1501.9	1971.14	193.705	633.261	0
C8pos_M1104T927_2	1103.94	927.245	C8	ESIpos	1809.23	2616.66	2566.06	1098.22	965.257	3788.19	2432.68	1735.86	782.428	14563.8	5421.79	1640.52	1499.93	3539.33	1013.73	6389.01	2810.01	1286.5	3768.77	1563.71	1695.03	3556.38	663.924	1631.03	3344.64	2298.13	4186.07	3374.04	1682.71	820.621	1767.13	1381.52	3700.36	2027.34	5365.14	3310.92	1523.61	1130.76	5258.09	17857.9	5742.64	7194.08	2305.42	5256.7	591.21
C8pos_M1104T927_6	1104.44	926.92	C8	ESIpos	1728.13	2341.88	2937.09	1162.76	1566.05	3828.8	3381.24	1751.11	1126.54	11776.3	5008.79	1875.85	1737.47	4865.26	738.674	5038.47	2315.78	2115.32	3814.19	1738.41	1636.54	3823.22	950.061	1876.85	3429.46	2450.33	5331.03	3145.44	1434.04	1276.3	2686.75	1385.22	4148.28	1430.36	3895.6	2459.47	1095.42	1137.68	4889.83	15029.3	4729.89	6176.22	1920.82	5035.06	663.335
C8pos_M1105T927_2	1104.69	927.46	C8	ESIpos	728.928	589.044	982.113	172.213	490.216	1974.29	1366.55	358.054	210.292	4950.55	3071.25	431.499	931.311	1119.67	475.98	2495.18	401.237	885.692	1495.45	741.545	735.343	1951.45	627.779	1220.27	1214.35	1422.97	2429.24	2409.87	760.284	613.222	1342.63	863.751	1567.12	888.369	1728.82	605.498	135.799	408.728	2320.04	7114.63	2004.31	1970.44	1407.66	1354.61	74.2245
C8pos_M1105T976_1	1104.81	975.61	C8	ESIpos	37310.3	35562	57902.6	42092.9	33494.4	51686.8	92416.3	67069.2	36336	64589.1	53876.8	69131.1	52292.5	31750.3	40206.5	90023.6	56424.4	17334.7	59685.4	43384.3	60463.9	64703.5	33644.5	40073	86800.3	53985.8	64006.8	66555.2	55299.6	36710.3	44304	33611.1	50222	61574.1	40582	50733	58319.5	62523.3	50035	64198.1	40604.4	82500.7	53840.4	66699.9	31468.8
C8pos_M1105T976_2	1104.94	976.005	C8	ESIpos	32149.2	43621.4	63199.3	22961.2	63622.3	37155.4	90547.8	64088.8	41922.7	113369	73524.3	57550.2	56206.4	48508.5	34366.9	65704.9	79564.5	56988.9	100250	53857.6	70130.9	79714.1	39555.1	74625.9	82734.7	70303.8	74425.1	73706	52191.7	49852.4	51314.9	50788.9	73739.8	76982.7	48706.8	80953	51192	68324.5	70136.3	70788.7	44276.4	104799	46170	70822.8	27288.2
C8pos_M1106T849_3	1105.93	848.51	C8	ESIpos	3929.1	8639.83	15442.4	16900.6	13732.2	9180.12	16428.3	20737.2	10494.9	23954.1	9918.02	9837.4	9058.12	16930.9	6600.29	7837.94	19052.5	15594.2	11011.2	13396	11335.7	8003.44	8085.92	12467.1	18326.7	11537.7	8825.32	19062.1	12107.2	8043.49	9186.01	5091.25	6850.57	9827.32	7750.77	7428.22	11745	11308	10400.8	18698.5	12996.1	10982.8	2944.03	32443.4	4752.9
C8pos_M1109T968_1	1108.94	967.59	C8	ESIpos	51176.8	88388.5	110514	41805.5	75833	63932.9	167475	73877.8	65040.1	105404	48102.1	112019	71336.8	65188.6	50654.6	86375.1	116388	74587.7	146252	71499.8	85599.1	138102	59619.4	104802	125963	80265.1	65422.8	92007.2	91937.7	58975.5	76208	58449.7	107905	67221.2	60031.7	145611	89257.9	108926	85930.6	44601.7	59012.2	71380.5	85271.4	101440	41252.8
C8pos_M1109T968_5	1109.44	967.67	C8	ESIpos	84580.3	135536	174910	56369.3	107179	116510	284251	117376	100916	157410	104390	174903	115053	88590.1	74708.5	121349	186480	120420	180286	106032	119791	202172	75022.8	172400	139615	109619	82925.4	138757	125357	91878.2	107999	65734.6	85419.5	127621	101595	197096	116547	164610	117626	73910.7	104761	115141	145639	150861	52727.8
C8pos_M1110T1173	1109.65	1173.1	C8	ESIpos	9836.68	16580.5	36628.8	19538	30672.8	17403.2	36907.4	22240.4	7928.74	30292.9	8592.13	13938.4	16294.6	24980.1	15192.6	21254.8	18036.4	24632.5	21421.4	13129.3	22180	27520.3	16004.5	95303.4	29194.7	43140.4	16680.2	36702.8	18099.5	16120.7	7658.9	18267	17706.4	35833.7	18404.7	13558.6	28464.7	9099.79	13711.5	25139.1	26796.6	22654.4	11355.9	14684.5	14138.3
C8pos_M1115T933_1	1114.94	932.52	C8	ESIpos	28948.4	31156.1	51411.2	22916.7	32401	45411.1	43985.8	49778.9	36742.2	81131.7	66341.8	45288.8	60190	48030.6	29025.3	23463	42555.7	32327.7	35646.3	23786.9	36121.4	51824.1	27009.5	26082.4	54756.3	43224.6	28966.3	59831.5	48796	40699	32914.6	28442.4	41421.3	39172	29903.5	45006.5	47548	33364.8	47678	69364.5	64004	42551.7	37963.5	95843.6	36022.6
C8pos_M1115T933_3	1115.44	932.52	C8	ESIpos	44492.3	40929.5	63208.6	32280.8	48150.1	74454	65197.8	70524.6	52090.3	107322	94569.1	67843	83847.5	59342	46554.9	36445.2	64808.7	56852.6	52232	42089.6	52377.2	73828.5	41457.6	39879.5	78229.9	62721.3	43579.5	75295.7	61810.9	55990	44963.3	43318.5	58943.7	55648.5	39464.8	67338	71360.6	52694.9	62293.3	92176.5	85892.5	61677.4	58586.7	117947	46672.3
C8pos_M1116T932_1	1115.69	932.5	C8	ESIpos	24985.7	24752.1	41228.1	19509.4	26854.4	40832.4	37090	42199.4	35183.5	64746.9	48082.6	37089.1	44994.1	36721.3	26677.2	20382.1	34353.5	29414	31006.6	23926.7	30143.2	41104.3	12505.2	23323.3	46111.2	34041.2	23112.2	47448.5	41552.1	36364.4	29839.4	21123.5	32490.8	33209	23657.1	41200.9	43210.2	27494.1	39961.1	57814.3	51217.6	34835.1	33463.2	85623.4	21828.7
C8pos_M1116T932_2	1115.81	932.465	C8	ESIpos	14078.4	12873.3	27081.4	11884.3	14848.5	17066.7	23547.7	25892.8	13966.1	45874.9	27502.3	23044.8	27970.7	21729.7	16920.2	10272.1	20355.5	18470	16997.1	10297.2	24667.8	27364.2	11928.9	12219.8	26261.1	16898.8	12313.7	30684.8	19727.7	16955.9	15121	12210.7	13928.1	22812.3	15415.4	16493.3	26888.1	16050	23586.6	39833.3	32918.7	21308.2	15340.8	57369.2	14908.3
C8pos_M1117T847_4	1117.43	847.32	C8	ESIpos	0	90.703	82.5748	0	0	223.786	379.416	554.105	0	2452.44	861.57	95.5945	100.021	300.455	356.735	0	258.336	346.908	99.3546	76.9894	0	0	197.721	84.8806	419.632	290.904	300.355	214.348	173.817	146.157	332.528	78.655	0	0	332.003	339.878	0	213.85	637.37	2628.14	1159.45	554.364	157.946	2277.69	153.359
C8pos_M1117T848	1116.93	847.56	C8	ESIpos	95.9509	270.134	289.458	163.115	155.767	376.879	484.089	439.664	81.8647	1407.61	360.433	152.586	623.873	511.817	247.921	0	84.5847	327.559	993.338	305.146	174.545	118.371	704.306	87.679	0	204.74	571.817	1458.68	181.763	396.349	179.819	506.076	474.72	250.869	153.18	94.073	85.646	98.9398	1380.52	1106.83	1007.77	328.752	218.005	1899.52	323.983
C8pos_M1117T924_5	1117.44	924.22	C8	ESIpos	0	0	1071.78	89.8559	511.759	947.064	552.033	81.0993	0	2698.42	1811.45	612.05	2203.66	1002.07	153.537	313.697	343.288	309.245	556.79	69.7138	858.994	755.634	174.124	0	272.95	662.165	602.034	1036.2	741.334	0	812.257	169.954	370.853	604.112	495.019	340.063	961.012	110.034	1251.77	4520.61	1205.46	701.01	162.715	2606.78	449.11
C8pos_M1119T838_4	1119.43	838.24	C8	ESIpos	0	0	0	0	0	0	0	96.5292	0	272.098	88.2071	0	0	71.7927	0	0	0	0	0	0	107.259	0	0	0	0	0	0	0	0	138.513	0	0	0	0	0	0	0	0	73.3593	671.708	106.467	0	0	212.521	0
C8pos_M1119T839	1118.93	838.625	C8	ESIpos	0	0	0	0	0	0	0	0	0	0	0	0	0	0	0	0	0	0	100.565	0	0	0	0	0	0	0	0	94.5178	0	0	0	0	0	0	0	0	0	0	0	193.129	0	0	0	115.802	0
C8pos_M111T1599	111.117	1599.12	C8	ESIpos	12849.1	17594.4	14864.1	14633.7	7016.3	9190.41	8097.56	10595.3	12483.1	10068.1	29117.3	7332.77	6991.79	4344.54	14615.5	22760.6	11386.5	12257.6	8991.33	1909.24	6364.8	3962.83	13954	16493.3	13046.5	13449.4	14746	7269.4	14030.7	19320.3	23888.6	13825	26523.2	8591.97	14829.2	11810.1	16289.3	7624.44	12964.1	9323.76	18217.8	10241	8005.94	15133.1	1850.71
C8pos_M1120T839_2	1119.68	839.03	C8	ESIpos	0	0	0	0	0	0	0	0	0	378.46	0	0	0	0	0	0	0	0	0	0	77.307	0	0	0	0	0	0	0	0	0	0	0	0	0	0	0	0	0	0	390.358	0	0	0	0	98.8885
C8pos_M1122T974_3	1122.45	974.1	C8	ESIpos	30641.2	61354.7	81542.8	46976.7	58648.5	86458.9	108724	72743.3	38689.6	61719.1	93575.1	60782.1	117579	56053.4	98939.9	81684.2	75610.4	32982.1	65472.7	57600.6	95286	73445.4	44789.1	60597.1	14702.1	73997.7	61127.9	100307	79473.9	49963.1	117705	76182.5	97756.5	107850	50128.3	52895.8	55621.5	72765.1	99949.1	52352.2	58130	93029.1	39135.3	52377.3	69756
C8pos_M1123T974_2	1122.7	973.84	C8	ESIpos	41044.3	26290	64502.2	36852	40530.8	29930.2	85802.2	56520.1	23403.8	36693.9	71104.2	57113.1	108775	43860.3	60332	53199.9	53304.8	25503	122657	34777.7	69109.9	55038.1	24034.6	40134.5	23234.5	64301.5	44007.9	80975.8	67625.8	42440	86787.7	61881.8	72474.7	85103.1	27216.2	40839	44928	52431.8	80883	47061.9	53309.5	77619.7	14098.5	33071	67715.5
C8pos_M1123T974_3	1122.82	974.1	C8	ESIpos	28299.9	41126.6	48274.6	34309.9	39304	50953.4	80696.6	50865.4	23356	30764.5	50585.4	39764.9	75008.8	23276.8	48303.4	53334.4	48486	17973.1	93634.9	34955.5	49724	46414	54378.7	35521	23629.6	54774.1	34358.5	61922.3	55143.6	33545.2	60543.9	40383.7	57939.1	74133.1	17933.7	40064	35644	44018	69383.5	26131.1	36947.7	66524.9	21806	23637.8	39735.3
C8pos_M1123T974_4	1122.95	973.92	C8	ESIpos	20400.7	14631.5	41239.6	19629	29990.5	33864.6	56781.8	26330	16930.8	18051.4	40980.2	19885.6	64201	20367	37601.1	34492.1	23868.2	16554.9	64329.6	27977	46561.5	36494.2	42479.8	18235.2	17713.2	14840.2	7810.48	40246	42102.4	19558.5	32901.6	35780.7	37627.2	54021.7	19904.3	14083.4	26455.4	35377.3	41436.2	27006.7	20411.3	16142.9	12425.6	18430.6	23051.5
C8pos_M1125T979_4	1125.45	979.38	C8	ESIpos	40664.8	40200.3	54098.9	30514.5	46075	34824.8	73307.1	30824.1	29498.7	43134.1	35453.1	60859.2	34696	32166.9	28576.5	24975.8	37676.8	39438.4	71991.6	26674.4	46694.3	33098.8	34324.4	41841.8	36617.7	27287.4	37717.2	51137	42139.4	27130.3	36951.2	26147.5	49206.6	52255	27828.7	78647.1	30758.5	28716	59810.3	25812.6	36193.8	25928	29208.8	50839.3	32105
C8pos_M1126T979_2	1125.7	979.14	C8	ESIpos	26234	28366	38416.6	26996.5	37792.9	23771.6	72479.6	23031.9	27450.3	32835.8	22614.9	67465.7	42042.9	28216.2	14474.5	14775.2	31439	31253.3	45429.5	19825.6	35994.1	28199.4	24426.6	37385.7	24867.5	29116.3	24681.6	44327.7	35858.9	22876.2	25673.3	22982.9	34876	36113.3	25034.3	54864.6	24419.1	19045.6	50171.3	26303.6	27845.2	26481.5	19203.9	37558.1	16693.1
C8pos_M1126T979_3	1125.82	978.975	C8	ESIpos	20426.7	27061.7	29675.6	17498.4	29954.9	16506.8	48804.1	15629.4	17690.3	24359.6	8703.62	52644.5	22960	24688.8	19593.4	11224	13106.2	26223.6	41366.7	21555.4	26427.2	26969.4	22636.5	26826.8	27191.4	21487.9	25817	35350.6	29136.7	14697.8	18629	20625.8	32414.6	33639.1	18959.1	45048.9	20423.1	18482.6	44749.1	21050.4	25029.7	21445.3	13816.2	26777.4	15156
C8pos_M1126T979_4	1125.95	979.14	C8	ESIpos	11009.4	15848.1	18530.4	10130.1	18170.6	14455	32365.7	10752.4	7257.49	11968.6	11277.8	34496.1	17212.1	16895.3	11164.6	11451.7	16870.7	16547.1	28485.8	10491.6	7343.98	13462.9	14468.6	14236.7	16889.9	12202.4	10200.6	16662.8	15163.8	8601.93	15060.2	15361.2	22243.5	20887.2	9580.95	32557.6	11921.3	10191.5	27301.3	12545	15938.1	17962.8	10797.8	13973.6	9776.08
C8pos_M1129T966	1129.45	966.27	C8	ESIpos	15580.7	23575.1	33602.6	12035.3	15275.4	21383.9	52441.8	28291.9	10457.6	25548.8	32782.5	38642.3	45410.6	20487.5	44554.3	10698.6	25704.5	12993.1	75455.2	19670.9	27974.2	24747.9	36574.5	18943.9	10515.2	25331.8	17799.2	25551.3	30302.7	18886.6	49345.4	34073.8	31011.6	31149.9	15885.3	27542.4	19262.8	33702.2	42781.2	17193.5	18763.4	26135.5	1858.86	19057.7	27547.8
C8pos_M1130T967_2	1129.82	966.6	C8	ESIpos	11434.3	16951.4	27099.3	11273.1	17350.9	21295.9	44953	19197.7	10103.5	17731.4	22976.6	20019.3	38663.9	14767.7	28716.1	15697.4	20591	10747.6	61467.3	15594.6	21750.3	25036.7	27660.4	16867.4	10774.3	18684.5	15739.9	14277.8	23533.4	13419.5	40515.5	25725.9	24931.7	27558.7	13086.4	19274.5	18219.6	20933.8	37192.4	9532.96	16435.1	19626.7	11210.9	18747.6	19621.4
C8pos_M113T167	113.06	167.16	C8	ESIpos	20980.9	34918.5	25685.9	15058.7	20292.4	10788.9	25676.8	32660.3	18150.4	19539.3	12187.2	19465	17558.7	16528.7	20106.7	15117.8	15478	15180.1	24920.9	20163.9	20157.2	23680.1	25719.4	12822.5	20672.1	16827.5	21505.4	22265.4	19720.9	15922.5	22437.9	17046.6	15096.4	21110.7	12749.4	20599.8	10105.6	21522.1	19114.4	17022	18996.9	20385.6	25172.1	21269.8	15822.7
C8pos_M113T41	113.021	41.09	C8	ESIpos	72780.4	43780.8	49893.7	73158.4	95323.1	57372.5	90096.6	48148.5	41878.2	65340.1	56073.8	68346.7	54486.9	65914.2	75112.3	38812.2	80198.9	60021.2	83859	57072	60489.1	87348	54452.5	37988.2	64082.5	58617	54577.6	57741.5	45243.1	68651.1	59388.1	104389	62806.4	59851.2	53621.7	63213.9	62541.2	76709.4	67489.6	69222.1	50522.2	51238.8	45321	78135.7	66893.2
C8pos_M1151T1089_2	1151.46	1088.91	C8	ESIpos	69829.9	49206.6	85827.5	72241.7	83780.7	71098.7	21865.8	89635.6	37686.5	73476.2	65606.1	55304.4	44124.9	49274	32125.4	25797.7	88761	50126	42255.6	11784.1	38020.4	35588.5	53263.9	23681.7	107947	40221.2	83883.6	59233.8	71237.6	67501.1	35955.4	44165.7	66698.3	39051.8	53701.2	68779.3	49276.8	61678.6	53648.7	62485.4	35660.5	69174.2	52929.8	98604.8	28226.6
C8pos_M1160T1086_1	1159.8	1086	C8	ESIpos	109666	122681	141520	84536.2	119691	83348.9	115844	64633.8	96362.2	126082	108428	87095.3	94882	89750.6	71034.8	101844	139420	120688	103441	23819.3	120539	61348.2	77338.5	83647.8	165330	63620.5	150471	178659	108628	46215.8	71001.3	85373.6	143929	131602	64195.5	126096	74270.9	90766.1	68454.1	84248.2	118794	161693	71224.3	76538.5	80784.1
C8pos_M1160T1086_3	1159.93	1085.87	C8	ESIpos	81263	133597	110293	79843.1	74084	98079.3	178286	76212.4	43151.1	156869	114827	55803.2	92278	77494.5	68833.7	83630.9	122432	111911	81734.1	36942.8	101126	73318.1	93113.6	91572.7	117495	50484.3	70730.3	118976	66155.1	93273	58879.2	67466.9	94620.6	88047.5	74878.6	124407	41517.6	60769	110341	48675.9	62158.7	72274	63708.4	62851	38738.2
C8pos_M1160T1087	1159.73	1086.59	C8	ESIpos	120769	130622	114960	114322	83966.4	99963.4	128351	81839.8	101094	183719	114734	52811.4	95486.2	96170.9	86673.7	110002	155203	127621	107239	32139.3	107239	116732	86150.5	85710.8	132523	81377	162957	98734.4	113183	49072.2	83339.3	106510	98923.9	87898.6	98234.4	112869	105077	104227	133712	85722.5	109496	137687	56963.7	96657.8	77727
C8pos_M1161T1056_1	1160.73	1056	C8	ESIpos	2766.65	3119.61	4272.7	1271.19	2565.16	3671.41	8046.87	4346.42	321.542	14375.5	5436.47	509.802	1692.4	5217.57	416.637	3083.66	3815.77	2390.75	3524.92	69.1573	852.529	1016.58	1654.19	1185.13	2144.63	500.503	7033.39	6343.07	5080.18	1641.27	3061.39	641.752	1935.66	2640.49	7219.89	2967.49	104.124	1283.26	5046.61	11207.3	6654.28	8887.94	1742.98	2882.54	583.949
C8pos_M1161T1056_2	1160.93	1055.67	C8	ESIpos	2669.08	2759.42	4127.16	1150.22	1607.25	4261.28	5415.45	4952.85	525.131	15517.1	6176.41	1040.98	1171.18	4492.38	506.337	2584.59	2703.55	2114.54	4091.17	0	930.602	1395.12	1622.11	685.148	1269.77	812.242	7756.25	4650.22	5304.37	1475.52	3847.64	1421.12	2083.64	2413.32	6326.95	3769.06	1117.07	1100.4	4942.23	13079.8	7783.34	8843.05	1294.48	2928.84	622.639
C8pos_M116T35	116.071	34.86	C8	ESIpos	122646	85864	90531.2	56585.3	130039	86996.2	174359	181300	110828	77659.4	82193.5	167816	76589.9	114887	149001	85488.5	105178	173177	140907	134749	159717	127582	114464	113242	207547	131702	79878.3	114268	122382	162841	92380.1	76821.2	113908	136533	146508	143745	120539	126599	120163	203242	113953	68394.8	100671	87715.2	108817
C8pos_M1177T846_2	1177.45	846.135	C8	ESIpos	0	399.784	561.733	0	84.0875	863.398	776.178	1543.11	88.6155	1251.19	161.58	76.4534	81.2327	99.1661	157.875	92.7492	0	0	272.307	377.021	413.831	518.492	316.672	190.181	634.336	475.477	206.672	1531.47	181.737	74.5716	204.516	484.774	615.944	774.25	94.9326	348.037	175.607	93.9784	673.045	204.699	585.793	187.05	159.183	1493.22	0
C8pos_M1178T846_2	1177.73	846.3	C8	ESIpos	0	0	818.551	0	253.83	875.323	887.262	1838.21	0	1402.29	83.8172	77.339	415.018	84.1003	159.554	0	87.3996	817.77	421.01	317.944	126.721	413.426	0	249.644	1040.44	448.642	124.3	1119.23	212.686	82.9928	0	74.5088	322.871	482.918	165.448	320.639	0	375.189	501.204	658.013	393.621	581.89	196.278	1180.4	0
C8pos_M1178T850_3	1178.44	849.705	C8	ESIpos	12444.5	28919	53751.3	12747.8	14777.3	73403.7	71776.3	103624	26493.3	103952	39797.4	23782.9	40299.1	18744.9	35588.4	23884.5	24355.2	42646	39357.1	40560.2	40157.3	60818.3	30663.2	34965.1	61579.4	51746.3	23458	89129.9	34964.6	27503.8	31085.9	35592.8	66481.2	62815.3	21588.3	52359.9	23137	23780.7	72761	49244.3	68812.8	47424.6	30102.3	120771	15770.4
C8pos_M1179T850_2	1178.69	849.75	C8	ESIpos	12757.5	29197.4	49802.1	14730.5	16341.9	73863	70158.9	111597	26738.5	103299	41214.3	21667.2	39620.6	17479.6	32623.1	21651.4	26742.8	37304.5	41687.2	43109.1	37196.5	58012.6	29813.6	34541	64379.6	49674	26849.4	93420.5	31833.8	29288.9	27500.5	33578.1	64376.4	60728.5	20135.3	47563.1	24852.9	24128.6	72082.6	45732.8	70693.4	45384.7	29638.4	112865	13183.4
C8pos_M1179T850_3	1178.82	849.72	C8	ESIpos	12614.4	22047.9	43611.2	12744.2	14050.4	61636.2	61006.3	83705.5	20766	80562.5	29896.1	20671.3	35088	14096.1	31122.6	21461.5	21930.7	35767.3	34837.5	31217.3	32401.3	49846.5	24238.1	28599.2	52773.4	40427.5	21535.9	76186.4	29253.5	22640.7	23474.2	27956.1	54985.9	51908.2	19340.3	43325.4	20931.5	20125.2	57560.8	38574.8	60102.8	38619.7	26817.3	101700	13084.5
C8pos_M1180T782_3	1180.44	781.775	C8	ESIpos	0	0	0	0	0	189.313	84.5553	0	0	1314.05	152.078	93.4405	76.5318	0	0	0	0	165.948	0	80.516	0	165.715	87.9797	0	0	210.804	0	104.69	0	0	167.704	81.8053	0	0	205.906	0	0	0	161.224	79.7495	562.58	73.3505	0	501.245	0
C8pos_M1181T781_2	1180.69	781.16	C8	ESIpos	0	0	0	0	0	0	0	102.165	0	1135.17	335.306	0	0	0	0	0	0	101.758	300.596	200.317	0	0	0	0	0	0	0	92.4897	102.908	0	139.328	229.19	0	76.1063	151.714	76.8398	0	0	504.587	761.201	835.592	288.153	0	420.233	0
C8pos_M1181T781_3	1180.82	781.13	C8	ESIpos	0	0	0	0	0	162.19	0	0	0	1020.64	72.3869	0	0	0	0	0	0	0	83.958	0	0	71.4707	92.8288	0	171.024	0	91.8736	114.538	0	0	96.653	84.8238	0	0	0	0	0	0	145.107	351.682	478.953	0	0	153.953	196.663
C8pos_M1182T734	1182.44	733.88	C8	ESIpos	0	124.659	0	107.646	0	0	0	0	0	77.8762	0	0	0	0	0	0	0	0	76.5614	0	0	0	0	0	0	90.5509	0	0	0	0	0	0	0	0	0	0	0	0	0	0	0	0	0	0	0
C8pos_M1183T733_2	1182.69	733.4	C8	ESIpos	0	0	0	0	0	117.955	0	0	0	0	0	0	0	0	98.3736	0	0	0	0	0	0	0	0	0	0	0	0	0	0	0	0	0	0	0	0	0	0	0	0	0	0	0	0	0	0
C8pos_M118T37_1	118.086	36.87	C8	ESIpos	1.28593e+06	1.95596e+06	576985	1.36826e+06	589261	1.36551e+06	1.62745e+06	2.10432e+06	1.23206e+06	1.57955e+06	1.1315e+06	652003	506632	1.19677e+06	1.20207e+06	1.05452e+06	1.57858e+06	1.92739e+06	518262	1.69435e+06	1.78259e+06	1.42883e+06	1.27234e+06	1.30055e+06	2.3511e+06	1.57095e+06	1.34067e+06	1.43162e+06	1.33038e+06	1.15586e+06	1.37144e+06	428174	1.55624e+06	1.56062e+06	1.23615e+06	1.52673e+06	1.59138e+06	1.40908e+06	403948	1.09599e+06	662930	1.579e+06	1.77104e+06	1.25291e+06	1.19056e+06
C8pos_M119T41	119.049	40.65	C8	ESIpos	15619.5	13497.2	14420.1	18466.4	15305.9	15003.6	10603.4	13207.3	13567	19668	16176.8	16366.3	18702.1	14500.1	20509.6	14435.1	13507.4	17638.9	11507.2	21398.5	20076.1	19605	16232.1	16599.8	8073.51	18315.7	16661.3	15987.8	22804.4	16653.3	10553.5	19049.3	14020.9	15028.9	10557.3	17379.9	14425.8	13413.8	17801.6	14429	16160.9	13744.3	15704.1	18634.9	13622.7
C8pos_M120T75	120.081	74.95	C8	ESIpos	1.26093e+06	236825	414001	343352	499713	616082	505653	836456	160455	745581	178679	920485	740492	951489	290196	133704	438697	663199	686137	1.37668e+06	763405	681547	858608	843222	731158	344645	694956	718385	931522	821472	773708	716694	207497	618027	667288	546845	257008	731506	896884	802404	441239	677357	1.00312e+06	344760	566108
C8pos_M1210T1168	1210.49	1168.45	C8	ESIpos	0	0	0	0	0	0	0	0	0	0	0	0	0	0	0	0	0	0	0	0	0	0	0	0	0	0	0	0	0	0	0	0	0	0	0	0	0	0	0	0	0	0	0	0	0
C8pos_M1215T852_2	1214.71	852.28	C8	ESIpos	8439.58	9565.08	28402.6	15219.8	12677.4	32679.6	46393.2	29469.9	16189.2	65555	19998.5	13451.2	19910.1	11342.6	14182.8	10496.9	10673.6	22728.6	36812.6	15034.2	22304.7	12545.3	15958.7	21464.3	29594.5	29632.8	11031.1	46174.5	47382.1	32067.5	15480.8	20725	36973.5	28499.1	18053.8	21048.2	17505.1	9108.6	44155.7	38795.2	42198.7	16096.5	19602.2	78419	12402.3
C8pos_M1215T852_3	1214.83	852.12	C8	ESIpos	12863.2	14176.3	31227.6	17042.3	14011.1	37325.4	49409.6	32139.6	23919.7	70336.7	22685.7	16650	22382.1	13291.3	17911.5	12995	13412.2	27172.1	41180.6	16764.4	26798.6	16791.1	19563.8	25999.6	33052	29221.6	15816.8	57719.3	54962.7	42632.5	16518.9	24732.1	41912.8	35783.2	20951.2	27485.8	22157.7	12579.1	52955.2	45717.2	47751.8	20550.1	24567.7	88505.7	12641.6
C8pos_M1219T1599	1218.84	1599.13	C8	ESIpos	6685.81	17449	17777.7	14186.9	1276.87	2876.95	2833.84	1938.22	12957.7	910.127	21533.2	511.308	2404.36	0	13998	34507.9	6895.47	910.037	0	0	187.269	0	2527.5	23799.9	5868.19	7680.68	10394.5	194.84	15291.2	12648.2	29070	7331.98	40120.1	922.748	8057.41	4476.97	14564.5	2295.31	7967.84	0	15158.8	5010.33	2106.2	5417.58	8401.34
C8pos_M1227T1705	1226.9	1705.08	C8	ESIpos	7410.71	15697.9	11101.3	1684.65	69.7504	0	4642.51	2936.48	23989.7	2354.88	19532.3	77.5244	4083.77	0	14649.6	31852.2	9816.07	785.4	0	0	5959.98	0	7092.48	17008.9	8578.18	5251.47	16086.7	86.9143	13602.4	20019.7	26810.7	5948.67	31790.7	0	9491.03	505.892	21968.2	10514.9	6471.72	74.2006	26210.9	6822.07	869.452	2167.96	19391.1
C8pos_M1235T1009_2	1235.49	1009.41	C8	ESIpos	10334.2	3457.41	33008.2	29584.7	24305.1	9738.86	13085.4	19207	4620.29	26932.8	16156.6	16445.7	13151.4	11807.7	22054	13922.5	28284.5	3995.98	13197.2	9690.59	11395.5	8013.18	14239.2	19365.9	23844.3	30151.9	6730.96	10931.8	21295.6	7873.37	11680.5	3060.3	32783.7	15842.3	19234.5	10125.8	17600.8	5168.97	11779.7	27346.6	5822.86	24896.7	5977.22	32667.5	6657.57
C8pos_M1236T1009_2	1235.77	1009.2	C8	ESIpos	7792.92	2679.52	23713.2	23895.5	19295.1	8829.37	10456.4	12883	3834.91	10309.3	14035.6	18025.3	11138.4	10398.9	17221	11376.7	18767	3660.69	11148.5	7369.88	11292.6	6690.13	11370.8	15749.7	15386.8	20915.4	3887.08	9759.51	15781.4	7043.93	8148.29	1529.04	22657.8	14950.6	11128.6	7265.36	17728.7	3263.52	10856.7	28027.2	3640.06	21630.1	2978.27	28431.4	4748.62
C8pos_M123T39	123.055	38.53	C8	ESIpos	9837.83	4315.56	9113.1	4130.99	8156.09	4108.37	5805.27	3589.46	3692.53	2068.7	2657.98	52031.2	2367.93	3073.64	2532.29	3749.58	5558.76	12901.4	2123.4	6506.98	11230.8	8163.59	2167.06	2666.95	4250.15	3272.34	2601.61	3462.64	4571.93	2726.03	8178.48	3144.68	8032.4	8359.27	5101.86	4521.31	8096.8	5892.19	5413.63	2893.04	2294.78	5842.1	3910.63	9453	1798.96
C8pos_M1240T1018_1	1239.91	1018.3	C8	ESIpos	4483.77	12774.7	16738.2	6673.76	7355.15	22885.5	7956.76	27232.7	13192.4	17637.3	12734.9	19564.8	8352.17	12457	25270.5	19392.8	8835.08	22887.7	11979.4	12786.3	15048.3	16425.3	13360.9	30632.8	28972.5	30457.1	16314.9	9417.44	16984.2	17898.3	15221.1	10466.4	27325.9	11422.8	34104.9	16199.9	21895.4	50315	17377.2	15051.8	11823.6	26389.9	22097.9	61694	7637.33
C8pos_M1240T1019	1239.77	1018.74	C8	ESIpos	3689.85	7207.04	12587.5	4553.8	3293.37	13018.3	4467.09	18420.1	6521.93	11787.1	10580.9	10701.7	4381.2	7410.3	18844.4	12815.9	7906.57	13071	10625.2	7946.45	12150.4	12170.8	9379.16	19990.2	15961.5	24198.6	10917	4747.05	10409.6	12991.5	9145.85	6528.34	20379.4	7908.23	24486	11148.6	14725.7	27568.4	10176.3	8496.88	5917.09	17894.7	14555.1	36715.2	4286.43
C8pos_M1241T979_1	1240.78	979.28	C8	ESIpos	71786.2	45689.6	93238.3	84380	81600.3	99913.1	40390.9	132747	53335.1	79171.5	57755.2	86760.3	41665.6	98751.8	79024.5	90770.4	91429.6	103359	44543.9	63202.5	46715.2	64840.3	47585.9	124992	156139	98735.1	52959.1	67959.7	82555.7	89751.8	41898.2	41541.7	95324.5	78935.5	84101	80744.4	73156.9	133277	45941.6	113326	62070	112338	100417	150315	21862.7
C8pos_M1241T979_6	1241.49	979.21	C8	ESIpos	67096.6	42727.3	98104.6	77577	73987.5	94115.9	50407.1	133767	43784.4	71954.6	51505.3	79610.1	49221.8	87414.6	66431.4	70235	79309.4	84081.2	58238.5	63506.1	44648.8	58935.4	51850.6	133198	152807	99138.8	62240.6	68911.6	81263.6	96115.7	40266.7	36643.9	96881.9	77865.5	78983.9	81769.9	76021.6	111727	47182.2	98671.2	49964.1	112068	95907.2	145419	23985.5
C8pos_M1242T1086	1242.5	1086.21	C8	ESIpos	70482.4	75451.5	152675	89305.3	102462	68936.8	111481	62945	75912.7	131798	46438.5	67773.8	36260.1	67103.5	59155	73776.9	115072	104051	69513.3	36268.2	53358.7	51635.7	75038.8	85115.5	108366	55838.7	133974	91667.9	91096	84884.8	67220.2	65610.8	122222	122262	73929	101681	87586.7	75042.1	95057.6	92465.3	98869.1	118508	69499.1	76144.4	51851.3
C8pos_M1243T1085	1242.85	1085.37	C8	ESIpos	58580.7	87813.3	88522	88937.2	94713.5	62552.9	92788.7	47531.5	55077.6	46481	77098.9	51599.2	21863.6	49469.2	71159.3	75010.6	60259.6	20779.2	54931.6	14328.9	67496.6	50560.7	59474.2	57640.2	60296.8	42318	50145.1	95908	90036.7	74987.9	16452.7	59252.9	91572.7	93057.7	42006.9	56828.2	64918.1	66125.6	36366.2	79125	25826.9	108472	47135.6	38544.3	45928
C8pos_M1243T1086_4	1242.78	1085.84	C8	ESIpos	62530.9	75913.6	75940.4	72951.8	58925	68374.8	86214	62719.2	48338.5	82074.2	57122	51817.7	29180.1	61193.2	20281	44712.3	101484	60919.7	60862.2	17060.9	54473.8	53537.2	53714.5	37141.3	82997	35876.5	60650.8	74447.7	82842.4	32905	52830.8	47906.5	59027.3	60185.6	54082.4	50400.9	58123.6	29900	64882.2	59335.4	70667.6	89026.3	57065.3	50860.8	42535.1
C8pos_M1243T929_3	1243.49	929.26	C8	ESIpos	337.485	90.113	369.633	0	222.039	815.077	118.381	346.962	0	3719.32	912.09	474.942	182.591	1535.93	297.094	796.181	436.77	431.485	343.751	428.094	80.241	360.038	0	316.026	704.078	722.81	624.264	443.079	0	268.879	172.347	84.3729	793.417	394.019	3254.49	108.859	96.486	212.026	398.837	7318.91	1493.53	1323.81	518.421	2880.95	80.6155
C8pos_M1249T970_5	1249.5	970.025	C8	ESIpos	19841	13775	39445	18432.3	30632.4	36526	25737.3	43166.5	13837.8	32199.5	19783.9	39159.1	17117.6	34106.3	27935.1	21003.5	34925.3	51301	26225	21222.7	15959.6	29809.8	21911.6	56449.8	54004.2	29901	24417.3	25994.8	34008.9	37601.3	18347.1	19007.9	29990.6	23197.9	38531.2	37567.1	30441.2	45957.1	21038.1	30192.8	21645.3	34708	33956.1	91891.7	6238.44
C8pos_M1250T970_2	1249.78	970.14	C8	ESIpos	9220.03	10537.1	22391.1	8138.04	13725	19610.7	15948.6	28788	7648.62	20461.6	8708.26	21189.8	12245.2	17722.6	13252.1	11202.3	18880.2	21669.8	17108.6	5488.45	7744.34	16403.5	12887.9	28900.4	32452.9	18444.4	13503.2	12951.1	20215.1	20208.6	10266.6	7922.52	19688.3	14100.6	22412	24781.4	17638.3	29004.9	12065.7	14730.3	11278.2	15096.3	18340.5	44856.8	4040.17
C8pos_M1251T1201	1250.82	1200.54	C8	ESIpos	5952.88	7642.88	6633.63	11864.9	9686.05	9711.91	8624.08	16376.4	7823.64	22318.9	16852.5	11781.2	17967.2	4513.13	19514.4	8099.06	13841.6	11029.7	20001.9	5648.24	11591.3	10920.3	15163.2	12404.2	12724.3	11453.5	15604.7	12842.9	13760.7	14834.5	6479.08	21454.6	10685.1	10463.3	15388.5	3264.83	12178.7	11398.1	15775.7	26014.4	22812.5	23270.8	1003.82	22741.3	23553.3
C8pos_M1253T1006	1253.49	1006.44	C8	ESIpos	17087.2	12541.5	38332.6	38445.9	36803.1	15046.9	44126.3	18880.2	14883.2	38380	29328.5	38209.5	30910	10151.7	30138.4	23554.2	49423.7	8682.95	40384.2	21702.8	42152.4	30711.9	20997	28656.4	32458.3	30857.1	13206.4	29504.6	39615	6859.89	27300.4	7263.1	55277.3	36965.9	13973.2	23527.5	35038.5	6292.66	36019.6	30544.3	2510.31	29087	13274.9	26642.1	18357.5
C8pos_M1254T1006_2	1253.78	1006.22	C8	ESIpos	28731.1	21391.7	64141.9	50733.2	50407.1	23847.3	68875.1	33651.4	23453.5	48049.5	32277.8	56157.5	38592.6	25228.1	35397.4	46800.4	72716.5	10819.2	58956.1	30102.3	60565.3	44992.9	28319.3	40709.4	41472.5	49295.5	17653.2	45331.6	48794.4	11493.8	40930.1	14918.4	39268.5	54409.1	27288	38914.6	45186.4	5773.42	44379	39924.1	15594.8	36055.2	17323.2	33977.7	32977.5
C8pos_M1258T1015_4	1258.49	1015.19	C8	ESIpos	12552.1	84164.1	55193.1	28226.6	24207.5	56360.8	65268.7	60697.6	50419.8	79669.8	43766.6	63181.7	46805.5	33945.5	72051.7	94256.2	37867.9	48654.1	98431.1	50557.1	104624	82761.1	39028.2	101730	74680	88713.4	62485.5	43028.6	57574.4	40757.6	72816.6	55370.3	93317.8	41212.9	61910.5	72838.8	67982.7	110284	73740.1	32247.2	35703.7	67173.5	72351.2	69241.7	51383.6
C8pos_M1259T1015_2	1258.78	1015.23	C8	ESIpos	15163.1	67451.7	42849.8	18928.2	19896	38957.1	46528.2	45920.7	42151.6	52985.5	35576.6	50052	28189	23797.8	46568.3	65239.1	30957.8	35929.4	68480.4	35103.7	72122.9	58698.7	26521.8	24475.5	45448	46919.5	50168	31462.6	39475.4	22741	47851	32709.4	72227.9	33725.8	54932.9	52561.6	57431.1	58546.6	56916.9	21472.3	26646.5	45337.4	57061.9	60402.5	41083.1
C8pos_M1259T1200	1258.81	1200.42	C8	ESIpos	7947.26	11836.8	28387.4	19046.7	18655.3	13801.5	18498.3	32954.1	11495.8	44309.9	31791.9	18650.1	32874.8	6674.16	42388.2	16134	26773.3	14974.3	35922.1	8211.22	34229.6	26635.2	27747.3	18768.4	26706.9	15323.5	26622	17254.1	27477.5	24494.1	11195.8	41175.3	17862.6	21094.7	33273.5	5226.21	28063.8	20062.1	28110.3	55509.5	46353	46061.7	705.411	36896.2	47270.4
C8pos_M1260T975_2	1259.79	975.42	C8	ESIpos	144506	210332	248275	161798	201766	215269	316789	237026	171773	229745	151519	211272	169014	165880	125622	325170	265648	211310	236971	214053	263061	265347	112806	287908	308533	223037	200124	310426	213071	119570	157146	126487	260202	263321	130223	259396	211071	263896	169843	161489	152139	255230	192448	198826	103280
C8pos_M1260T976	1259.5	975.63	C8	ESIpos	213458	287144	326956	233312	273539	278820	421197	285140	243069	330506	191959	311149	205911	227896	158695	473266	383510	274135	335339	276067	358852	387688	151307	384450	422508	305775	270356	401436	289285	168884	214800	178949	361117	341141	161901	390052	248560	363942	230258	222202	191171	358959	265132	252156	142567
C8pos_M1261T927_3	1261.5	927	C8	ESIpos	1140.16	1380.58	1690.44	746.978	945.579	2697.76	1483.11	1253.79	637.648	12145.9	4438.91	1200.4	1108.96	3171.21	442.276	3268.3	1109.09	694.102	2837.62	1029.39	725.622	2680.88	783.231	1252.6	1841.42	2089.82	3632.6	2833.27	812.731	1005.8	1667.33	957.945	2434.77	1253.27	3271.26	1960.9	743.712	777.497	3544.89	12398	3790.92	5565.53	1276.04	4350.13	339.709
C8pos_M1262T1200	1261.82	1200.42	C8	ESIpos	5468.48	7798.91	16456.4	9581.99	8935.43	9498.72	9563.17	15466.2	6069.11	20348.4	13233.9	11160.8	17466.3	4510.75	15698.8	7632.56	14600.8	9762.56	17517.7	5857.67	16909	13991.4	14490.9	9592.63	12638.7	11643.3	10324.6	11239.4	12453.8	11010.6	6213.47	16544.3	12608.5	11262.9	13030.9	3941.48	13213.7	10067.9	10113.6	20774.7	16943.5	16327.9	409.098	19647.5	16837.1
C8pos_M1266T1201	1265.8	1200.6	C8	ESIpos	2132.7	4342.46	15583.9	5147.92	7996.36	6242.42	3473.25	8183.14	3620.79	16556.5	7169.18	11734.4	9105.22	1407.45	10852.1	6616.03	13479.4	5930.41	11439.5	5213.73	17585.9	10397.9	6058.48	10083	10698.7	5701.88	7965.24	6582.27	16694.8	7008.12	2200.55	14228.1	9708.09	9023.69	7153.61	1294.32	9497.39	6291.71	6098.25	17801.1	9673.5	16428.8	0	9571.78	11054.7
C8pos_M1267T1200	1266.8	1200.42	C8	ESIpos	4125.88	4907.55	11534.3	6164.69	9097.17	4756.29	9233.01	15544.7	4652.86	19410.4	13783.2	8541.64	10518.6	2704.09	16462.1	7071.72	9296.67	8228.22	11664.6	2743.13	21669.7	13699.8	10749.3	7349.87	16571.2	10766	8448.37	8027.99	7497.09	8111.93	3593.75	9427.55	11674.3	8418.86	11867.9	1877.04	15146.9	8335.64	12423.3	19793	19861.8	12263.8	264.57	14669.7	20384.5
C8pos_M1268T968_1	1267.5	967.595	C8	ESIpos	52301.8	109458	123173	46407	88188.5	92818.3	213904	79739	69274.8	93336.1	46520.8	127859	65334.8	82619.7	62999.9	85718.5	125002	106396	150859	83400.3	87040.5	158449	56711.1	116849	143311	85439.1	84291.1	95190.6	114364	71708.9	76205.4	57124.2	112454	96167.4	61933.9	157018	80086	120677	91598.7	64206	59639.1	76975	49072.7	109306	38020.6
C8pos_M1268T968_3	1267.79	967.57	C8	ESIpos	57256.8	96944	110124	49099.3	69048.9	81443.5	129666	80143.2	53694.5	90514	39717.4	121173	64052.4	60437.7	68081.1	82324.4	103575	95928.9	109001	71170.1	80042.2	136789	52403.3	111563	117515	77778.7	68651.4	106116	93851.3	51180.9	72220.4	52021.3	99824.3	93454	54266.9	141433	78234.6	129784	78028.6	48298.1	62795.5	89406.8	84336.1	127765	42283.4
C8pos_M1274T932_3	1274.5	932.49	C8	ESIpos	104737	100070	170811	76412.4	108802	155850	160181	158465	121085	244238	186461	159302	180863	156247	104819	79219.1	140633	123460	110637	83058.6	121887	162861	91830.6	89338.5	184565	148236	93453	189099	144573	117690	107957	94962.5	139361	131633	87200.7	149699	176708	116198	128669	187798	163628	117303	129171	277840	100785
C8pos_M1275T933	1274.78	932.525	C8	ESIpos	71605	75586.5	110962	56763.3	75191.2	106201	111705	111424	86870	179593	111570	107214	126903	107862	70621.3	56054.4	103145	86578.1	78381.8	61626.3	88125	115546	67528.2	59682.6	135463	95567.4	56280.9	138444	103537	89469.9	70549.6	70552.6	100978	97913.2	64715.8	109756	114913	84442.3	100667	149266	134729	93491.7	92166	222066	74115.2
C8pos_M1276T847_2	1276.49	847.13	C8	ESIpos	120.792	612.937	290.133	0	0	871.371	457.801	538.995	0	3348.35	1923.17	169.638	748.716	296.725	97.0013	127.511	217.548	176.114	397.217	91.963	209.739	224.176	188.225	90.3529	193.84	214.822	516.53	977.445	91.4558	564.494	289.972	190.802	133.806	234.023	203.06	78.6323	274.368	204.476	1463.97	4195.56	2511.94	625.649	267.395	3094.47	432.805
C8pos_M1276T924_2	1276.49	923.96	C8	ESIpos	540.641	501.235	1189.48	293.635	755.05	1838.06	726.869	771.093	438.539	4542.48	2998.59	1700.39	2791.68	1404.19	264.042	267.425	839.129	682.657	1376.3	157.974	715.855	599.693	479.668	182.854	477.179	937.939	190.388	1396.17	475.401	347.933	1086.74	687.939	1163.23	1283.23	458.416	329.481	481.715	234.41	1555.2	6758.51	3365.53	1748.78	784.714	4271.71	446.97
C8pos_M1277T847_2	1276.78	846.77	C8	ESIpos	205.195	222.711	352.487	108.516	138.481	650.859	181.826	216.216	0	4436.51	2599.93	304.591	716.922	1144.1	267.505	222.482	446.938	129.784	856.061	343.081	188.482	509.733	225.294	0	388.101	268.711	652.22	1320.94	672.847	342.936	186.41	433.29	119.527	154.121	788.019	469.739	399.715	0	1955.32	5832.35	2512.87	481.871	0	2922.01	81.6575
C8pos_M1277T924_2	1276.78	924.05	C8	ESIpos	999.177	235.6	2578.44	753.284	1529.06	2365.54	1327.27	1083.45	320.379	6474.25	4273.5	1917.02	2811.47	1923.6	1199.61	460.853	2040.09	957.77	1437.61	296.66	1244.74	2617.53	860.747	351.514	902.669	1373.68	929.444	1421.23	1249.89	874.47	2286.83	453.69	876.109	1683.09	1571.03	1314.77	1769.14	435.662	2366.39	9130.5	3580.86	2002.08	1247.74	3342.01	1103.15
C8pos_M1278T838	1278.49	838.38	C8	ESIpos	0	0	0	0	0	0	0	0	0	0	0	0	0	0	0	0	0	0	0	0	0	0	0	0	0	0	0	0	85.8689	0	0	0	0	0	93.917	0	0	0	0	0	0	0	0	0	0
C8pos_M1279T838_6	1279.5	838.48	C8	ESIpos	0	0	0	0	0	0	0	0	0	160.08	72.9951	0	0	0	0	0	0	0	0	0	0	0	0	0	0	0	78.8035	0	0	0	85.3662	0	0	0	0	0	0	0	0	869.669	0	74.2641	0	0	0
C8pos_M127T52	127.037	52.165	C8	ESIpos	95746.1	173954	72155.6	34792.6	46250	32524.2	23398.6	20667.9	91059	31111.6	35343.6	31068.6	17372.2	16556.2	34924.8	121539	34338	26891	11756.7	28191.2	26496.5	16520.9	29707.1	54311.3	18750.4	38030.5	71920.1	16079.2	22796	14739.9	46906.1	6885.63	146558	16999.7	99716.8	9526.96	28811.4	21435.4	39599.9	13059	50740	91140.8	131386	77252.1	27815.7
C8pos_M1283T974_2	1282.79	973.81	C8	ESIpos	39731.4	44645.6	60420	41513.5	48888.5	70761.3	81235.6	54723.4	30589.5	34803.2	47449.4	64010.4	76690	41719.9	56855.5	58558.9	59056.1	29715.9	78493.2	40520.3	64448.1	55726.9	52940.8	42468.8	28929.9	51391.1	42129.7	76800.6	64188.7	31191.7	80720.9	47023.2	70538.5	74961.9	26427.8	41512.2	38633.1	63274.5	72407.8	35322.4	44979.7	67771.2	31787.2	20520.1	54178
C8pos_M1286T979_2	1285.79	979.22	C8	ESIpos	24915.8	26849.1	37168.1	16303.9	31575.1	16459.5	48844.8	17868.6	19014.4	31107.2	18179.6	54938.2	17636.7	27817.6	18832.1	19726.5	26219.4	28004.4	45783.6	21564.4	30696.4	17361	22509	26150.1	27444.3	22878.6	26279.4	38672.5	31538.7	12499.8	28471.2	23695.4	35440.3	45776.1	17231.2	48259.9	19111.1	19957	40298.2	21225	23986.2	13815.1	16983.3	29924.9	14320.6
C8pos_M1291T966_2	1290.8	966.33	C8	ESIpos	9294	18824.9	26955.5	8300.84	14022.5	25194.2	44275.3	15261.8	7758.81	15138.3	19022.9	20496.6	33504.8	12041.3	25463.7	16903.3	20474.2	9694.83	54557.4	12389.4	17447.9	25847.5	20662.8	17260.3	6528.38	16329.9	12929.1	25849.5	25606.8	12740.5	32784.3	18365.1	23747.9	23683.7	10906.8	17251	12834.8	27426	31131.2	10045.7	15886.6	12061	10478.8	14176.7	13751.9
C8pos_M129T40	129.018	40.09	C8	ESIpos	3876.77	12699.8	13742.6	9144.43	8854.49	12813.9	15077.5	11470.1	16090.4	20764.4	12400.5	17144.8	13784.5	12604.8	14547.2	13999.8	8462.09	20673.2	15355.8	10976.4	7921.86	13793.6	15413.2	16692.5	12237.6	10097.2	13276.7	16404.3	11621	12496.5	13673.6	16169.8	7567.49	11570.6	30096.6	13509.5	12856.9	19870.8	12133.2	9922.53	18919.5	8849.08	19304.6	12778.1	13120.9
C8pos_M130T38	130.086	38.12	C8	ESIpos	142755	94466.3	173807	179598	135932	122176	153459	145241	124290	112454	135643	107419	274375	238593	174781	155796	162774	126602	101619	126782	210201	181041	197640	106134	151948	128614	139402	152907	134874	99833.3	121976	140788	148911	148953	114807	105601	165232	108032	109237	239604	127924	124081	185271	138811	575608
C8pos_M1311T1165	1310.82	1164.53	C8	ESIpos	1164.57	2927.78	7730.39	6123.63	9932.41	4518.16	9873.31	10654.7	1553.03	10493.6	5382.65	10114.6	5752.99	3644.79	7584.86	5866.19	3070.06	6307.76	12685.9	8313.3	9446.45	4569.93	2197.48	8934.93	7579.72	8716.42	2954.6	10472.1	6389.55	4510.66	272.051	4425.43	5241.22	7337.2	8729.78	3159.11	2430.08	792.567	2592.36	6632.84	6609.73	9408.73	2502.2	7091.64	9081.21
C8pos_M1319T1165	1318.81	1164.51	C8	ESIpos	1595.14	4264.13	14594.6	12542.2	15101.9	5486.53	17200.3	13190.8	1934.7	14828.2	10503.6	12477.9	8610.75	5629.25	10274.4	9297	4008.06	9318.06	17949.6	11860.5	14483.6	6427.07	4163.08	17514.9	13631.6	10811.1	5211.87	13017.4	14421.1	6459.55	445.97	8362.17	9271.7	11647.3	14403	5074.59	5237.83	2018.47	4328.5	10994.6	11739.8	17216.2	3091.48	10320.8	14220.2
C8pos_M131T75	131.049	75.01	C8	ESIpos	76142.3	38375.3	26395	52467.2	28467	20752.5	29393.5	47793.2	9140.89	46036.3	31129.6	55733.2	9472.56	59059	34488.9	19261.4	26043.4	15701.9	35890.5	80941	47282.1	77507.4	45563.4	46282.7	41022.5	46760.1	36919.3	66266.8	17067	20697.7	17890.3	7070.36	13824.5	66106.5	18173	66241.4	44066.8	59534.8	67370.9	20883.3	7657.47	37859.2	59940.8	21588.6	27181.7
C8pos_M1329T1058	1329.45	1058.32	C8	ESIpos	1058.75	784.506	1925.84	358.443	1198.73	3048.66	1887.88	3657.97	278.634	5342.87	3608.34	76.0981	945.956	3987.31	272.848	953.795	1299.14	1887.08	2453.86	0	162.552	158.921	1154.52	133.209	776.979	265.052	3946.2	1855.5	3223.02	1285.93	1571.97	81.3274	521.621	1200.79	5493.88	1214.04	0	539.368	2204.78	8057.84	3648.88	5023.86	591.535	3137.72	186.2
C8pos_M132T35_2	132.076	34.86	C8	ESIpos	57663.6	71718.8	28411	65156	34016.8	29820.6	57275.4	117941	51513.3	18049.7	45652.5	39040.9	28233.4	28793.2	27906.7	38068.3	60244.4	54243.8	34200.9	47344.5	27176.8	27143.6	1715.51	39910.1	42468.4	31025.5	21286.1	26156.8	31952.7	30725.7	34525	35742	62968.9	36955.4	24922.3	47729.3	42304	63026.5	33503.2	9607.34	23281.8	57990.8	36778.9	38185.4	26620.1
C8pos_M132T41_1	132.102	41.44	C8	ESIpos	2.82655e+06	4.21651e+06	3.43558e+06	2.80836e+06	3.5172e+06	2.9166e+06	2.8502e+06	5.02702e+06	2.90527e+06	4.04614e+06	2.65119e+06	3.58134e+06	3.33427e+06	2.85494e+06	3.05462e+06	2.99025e+06	4.06826e+06	3.88481e+06	3.08535e+06	3.7503e+06	3.96802e+06	3.59314e+06	3.3362e+06	3.65529e+06	3.46459e+06	3.62729e+06	3.98843e+06	3.66026e+06	3.94999e+06	3.29466e+06	3.74547e+06	2.65292e+06	3.56153e+06	3.71522e+06	1.73983e+06	3.24813e+06	3.9851e+06	3.11581e+06	3.51268e+06	2.92183e+06	3.57436e+06	1.34067e+06	3.98291e+06	3.12114e+06	3.09492e+06
C8pos_M1338T1085	1337.84	1085.42	C8	ESIpos	97649	96638.7	102281	77259.6	81982.3	69852	96873.4	64395.8	67236.5	72651.9	82730.1	83328.9	48288.6	70839	24893.2	89862.2	119704	93511.7	94406.4	10772.7	79532.4	56605.8	64401.4	45201.1	102948	59094.7	124753	105375	78178.4	60218.3	51115.1	51855.4	95515.9	83282	66419.2	84047.9	36659.8	36530.3	85513.1	71636.4	90122.7	96491.8	78100.8	59415.3	42739.7
C8pos_M133T40	133.032	40.13	C8	ESIpos	62587	46274.7	53928.8	57484.6	58936	60256.3	50904.6	72053.8	48215.2	22116.4	50288.4	81765.8	23473.9	60660.1	57709.1	68092.1	24044.4	67261	62327.3	63058.3	65425.2	70727.8	50032.7	65325.1	58841	68858.7	52597.8	58105.8	69414.2	56334.3	19229.3	21201.4	52892.2	49179.4	34334.6	60819.3	50855.9	61288.1	53207.7	58638.6	24059.7	53553	48523.7	46533.6	60568.6
C8pos_M1347T850_1	1346.5	849.615	C8	ESIpos	9773.66	21728.4	39696.7	9496.35	12823.2	57165.3	56902	64904.6	19540.2	72514	28107	16277.9	30810.9	13395.7	24037.9	18303.9	18006.9	33618.3	27990.9	28903.3	29133.2	42845.7	22373.5	26450	47881.5	37445.1	16920.6	66471.8	23196.7	17985.2	19061.4	24371.5	44929.4	47328.9	16086.7	40906.2	16203.1	20394.2	47814.9	33605.6	53804.9	33206	23927.4	78340	10012.8
C8pos_M1347T850_3	1346.79	849.585	C8	ESIpos	11679	22757.5	45157.1	10514.6	12993.8	66952.7	64102.3	87986.7	22723.4	77950.6	29183.8	20010.4	33182.2	15677.1	29630.2	18763.6	19942.3	37361.4	34724	37463.3	32070	52452.8	25788.5	28208.2	53790.4	44684.7	19520.9	79557.4	28423.8	22012.4	21123.8	26598.9	55328.3	51840.5	16918.2	43907.5	21151.2	24209.5	54928.5	39677.5	57279.5	41333.7	30060.5	96524.5	11443.9
C8pos_M1349T781_1	1348.79	781.28	C8	ESIpos	0	81.8231	0	0	0	0	0	0	0	337.291	175.513	0	0	0	0	0	0	0	79.6837	0	0	0	0	0	0	0	0	0	0	0	77.9737	0	0	100.731	0	0	0	0	175.348	0	75.8389	0	0	0	0
C8pos_M135T43	135.003	42.68	C8	ESIpos	55708.6	19084.6	24486.1	70612.6	65500.3	27210.8	45268.9	29741.5	24184.5	20201.6	18879.3	25921.6	21300.7	38790.9	22866.3	17691.6	50282.2	25224.4	31639.2	20296.5	23267.4	33573.5	25824.3	16631.7	31388.9	24226.6	18755.8	27958.4	20720.7	13464.3	21787.9	37903	24774.7	28395.2	22148.5	32044.8	23930.1	31511.5	23740.9	28218.7	19171.1	21236.8	17613.4	28945.5	23800.4
C8pos_M136T41	136.076	40.64	C8	ESIpos	131796	116362	130578	153271	129543	141838	87488.6	128381	105102	124429	129521	141975	146461	125549	167915	120543	131588	130904	127405	167674	170996	158644	124865	128907	91109.6	133605	143625	125931	192437	138737	99670	151183	121143	132495	91355.2	151760	119020	132537	157780	135042	124313	137319	133234	149163	99589.1
C8pos_M137T38	137.046	38.1	C8	ESIpos	56119.1	115689	54177.4	100927	4283.69	41575.3	96750.3	66877.4	73777.4	44909.7	46716.7	70880.2	37317.5	29059.4	70146.1	57976.1	113753	48597.6	11390	36202.8	42586.7	43899	82448.5	61627.3	72470	83409.6	40681.7	38970.2	33252.3	62136.7	48754.8	49991.3	194776	38051.2	45052.5	113701	58182.3	129580	93252.9	61676.9	13448.4	65186.6	75867.8	78674.3	55133.7
C8pos_M1389T852_3	1388.81	852.28	C8	ESIpos	5504.15	6456.69	15265	11006.1	7979.31	18866.4	29673	20057.8	11675.1	37664.2	9810.72	7590.02	10622.5	8107.96	8866.43	7501.94	6796.81	13811.5	21672.2	7829.29	13474.6	8489.32	7820.6	10792	18530.3	18474.9	7141.92	31402.8	28274.1	20910.7	7542.31	10527.1	20593.5	16293.4	11767.4	14315.9	9870.01	5613.02	23485.2	20463.8	24932.7	8765.73	12676.7	49888.8	5602.99
C8pos_M138T35	138.053	34.61	C8	ESIpos	4134.24	3298.85	2334.39	7284.22	5599.09	3932.7	7810.87	8019.71	3419.42	2646.7	1963.71	4124.94	1527.59	4716.55	3356.41	2484.12	4154.14	5920.85	3355.95	5522.13	4191.88	5105.31	2765.17	3047.08	4946.4	4477.23	1641.17	5456.23	3067.18	3353.16	2220.75	1041.93	4209.49	4076.44	2970.6	6087.68	3006.43	5934.2	1890.74	5592.79	2266.42	1793	4354.12	1969.32	2322.34
C8pos_M139T40	139.002	40.25	C8	ESIpos	4771.98	6596.19	8444.08	4361.3	4801.32	7058.51	8515.64	5055.62	9161.9	9820.29	5600.45	7677.01	5420.35	6469.78	6777.32	7826.29	4563.96	8445.18	8680.53	4889.62	4854.94	7826.59	7163.99	7957.12	5982.44	4499.19	6928.56	9057.16	5412.39	6494.41	7505.72	7924.38	8061.3	6216.67	15528.3	8711.16	6163.4	10835.8	5705.99	4588.99	8803.69	6036.09	8943.94	6624.32	5280.18
C8pos_M140T37	140.068	36.54	C8	ESIpos	58814.7	26589.6	17155.9	41695.4	31045.9	29672.3	68202.3	31962.3	17377.4	18904.1	15839.1	26564.5	14011.9	22555.8	14747.4	12668.7	31676.2	27085.6	19761.7	24175.4	20413	15242.9	15527.6	19352.4	49722.9	26064.1	16997	20692.3	14622.3	14009.6	17318.4	15073	25274.3	25021.5	16035.2	24685.1	20068.4	26226.4	17872.1	15299.3	19324	21882.3	26136.3	17122.9	14291.7
C8pos_M141T126	141.052	126.07	C8	ESIpos	5533.12	10986.2	7203.49	6232.08	5382.25	3069.62	10837.7	5522.19	1863.47	10757.7	5012.93	8936.11	7130.13	4784.49	4560.37	4527.51	5767.24	5771.1	18448.4	1654.02	5291.3	8697.05	11078.2	5045.48	6508.24	7827.6	8422.79	6950.94	5829.11	5786.45	10415	5062.49	9332.53	1599.8	8129.47	2050.92	9891.51	4339.27	8223.45	7809.25	7632.01	5942.79	6210.57	9678.08	6595.2
C8pos_M142T39	142.086	39.08	C8	ESIpos	4962.01	9940.53	2880.61	9812.01	1948.36	33987.4	9444.06	35939.6	9408.28	5386.05	18041.7	6683.62	3974.22	17459.5	23540	8952.33	12248.1	13329.3	25631.6	13879.4	2484.67	9108.41	1150.77	10291.8	17396.6	16388	10175.5	25054	3847.05	7281.73	4919.84	9426.35	4636.72	3293.17	12199.5	19899.6	28569.7	6103.44	6392.3	4024.39	2696.83	6918.89	9190.14	26824.4	7923.32
C8pos_M1439T1089_1	1438.82	1089.08	C8	ESIpos	54889.4	45296.5	27322.7	63045.3	80084.9	56018.7	45702.4	69096.2	37603.4	75741	58642.3	36098.9	35473.9	71624.3	47491.9	52193.1	65724	84516.7	36724.6	15583.3	28394.3	32637.6	39461.2	49740.7	96237.4	35676.7	75451.2	54908.6	43018.4	65005.4	31564.3	39434.5	66815.1	56693.7	86012	65163.4	43208	50858	45559.3	91310.1	69933.6	66266.8	51876.1	64733.4	15508.4
C8pos_M1439T1089_2	1438.99	1088.89	C8	ESIpos	41477.9	16822.8	52829.9	47651.5	58458.3	37363.4	29957.3	52398.4	23966.5	55570.6	26571.1	37230.4	29559.6	44563.4	33579.2	34550.9	68557.9	50459.9	35132.6	9348.94	22559.8	24463.8	34991.6	42276	84281.4	25594.3	60509.7	38656	48969.7	69038.2	24664.4	28100.4	44481.5	39772.8	64254.7	46341	28785.9	22086	33613.8	66698.3	30116.2	81141.3	34567.3	67936.6	17539.2
C8pos_M1439T1090_3	1438.91	1089.55	C8	ESIpos	61835	37756.6	59620.7	45894.3	66489	49395.8	28382.9	56679.3	25563	60997.2	26190.7	24563.2	27338.8	56006.5	39837.8	45308.4	65101	69033.3	32585.5	7080.92	24033.5	12509.4	57895.3	40132.3	83151.6	23867.8	67240.3	44691.2	48579.4	76561.2	28393.8	32626.4	49976.2	48432.2	62013.5	48935.7	31868.4	42390.6	32058.3	74871.6	64721.7	88752.9	41110.7	84800.1	17265.3
C8pos_M143T117	143.072	117.295	C8	ESIpos	8597.6	4397.72	11228.6	5936.67	8422.38	8879.21	5607.11	10070.3	6074.67	12254.2	6553.27	8249.38	10122.4	7168.64	9347.6	6624.51	3653.31	9339.76	7460.72	11790.2	9936.23	10960.5	9634.66	6178.67	7044.74	9964.99	7419.31	9137.48	6735.49	7402.32	7735.88	9285.13	7194.02	4566.91	7378.26	9179.64	4918.99	10298.1	10735.6	9588.37	11836.9	9609.89	8339.95	8721.19	7719.34
C8pos_M1440T1058_2	1439.99	1057.58	C8	ESIpos	856.621	198.898	2289.85	336.701	393.188	2034.05	1017.87	2286.07	0	5737.51	2662.09	84.1611	508.301	2581.43	362.852	357.848	1652.84	932.019	1249.86	0	169.912	345.87	984.304	95.6579	697.573	245.241	3480.69	1643.63	1377.69	1415.01	1297.67	91.7856	653.885	604.307	5715.21	926.897	144.052	0	1280.48	8831.2	4128.51	7579.26	595.151	3246.37	0
C8pos_M144T117	144.08	117.12	C8	ESIpos	28303.2	31162.9	41978.3	19181.8	33300.8	14291.3	25123.2	20490.5	19232.1	41393.3	25534.6	33848.3	36122.1	13111.8	31647.2	22631.3	31899	34486.9	26088.3	43637.2	42246.9	41751.3	34277.6	12008.9	14589.6	33867.5	26102.4	31568.6	27250.5	24740.1	30914.9	33587.2	30024	35126.6	24509.2	30805.6	20403.8	34700.6	38331.6	31194.9	36639.7	29881.2	34949.7	32723.8	27115.5
C8pos_M144T35	144.102	34.91	C8	ESIpos	48607.3	345780	366084	29675.8	30846.7	175529	147799	27325.4	21916.4	61784.8	39139.1	40511.5	58270	1.27679e+06	334335	540197	62468.3	44391.7	46589.9	38465.6	131693	681159	591810	49065.1	22004	101682	463169	960777	504386	173209	63676.1	107237	27703.9	20839.8	38074.2	204170	224715	20321.6	110932	522993	13116	22562.4	827626	204442	54791.7
C8pos_M1451T1055	1450.83	1055.06	C8	ESIpos	1378.32	1556.62	1277.25	693.238	423.7	1697.75	3379.64	1833.87	264.199	7736.92	3358.94	92.525	725.135	1728.76	76.6999	884.219	1868.19	1294.86	2179.91	0	223.415	317.791	833.911	300.304	967.624	284.474	4063.61	2775.12	1968.19	931.208	1908.23	465.402	1018.6	1498.78	3697.57	1613.92	0	280.579	4006.64	7075.83	3578.17	4930.8	630.452	1487.76	393.574
C8pos_M1451T1056_3	1450.91	1055.52	C8	ESIpos	759.73	1009.73	1199.22	258.298	878.237	1562.13	2797.24	1217.41	86.2112	4800.51	2318.16	295.232	725.017	1817.03	0	426.054	819.816	793.022	1450.06	0	107.987	73.3494	0	0	173.434	221.232	3027.37	1927.79	1305.19	761.355	1277.21	153.513	491.078	1138.56	2045.71	1076.19	206.021	105.806	2312.63	3890.41	2960.75	3210.89	183.032	1170.97	76.4632
C8pos_M1463T1085_2	1462.83	1085.21	C8	ESIpos	18591.7	23476.7	18258.8	19393.1	22279.8	16019.1	34228.9	16878.3	14853.8	22489.9	35279.9	25604.2	47110.4	11415.4	32039.4	21161.7	37537	16069.3	43889.8	8156.27	29085.2	17114.2	28849.9	14887.3	10429.6	14312.7	32349.2	23790	35492.5	21829.9	41723.2	25056.6	28499	28261.9	18213.9	13936.5	12963.2	20550.1	46632	17554.3	27023.8	29568.5	12312.5	19191.8	24834.9
C8pos_M1468T1015_3	1467.9	1015.01	C8	ESIpos	5868.64	37305.5	25450.4	8236.06	9063.9	21219.9	29522.8	20366.1	20561.2	28935.3	17598	25986.7	14205.7	11307.5	22063	38863.5	13482.9	16168.4	33830.2	15886.8	38674.2	38882.7	13789.4	37009.8	28173.7	30743.9	22469.6	18416.7	19734.3	10469.6	23798.3	20130.6	43420.1	17565.9	22169.9	29292.1	32618.6	42235.5	26030.7	10723.7	10665.2	28708.4	29446.8	32017.3	17759.3
C8pos_M1469T976_2	1468.91	975.56	C8	ESIpos	58351	81760.2	89393.7	62210.4	65610.6	85850.2	129494	87004.1	69119.1	77719.9	47953.9	82005.8	52047	65020	38738.4	115026	97729	78719.3	86995.2	69724.7	86040.3	100273	40711.9	98221.3	101990	78655.4	62882.5	104113	72807.4	43954.3	52881	40938.5	100320	87548.5	37166.8	103425	74341	99298	56107.7	57533.9	45716.3	89536.3	66703.1	60883.2	31208
C8pos_M146T112	146.117	112.125	C8	ESIpos	28952.4	33759.6	7318.43	11484.4	6904.35	11093.5	12931.4	13012.1	6218.68	9721.01	32833.4	40531.7	983.006	10930.6	10315.8	11407.8	39322.2	42469.9	22092.5	7235.53	5979.7	17364.4	36607.3	21598	37971.7	10764.5	6893.18	6034.94	7214.17	9814.62	24880.5	37069.8	30074.9	11088.7	11534	3830.07	24270.2	12962.5	7585.35	7852.49	12056.2	8953.45	6698.66	9645.52	18634.6
C8pos_M146T117	146.06	117.12	C8	ESIpos	58224.8	61416.1	95684	47330.9	77557.6	65768.7	52382.5	90297.9	44409.1	83786.9	56756.9	75304.7	88614.5	53673.1	72431.2	53230.7	72991.5	74210.5	60673.9	82565.7	95076.6	96644.4	79706	63414.2	66083.3	70786.9	64909.5	68321	65893.8	68941	60178.1	76051.5	58821.1	82376.6	60836.1	65778.9	49010.2	76006	90844.9	78590.7	87960.3	71612.2	67861.4	77503.8	70206
C8pos_M1473T975_2	1472.91	975.43	C8	ESIpos	8495.1	9832.19	14664.8	10163.7	8552.45	15703.8	17384.3	17614	9700.36	14255.7	9810.03	10487.4	15071.6	11189.4	12110.9	20748.2	14915.6	10970.8	10098.8	10193.1	9801.24	7114.5	6666.64	16330.8	15287.3	11107.4	9873.08	21081.2	14212.1	8880.59	9303.94	6233.86	15795.4	17238.9	6529.76	15068.8	10810.2	19865.7	11163.8	12191	7077.39	17334	10135.9	12536.7	4331.38
C8pos_M1479T967_3	1478.92	967.355	C8	ESIpos	12730.4	27861.4	28794.8	12268.5	17375.2	24802.2	52510.9	20103.7	16691.8	24642.8	10474.2	25880.8	15050.9	17848	11390.6	19603.6	28156.6	17786.1	37577.2	16104.5	21200.3	37081.6	13042.8	28683.6	30649.3	17926.6	16039.9	27828.2	24866.6	10058.9	16697.7	11911.4	21851.1	23402.8	13262.9	41396.1	19096.2	30375.3	19858.7	10564	13117.1	16414.5	25298.7	24535	6315.22
C8pos_M147T35	147.076	35.4	C8	ESIpos	19375.7	19283.4	25939.6	27991.4	24787.2	33813.9	44173.9	25212.4	28425.3	46037.5	32950	31445.4	30103.5	26699	29138.2	41032.7	20806.2	22618.3	27202.1	27252.1	23324.8	22088.4	23654.3	29841.3	31464.3	44609.1	38726	32472.7	30194.6	31978	38077.3	24968.6	34197.8	34791.6	27941.5	25570.1	25497.4	31954.8	33675	46974.5	29106.9	22867.9	23269.7	23444	25272.8
C8pos_M147T41	147.044	40.67	C8	ESIpos	17334.3	16548.2	16046.7	21086.3	15021.9	21126.5	12588.3	16076.5	14559.3	14708.1	14789.9	19538.2	16461.4	15997.6	20041.6	18153.5	15951.7	17644.4	15657.7	22217.1	21710.6	18735.2	15050.9	23963.2	11346.9	17731.4	16423.6	15763.2	24501.1	15049.3	13207.9	18841.7	16195.4	16463.6	15779.3	18900.3	14092.1	17563.2	19011.2	14739.5	14680.9	28925.4	17055.4	17788.6	11781.4
C8pos_M1487T1200	1487	1200.42	C8	ESIpos	12625.4	21574.6	74403.3	25162.2	32407.1	25904.1	35886.6	73346.4	14328.5	72565.1	36520.9	39211.9	41334.6	9063.4	52965.3	20483.2	52544.3	25568	45907.6	13109.1	85984.7	65765.6	29541.9	32859.2	57709	34129.7	23333.7	40449.6	49722.6	24164.7	6849.82	48758.4	44967	41121.2	31024.8	6811.74	49419.9	36608.1	27934.5	83471.8	59828	53312.5	264.491	54058.5	59488.3
C8pos_M1487T933_2	1486.91	932.54	C8	ESIpos	28374.6	25735.8	42285.8	17686	28115.4	48159	45082.6	42776.5	33594.9	62920	46750.3	38146.9	48008.5	43389.6	23974.9	19787.5	36502.2	35230.2	28839.1	21802.3	30184.5	44486.2	24892.3	21388.8	47254.3	36031.5	24369.9	52371	36395.3	28584.8	24338.7	22434.9	38408.5	35249.9	23942.6	48168.6	42381	35521.2	38526.9	57232.3	46265.4	31260.1	35311.7	79588.8	21964.8
C8pos_M148T35	148.06	35.36	C8	ESIpos	20409.5	19545.8	18702.7	16472.9	25093.9	19965.1	5323.11	23989.6	18916.1	18884.2	27500.9	6890.32	21721.6	17262.1	21484.4	24412.6	23699.2	21640.5	21646.5	20274.3	38207.7	19540.5	21746.9	25087.3	25992.2	20585.4	21497.7	17981.8	21230.3	29426.1	23892.1	26104	24671	25366.8	23288.6	18669.8	18883.5	16611.3	21764.8	19866.9	20428	22378.9	16238.4	29822	21586.3
C8pos_M148T37	148.096	37.19	C8	ESIpos	22738.5	24963.5	23444.4	18338.6	14544.8	19274.5	21067.9	30433.6	25832.5	24705	47064.6	23318.6	17142.8	18891.4	32852.1	35188.7	20367	27777.5	21657.6	16764.9	66328.2	25941.5	26650.5	22706.6	33583.2	25470	16858.5	28789.5	26616.7	53812.7	30191.6	39509.9	23343.9	20670.7	29569	19049.7	24733	33370.2	27079.9	31316.9	30123.5	23698.9	16440.5	23678.1	28351.2
C8pos_M1499T1200	1498.99	1200.42	C8	ESIpos	255.325	902.405	5184.36	1541.54	1652.17	729.721	1935.14	4765.9	284.675	5544.97	3427.14	3066.05	3558.11	508.431	6075.36	1701.8	3848.14	1568.32	4793.43	764.81	6968.99	3894.37	3217.24	1830.99	5112.77	1677.02	2573.74	2491.55	3999.37	2493.76	654.134	5575.3	3067.45	3153.09	2552.07	77.9168	4758.54	2874.53	2571.18	6077.92	5973.35	5564.62	0	4425.79	5064.89
C8pos_M149T75	149.059	75.42	C8	ESIpos	37968.4	20329.8	38915.6	18110.6	27062.5	17965.2	22924.5	28813	16590.6	25141.4	16779.3	26804.3	21501.7	29602.9	20905	21030.8	23379.1	22270.6	18321.5	40989.6	24365.6	39878.3	24644.1	26792.6	22773.1	39034	21399.3	32454.2	28245.9	23555.1	24783.2	21217.6	20446.8	36035.1	20089.8	34643.6	26269.1	19253.1	27784.5	25087.4	21446.2	9345.58	28270.2	27112.5	16741.7
C8pos_M1506T1201	1505.98	1200.6	C8	ESIpos	1371.55	2965.94	11114.2	5947.02	5243.22	3900.51	5289.07	12303.1	1956.02	17669.3	9731.96	5299.77	10062.4	672.722	16760.5	3409.38	9756.93	3133.9	11571.5	1373.12	15402.1	7203.66	7433.37	6671.35	9121.07	5532.69	7203.38	5590.87	9452.41	7922.92	1815.81	14309.1	5244.97	6600.53	10650.6	244.63	7993.43	4842.35	8350.06	24297.9	15832	14578.9	0	14835	14046
C8pos_M1509T1200_1	1508.98	1200.42	C8	ESIpos	46425.4	61157.3	106021	75585.2	67872.1	65819.7	71521.5	118320	46592.2	126297	82845.2	85520	106424	33505.4	114455	67875.4	106146	69867	116192	46756.2	125136	86652.6	93093.7	85263.2	96387.5	78478.2	72945.6	88263.4	95854.4	76361.5	45397.9	109852	92197.3	84718.4	95665.9	27931	82709.3	74063.5	73130.1	144364	116583	109734	7152.76	125689	105968
C8pos_M150T40	150.058	40.13	C8	ESIpos	296056	234780	265097	286426	298637	302316	291621	322754	244978	278923	265908	399534	287294	314399	301445	334198	108629	362209	322978	314569	350903	314084	251728	302867	288589	349473	127105	307371	350814	309460	246010	246727	285094	234423	170957	302001	254391	295720	275718	301465	304122	277012	240430	252456	323652
C8pos_M1514T1200	1513.96	1200.42	C8	ESIpos	740.923	2449.09	10207.2	2950.22	4924.86	3240.37	4648.04	7886.95	1885.17	13760.7	7926.42	5402.33	7578.95	339.448	9308.1	2759.09	8237.67	3898.72	8660.24	1711.97	14666.6	9573.14	5744.86	5228.62	9230.95	4578.28	4455.5	4622.34	8438.39	4350.33	1549.37	8980.99	7875.62	6199.45	5437.48	347.066	7197.51	3156.78	5249.41	15813.1	10394.1	8598.04	0	9260.31	11106.4
C8pos_M152T41_1	152.032	41.01	C8	ESIpos	65734.9	26426.3	61079.2	96948.1	104175	27292.3	40023.1	24587.5	18999.7	36356.6	32368.5	33265.7	49483.1	34385.2	31778.1	22932.5	36156.5	22327	61047.4	34619.1	56461.1	31209.6	36983.1	22305.4	20558.9	50275.9	26616.3	33237.1	62394.4	30116.9	16220.2	22219.7	46009.8	68585.7	19036	31487.5	28453.3	22184.9	37620.6	36743.2	21774.6	30543.8	18433.9	29060.3	40826.1
C8pos_M1540T1200	1539.91	1200.42	C8	ESIpos	9014.62	11921.9	26521.1	15560.7	21305	12724.5	16942.3	22905.5	10078.3	30647.8	23844.1	22626.2	20966.8	5373.04	27830.3	18660	26932.4	14115.1	24015.3	11857	36478.1	27383.3	17040.9	21232.6	29521.6	21306.5	18552.5	17528.4	27796.7	18257.8	7655.69	25935.2	24718.7	21124.2	20399.7	4922.75	29777.1	16881.8	18335.7	31523	29098.9	26259.7	673.462	24433.8	30706.3
C8pos_M154T41_1	154.047	41.04	C8	ESIpos	11642	7924.06	4997.73	9457.16	9311.19	5966.29	5574.64	9559.47	3970.03	6434.62	6326.67	7415.7	4650.9	8186.71	5140.01	6893.99	12730.5	7578.75	7067.41	5893.35	5778.03	5193.82	5666.61	5577.65	4543.05	6321.43	6491.6	7367.29	3609.49	7542.07	6734.86	4048.55	6341.73	5384.15	4896.88	5279.32	4540.34	5563.78	5481.1	6008.66	4825.6	5011.53	5600.04	6926.15	6178.12
C8pos_M154T41_2	154.084	41.02	C8	ESIpos	33670.8	29527.5	21180.9	33982.1	42623.4	22273.9	31032.7	36103.1	17240.6	22656.7	16024.8	19398.1	21205.9	24782.2	18629.4	18706.4	43581.5	21387	18805.2	25584.8	22915.1	27682.8	23122.9	19096.9	29435.5	27000.6	27432.3	33668.7	22178.8	21896.9	22995.6	18013.4	22317.5	27652.7	15303.2	22068.5	25322.4	19899.6	24975.2	25066.2	23744.5	23041	40856.2	20779.8	18981.5
C8pos_M1559T1164	1559	1164.46	C8	ESIpos	1031.34	4399.34	18946.7	13466.9	20174	7006.73	27895.8	16422.7	1190.85	11112.8	5017.52	19483	4013.88	7510.2	5463.88	7468.11	2423.98	9393.15	12642	18885.2	18556.5	6800.09	1162.31	25408.9	15319.7	15481.5	1907.97	22997.3	16266.2	2758.49	0	3405.78	12456.9	13705.8	7868.8	5578	2903.44	937.916	1166.82	4961.57	6324.47	10141.3	3069.97	3682.29	7644.76
C8pos_M1569T1089	1569.44	1089.05	C8	ESIpos	94750.5	73039.8	122964	102570	121613	101849	85456.5	113795	59916.8	117456	82406.7	93364.6	63682.4	109255	87360.2	70161.9	113001	105346	61192.6	20976.7	55323	55385.6	52265.5	57623.2	128976	40817.9	129020	66319.8	110592	151865	61943.9	66239.4	30969.1	94063.9	132039	105813	76185.7	39949.8	77824.7	123145	128809	107599	45730.8	154549	24133.4
C8pos_M1569T1090_1	1569.17	1089.5	C8	ESIpos	80233	36695.2	106279	78479	91134.3	90743.2	54486.2	97018.4	45246.3	104373	72099.9	76061.2	60668.7	68179.8	58611.9	73838.9	117048	97306.3	53759.3	28083.6	46666.9	53417.9	29615.7	58554.3	133774	47483.9	125937	79935.2	45200.2	126683	48890.3	32499.7	51066.5	75486.9	82883.5	90354.7	56580.7	79897.1	60764.8	119205	64409.9	98491.7	76503.7	139523	43006.5
C8pos_M1569T1090_2	1569.26	1089.82	C8	ESIpos	96821.2	79687.4	127815	76317.7	61881.8	61537.1	74822.4	127972	70049.5	145823	96455.2	98653.9	77215.3	93170.3	88301.2	104295	136516	110675	50935.5	25439.5	62957.6	64200.4	83892.7	102761	178712	72814.4	122927	97723.4	86213.8	159133	34579	58355.1	85607.9	101330	146544	104794	49832.2	99895.2	85057.7	155383	141008	154399	96399.1	135080	60178.2
C8pos_M1569T1090_3	1569.35	1089.55	C8	ESIpos	93493.3	67524	126212	117999	121588	64635.8	72187.8	118372	63274.8	130992	81848.8	25351.8	69666.7	56945.7	21452.9	62103.2	106924	129711	66520.1	20464	28483.5	57047.6	87395.3	95292.1	153509	65314.2	137735	84654.9	112720	148020	64347.2	60644.2	109022	98878	139986	103566	47344.1	93493.6	84410.2	153398	78462	146762	89051.4	118676	46041.5
C8pos_M156T35	156.042	34.61	C8	ESIpos	21724.6	5261.18	2338.93	17022.6	9748.25	11238.1	11930.7	8777.98	5756.81	2819.5	4770.5	9807.56	2116.67	2573.54	2009.53	1707.27	6666.71	7622.05	4716.71	2706.02	2468.6	1159.72	682.028	5574.58	8365.49	5705.31	1353.26	2131.55	1990.22	2507.71	2904.66	2630	5381.04	6019.77	772.059	5011.22	2649.87	13905.7	2912.84	1876.35	3146.91	5360.54	2637.67	1212.69	3067.31
C8pos_M1570T1089_1	1569.62	1089.49	C8	ESIpos	70103.4	48755.1	64126.7	73629.2	79545.5	75975.3	46383.6	82428.3	39005.6	93062.9	31608.3	59823.6	44375.7	73474.2	54544.4	29961.2	88048.5	98889.2	50352.7	13057.9	28388.6	37957.9	47978.4	65469.1	130183	43008.6	91859.3	60506.3	80434.8	98922.7	33432.7	42117.9	59385.1	71341.4	70983.5	74991.9	49374.6	56460.1	57348.5	96400.7	89541.3	113603	58837.4	97472.9	30811.3
C8pos_M1570T1089_2	1569.71	1089.29	C8	ESIpos	32429	38580	75482.4	38368	77961.1	56763.7	37973.6	68375.1	34759.8	74817.7	58279.9	43228.4	32415.5	30407.5	39718.6	49408.5	76725.7	70786.1	35321.5	13302.6	29146.4	29477.4	53485.2	49073.7	98347.8	35584.4	77305.2	48358.8	57013.6	85189.2	21799.4	27774.6	60898.5	67172.8	83139	66191	37021	47959	43429.4	86990.6	71045.3	99362.1	45419.8	86053.8	31876
C8pos_M1570T1090	1569.53	1089.63	C8	ESIpos	48030.1	41625.4	91142.8	91739.4	91383.9	80536.1	47371.9	103199	31877.3	93535.3	80083.5	56622.9	52362.5	84856.7	69729.8	61354.2	37046.9	91335.8	50536.6	16455.4	31549.6	40393.5	62385.4	87920.3	127684	49687.4	79122.1	64837.3	79835.6	102611	30392.5	51889.6	85080.5	82258.5	107872	78805.2	53627.5	52685.8	58953.1	114971	56396.4	105633	62720.2	126929	36307.2
C8pos_M1571T1057	1571.08	1056.72	C8	ESIpos	621.825	87.1068	624.675	236.043	225.337	897.236	576.471	1660.8	0	3662.1	2062.07	0	388.695	1930.04	0	222.985	350.457	360.111	786.409	0	0	0	186.499	82.7191	328.472	0	2222.74	982.508	1552.95	860.914	550.961	0	181.193	806.181	4118.73	1038.04	0	178.629	904.72	5468.78	2710.23	2817.97	415.663	1757.22	0
C8pos_M1571T1058_1	1570.53	1057.8	C8	ESIpos	652.074	482.045	866.296	216.961	905.411	1270.73	780.175	1865.89	0	5276.91	2946.74	78.1444	501.241	2592.31	78.5615	557.518	897.498	333.384	803.51	0	220.012	0	1095.35	353.201	731.839	106.729	3358.11	1285.48	2138.93	1227.67	1340.42	170.554	1082.61	537.065	5297.85	264.337	88.8957	702.014	1604.54	9732.38	4446.48	5246.1	349.455	3402.62	158.25
C8pos_M1571T1058_2	1570.62	1057.82	C8	ESIpos	1059.26	582.603	996.76	108.216	531.145	2222.35	1696.9	3003.29	0	6523.95	3571.65	615.793	278.343	3559.48	515.445	882.22	1502.79	1335.53	2316.74	72.6583	295.401	0	1248.95	374.856	760.615	165.147	3352.87	898.363	2410.03	1367.71	2078.83	317.134	441.893	538.918	6020.09	705.376	433.597	166.623	2547.79	11430.7	5824.46	4230.88	954.301	4259.24	0
C8pos_M1571T1058_3	1570.81	1057.8	C8	ESIpos	781.556	557.212	1698.37	667.481	488.93	2361.91	1237.26	3032.62	79.6809	6536.85	3269.51	184.541	741.188	3286.24	73.9699	869.195	1005.96	1225.73	1837.94	0	97.9908	182.414	1239.22	183.883	886.955	93.9084	4421.04	1633.36	2979.09	1517.69	1883.17	420.69	771.108	777.201	7576.86	536.381	194.711	83.7918	2120.48	9156.32	5769.19	7444.04	645.852	3427.38	0
C8pos_M1571T1058_4	1570.9	1058.21	C8	ESIpos	1477.5	696.797	1268.16	235.912	633.537	2610.85	1709.91	2800.45	90.8145	7182.02	3188.89	195.131	621.279	3530.09	201.649	769.419	999.717	1357.49	2270.58	0	380.269	252.576	1102.59	221.418	1102.91	387.739	3667.02	1170.88	2289.4	1527.16	1829.78	298.511	681.235	490.54	6551.75	697.745	87.1279	261.101	1679.53	8965.86	5415.99	5682.89	438.938	4054.37	106.845
C8pos_M1571T1058_5	1570.99	1057.68	C8	ESIpos	927.146	774.424	791.307	694.11	460.755	2142.07	1547.84	2153.98	0	5004.72	2971.72	190.167	668.059	2846.37	362.538	132.131	1091.55	1153.56	952.025	0	0	0	928.271	110.279	614.719	106.841	3042.41	981.578	1921.96	693.219	1141.95	0	616.795	301.144	4810.72	502.156	370.388	100.625	1975.57	6842.17	4316.96	3914.82	551.451	2587.75	110.984
C8pos_M1571T1059	1570.71	1058.6	C8	ESIpos	1074.46	871.315	1664.26	852.983	865.988	2093.76	892.026	2411.23	323.441	8250.91	3935.12	378.589	755.195	3428.65	602.499	1052.62	1705.18	1640.37	2228.2	79.4674	211.628	338.379	1556.17	621.705	489.685	124.838	3827.51	1336.48	3479.5	1921.85	1351.98	98.4573	800.306	834.964	3296.96	1121.2	435.712	440.407	2323.95	9660.45	5557.54	6258.64	649.949	3301.65	149.655
C8pos_M1572T1025	1572.26	1025.24	C8	ESIpos	0	0	78.8153	0	0	0	115.214	279.065	0	566.343	164.006	0	78.31	0	0	0	91.91	0	578.728	0	76.265	0	0	0	0	0	286.756	285.496	355.644	0	136.671	0	0	0	231.187	0	0	0	435.401	2825.95	180.437	94.2326	0	235.798	0
C8pos_M1577T1201	1576.9	1200.65	C8	ESIpos	14886	18740.8	20349.5	20651.1	17567.5	18509.1	20943.7	24679.7	18442.6	24345.1	32190.3	19438.7	25789	11706.2	31682	21835.3	23163.4	23165	30531.3	14454.6	11183.2	19636.9	26829.4	21631.8	21607.9	18005.3	28694.9	20471.3	24551.3	27453	19501.2	28631.6	18908.3	19204.1	24337.3	10980.7	25991.5	21798.6	12463	14350.9	33123	31489.2	2839.14	27956.3	31807.3
C8pos_M1581T1086_1	1580.72	1086.41	C8	ESIpos	63035.6	107326	98710.1	83978	84227.1	71528.2	108841	74350.3	67435.6	153527	88452.8	49710.2	62315.6	76109.4	52516.6	119849	144332	62969.3	96148.2	22346.1	83047.5	81472.9	78532.3	57188.9	124745	51636.7	115707	127230	109979	71341.9	71598.9	78481.8	119720	89355	56819.9	102410	60216	64761.8	103249	95474.5	121420	119894	77598.5	70233.2	77016.3
C8pos_M1581T1086_2	1580.81	1086.36	C8	ESIpos	74225.1	118644	107040	100774	107509	71936	117956	86668.7	70092.6	102820	79302.5	108311	82714.1	71244.4	65944.3	122026	174958	100880	122480	15979.5	103807	98095.6	61520.2	60486.3	146525	46444.2	143713	109809	80193.8	83759.7	105490	88725.1	109578	110943	93167.3	109378	110508	42988.3	121239	97507.7	102339	121224	85879.7	78338.8	58722.2
C8pos_M1581T1086_3	1580.9	1086.47	C8	ESIpos	106462	143362	138023	112227	120124	79267.6	137782	75382.1	79227.7	168530	117619	107102	86746.8	111682	78453.9	139880	137111	133691	123426	38052.3	114314	114730	75968.8	77667.6	145389	74216.6	170894	208501	135543	83597.6	79445	87245.7	129368	107822	95884.6	140674	94986.5	65502.2	138030	129936	139245	139252	83302	71837.7	106808
C8pos_M1581T1086_4	1580.99	1085.76	C8	ESIpos	88108.8	141467	106830	102333	101389	92077.4	143777	110507	89023.6	131720	73096.2	123805	85434.8	69293	81136.3	116543	107610	149358	78814.2	25360.8	106337	105541	77557.1	77322	136866	52893	161900	194387	134714	58683.5	67029.6	100174	150378	98776.7	72299.6	140206	87463.9	43512.9	114401	113151	131007	154920	100217	80991.9	66310.8
C8pos_M1581T1086_5	1581.08	1086.05	C8	ESIpos	108973	162574	162679	85160	146625	95205.1	124755	96704.7	86453.7	135915	115415	100826	81146.1	112249	74113.3	99001.5	139658	124897	141356	49056.7	91790.3	117543	73112.5	108773	159370	74142.4	162864	157581	106302	85211.2	81573.8	82673.9	120383	122839	85240.9	122077	76079.5	91955.3	117256	111787	129025	160698	59646.9	68732.3	89912.4
C8pos_M1581T1086_6	1581.17	1086.23	C8	ESIpos	110954	118924	137999	104050	87798.7	104928	125997	98032.3	83320.8	161476	110788	105267	71558.3	85202.3	55768.8	134832	144767	87734.5	118347	43291.1	96226.7	85324.6	84681.8	99072.1	138275	59737.8	146622	143373	77619.8	71440.5	57876.4	92371.8	102736	124502	70308	158303	95826.5	82160	118578	105020	80451.4	153886	87198.8	73554.6	74290
C8pos_M1581T1086_7	1581.26	1085.96	C8	ESIpos	116390	96825.2	140891	80268.7	128801	77064.7	194328	75090.1	53611	125828	84853.4	83920.9	73707.2	65805.4	62760.9	113065	154465	117281	98805.3	27151.5	101217	85849.1	79086.2	72638	120895	60893.8	125483	151759	103177	69391.7	53937	78202.6	102245	112718	74137.7	137104	69275.5	67081.6	103291	96041.4	120140	127247	75252.6	72497.3	66309.5
C8pos_M1581T1086_8	1581.36	1085.68	C8	ESIpos	97063.2	77038	115991	72068	101832	84840.1	141574	75390.7	72273.7	123379	56752.8	68608.4	52242.6	67349.2	49173.4	100678	120273	78787.7	97194	21980.6	74945.4	74738.8	49593.6	62178.5	105007	53861.5	133900	90960	85738.6	62030.3	59774.1	57902.9	98531.8	108788	64965.1	104512	53198.1	78969.1	84538.8	69894	91642.2	118343	57559.4	64038.5	43995.2
C8pos_M1581T1164	1580.98	1164.47	C8	ESIpos	14295.6	25856	53416.4	52599.9	50826.9	32978.8	64276.7	55166.7	11563.1	53888.3	36018.5	63972.2	38046	31757	37085.9	38725.1	20969.2	42752.3	65347.6	51060.2	49379.9	32434.7	22088.3	72207.9	54028	48720.5	21380.2	65978.3	50150.4	24992.3	6837.79	33337.8	51477.3	49353.3	44608.6	26055.6	23990.4	11941.2	16504.3	38249.3	40771.5	49579.4	19503.3	46224.6	41474.6
C8pos_M1582T1055_1	1582.36	1055.19	C8	ESIpos	2746.86	3189.98	3771.08	1002.72	1892.92	4791.17	6670.42	5176.99	484.66	14310.5	5958.62	946.38	2233.25	5742.76	472.882	1670.67	3310.81	2498.98	4600.8	0	662.066	1116.76	1496.73	551.115	1538.02	196.396	7730.18	5687.86	4712.65	1729.62	3800.2	984.093	2506.36	2675.08	8603.15	4136.24	246.989	1388.68	5233.14	12758.7	8773.07	8718.69	1422.97	3144.28	482.558
C8pos_M1582T1055_2	1582.45	1055.41	C8	ESIpos	2958.48	3364.09	3846.42	1103.02	1893.51	4633.41	7868.23	5267.19	835.696	15414.9	5498.4	824.512	1736.44	5667.53	684.512	2121.77	4135.42	2214.36	4414.86	0	505.853	1575.97	1885.51	780.118	2162.89	276.17	8819.61	6202.32	4479.4	2112.68	3918.91	714.501	2755.06	2586.24	7984.88	4050.48	515.89	1487.5	5922.82	12336.1	8854.21	9139.33	1978.89	3326.77	441.351
C8pos_M1582T1056_1	1582.18	1055.72	C8	ESIpos	1960.68	1505.98	2079.31	527.364	829.399	2421.23	4112.82	2359.13	472.259	11072.7	4558.89	320.397	904.035	2391.22	520.558	1419.64	1280.37	956.192	2874.81	0	120.895	754.063	828.656	173.312	977.59	260.056	5474.47	2947.1	2736.83	1300.12	2673.65	761.08	1264.83	1390.05	5399.33	1217.61	164.898	505.705	3533.47	8213.88	5083.86	5780.18	608.514	2190.31	156.089
C8pos_M1582T1056_2	1582.26	1055.84	C8	ESIpos	1591.76	2607.24	2659.15	781.37	910.932	3244.79	3874.23	3436.12	0	12240.3	4599.51	625.644	1446.19	3699.98	206.584	1489.08	1628.77	1433.51	3804.49	0	497.014	868.811	1207.8	238.345	708.967	0	5618.05	4235.64	3708.93	1040.83	3289.31	804.265	1652.95	1528.97	7049.71	3118.36	260.623	593.319	3255.09	8469.2	6282.33	7016.43	693.421	1757.13	384.622
C8pos_M1583T1056_1	1582.63	1056.3	C8	ESIpos	1489.84	1213.63	1639.18	594.326	1162.5	2453.68	3014.12	3161.21	190.161	9501.72	4335.04	575.854	1235.47	2578.99	336.693	978.031	2384.84	926.05	2452.73	0	288.468	485.344	965.51	181.523	641.71	296.897	5443.41	3702.89	3150.51	669.347	1983.51	622.788	1502.89	1164.59	3526.4	8419.1	399.685	513.965	2803.67	7728.38	6171.38	16181.5	123.877	3539.95	151.195
C8pos_M1583T1056_2	1582.72	1055.58	C8	ESIpos	994.441	392.262	1829.77	356.935	825.92	1636.64	3747.29	2458.98	275.62	6565.18	3905.05	405.215	354.724	2165.44	153.078	1228.06	1328.86	784.603	1839.33	0	0	391.244	254.747	262.69	497.558	78.4401	5078.14	3368.3	1609.06	951.02	1895.44	194.478	1321.94	1233.45	3895.24	1494.23	79.7556	513.841	2892.87	5729.08	3093.32	4922.02	1194.16	1471.26	0
C8pos_M1583T1058	1582.54	1058.35	C8	ESIpos	3557.58	3743.31	3586.52	1620.91	1686.65	4030.18	7766.15	4905.87	1107.54	19575.2	9127.83	1045.2	2460.69	4720.63	1623.38	4281.47	4599.2	3227.47	6779.07	241.6	703.637	2355.16	1431.1	1322.88	2675.07	623.745	11773.2	5078.71	5477.81	2407.08	5316.44	2528.55	4589.66	3251.36	8678.32	7894.02	1427.07	1257.76	8163.39	14174.2	10147.3	9509.34	1755.52	4746.49	1268.09
C8pos_M1587T1248	1587.03	1248.3	C8	ESIpos	184.12	1236.21	7058.87	2027.51	3965.11	472.268	20526.8	12690.7	2662.12	11871.7	6017.32	10286.5	8700.19	449.867	9317.5	2838.68	6297.81	2521.15	22233.8	542.808	11466.9	3863.61	2647.02	6821.22	9046.99	4155.34	3306.01	5765.78	2910.34	5430.92	195.936	5847.54	4318.62	4831.12	7884.37	0	5046.53	5313.38	3007.63	7818.51	9732.91	21457.2	0	9939.66	11309.7
C8pos_M158T144	158.117	143.825	C8	ESIpos	10732.7	5059.74	8824.53	3339.87	9415.04	11128.1	12793.2	9812.23	5767.57	14047.8	7350.41	18535.2	7348.4	6576.51	8439.06	17711.8	10197.6	3161.58	7802.22	8153.88	88477.9	7969.37	3328.34	18136	35732.3	10676.6	22199.8	5853.85	8507.05	11710	4329.33	5151.45	9785.37	11127.9	25119.1	13285.1	12373	3916.78	14970.7	7014.02	9282.44	21283.5	14858.1	10820	10062.4
C8pos_M158T37	158.117	37.41	C8	ESIpos	50021.7	6844.23	37618	8249.7	34327.3	45449.3	42960.6	41893.3	33845.8	26935.5	17565.4	96432	42183.2	23476.3	17447	31404.8	38421.2	42166.3	41067.8	49622.3	30247.9	20245.8	17129.1	16891.9	32891.8	25455.8	13244.9	25470.7	19046.4	33509.3	11359.1	37872.6	16728.8	38599.2	58147.2	14618.5	38385.2	30312.4	27905.3	19694.5	24075.8	3277.32	11455.2	31861	42819.4
C8pos_M1596T1083	1595.91	1083.44	C8	ESIpos	14843.8	24563.6	24565.3	26858.7	27768.6	21175.5	62904.3	18665.7	14134.3	23426.2	44212.8	21946.3	56451.5	13628.2	39250.8	16895.8	30237.2	10057.4	30550.2	4857.2	26837.4	16307	38213.6	15434.4	11413.8	8182.31	34096.5	24450.2	27437.7	20285.2	53291.9	28742.4	35010.7	33621.8	19586.4	13653.9	12228.4	19564.2	38135.9	21391.4	36940.1	40750.6	10598.6	16084.5	29416.2
C8pos_M159T117	159.091	117.12	C8	ESIpos	54117.1	56552.1	75439.4	40209.5	67626	29055	53339.9	78778.3	42489.1	77032.1	49397.1	65480	69433.4	23898.6	61899.4	47487.7	57357.3	75120.2	50056.4	81597.3	89219.8	76638	64108.2	52130.1	58846	69315.6	53521.3	61028.1	55771.6	54502.6	53218.3	60524.3	59261.6	32136.9	48216.9	60514.4	43424	66358.8	75236.6	63998.3	71687.5	58877.7	60588	60981.7	57915
C8pos_M160T1599	160.101	1599.3	C8	ESIpos	13283.9	13090	21147	21867.6	12545.9	13769.8	16705.9	7728.46	13169.9	18302	40483.2	11828.4	21203.4	2921.62	38236.8	29800.9	19727.1	13699.5	17532.7	2925.62	14636.6	9947.52	23567.3	27396.7	11362.4	12429	32826.5	10230.6	14509.2	26255.2	31838.8	27894.4	20339.9	13502.1	26843.1	12998.7	12712.3	16909.3	25545.2	16459.2	31187.4	27841.1	11315.3	28817.5	24599
C8pos_M160T216	160.133	216.06	C8	ESIpos	37580.9	35072.8	26344.4	22160.5	42866	71669.8	56191.1	62717	29383.8	52820	35242.2	63363.5	16643.2	13085.4	28922.7	57761.7	35940.5	17382.5	24859.1	47018.1	16580.4	37547.6	16745.5	36507.2	24933.8	34262.5	41871.5	18490.4	46664.9	32401.1	18245.2	29857	58427.9	33739.8	79200.8	65620.2	13471.7	9200.48	12640.5	26485.1	16998.8	61542.2	78353.6	38626.9	37603.6
C8pos_M160T35	160.133	35.11	C8	ESIpos	138329	75113.6	182303	88332.7	181138	278032	116848	116366	100473	52648.2	77776.8	127518	148888	133815	38853.4	110561	133898	98194.8	43555.1	179828	76166.5	84446.5	84453.9	68825.3	110508	45285.4	38562	152623	92578.7	149926	89204	113078	104265	145507	204546	116447	97902.4	138287	48142.8	72447.6	74133.7	39354.5	129252	146468	139959
C8pos_M160T37	160.06	36.58	C8	ESIpos	83373.5	144246	152133	101096	105426	131951	98609.7	144769	158774	159206	149527	138146	100100	110688	175458	141248	117741	142815	191326	118536	131441	165975	159151	142624	121387	134799	145056	130107	148287	159285	151989	173824	143619	145329	145346	136836	145613	185300	153688	146389	162417	173432	118917	182230	160039
C8pos_M1612T1165	1611.91	1164.53	C8	ESIpos	1714.47	3636.67	12461.2	7981.95	15323.5	4676.91	13848.6	9906.47	1055.43	9558.19	6000.87	14335.3	3954.3	4977.41	6449.75	9407.86	3337.47	6849.92	9652.2	12497.8	16974.2	7860.16	1306.83	16055.7	14299.2	12327.6	2389.31	11190.4	14294.5	1923.18	79.4684	3486.94	12751.6	12154.6	7947.62	3960.48	4760.97	1155.98	1255.93	4838.29	6306.27	9116.09	1777.64	4830.82	7458.32
C8pos_M1623T1201	1622.96	1201.1	C8	ESIpos	14215.6	16599.1	9847.82	21548.1	21218.9	14088.8	19733.7	13694.9	21504.3	8078.91	25680	10152.9	15732.7	12862.8	12413.9	24761.6	16548.6	20792.9	18271.8	15358.8	10962.2	16177.7	18253.2	18828.8	24300.3	10101.7	27634.5	7956	22469	22401.7	19232.4	20042.6	20525.9	17548.5	11424.5	14458.6	23490.6	10539.6	24295.7	10452.6	21407.8	20173.2	9616.68	8074.28	12756.5
C8pos_M162T35	162.112	34.83	C8	ESIpos	328524	255152	148573	293218	249978	271675	410937	319175	272572	238100	120920	79752.8	165587	140934	118525	121377	257232	297203	143486	233472	198459	172397	102049	132789	291534	173824	97799.3	202784	164505	101614	174429	150959	278187	263380	109538	374961	143761	475004	139948	158197	149933	74654	155477	169711	163343
C8pos_M1649T1165	1648.9	1164.54	C8	ESIpos	5946.23	9390.79	14759	16039.9	12384	9622.73	19856.2	18932.3	5651.52	19091	11783.8	15927	12362	11823.4	12240.3	4956.37	8112.35	15713.4	17811.6	13107.8	19720.3	9566.14	7932.04	16050.6	14844.1	15188.3	9402.38	19180.5	17396.8	10409.5	1201.31	11769	13367.5	13590.6	16779.8	9202.59	9625.75	4934.67	7646.34	14334.2	13584.5	17384.9	7338.54	15120.6	18848.8
C8pos_M165T41	165.055	40.75	C8	ESIpos	161795	131107	70855.5	185795	157428	160261	118967	153657	127579	148712	156132	204967	73594.4	137260	74779	148974	65994	162641	139811	210274	221111	191666	139846	154993	112823	162654	165924	150898	231129	71734.9	56360.8	165313	147208	155208	41573.9	175219	144054	163667	61667.8	149400	143504	155322	156446	173734	118835
C8pos_M166T75	166.086	75.18	C8	ESIpos	3.95159e+06	1.90238e+06	2.41977e+06	1.928e+06	2.73316e+06	2.0054e+06	1.7719e+06	2.20312e+06	1.6541e+06	2.37343e+06	1.79709e+06	2.83125e+06	2.05896e+06	3.04047e+06	2.04658e+06	2.14429e+06	2.23355e+06	1.22475e+06	1.83715e+06	4.38218e+06	2.62508e+06	3.85157e+06	2.34596e+06	2.22265e+06	2.31775e+06	4.12669e+06	1.99488e+06	2.24681e+06	2.46977e+06	1.32479e+06	2.42898e+06	2.00764e+06	2.06876e+06	3.34709e+06	1.87286e+06	3.45967e+06	2.40778e+06	1.95687e+06	2.34715e+06	2.25234e+06	2.20885e+06	698038	3.14066e+06	1.18053e+06	1.6456e+06
C8pos_M167T849	167.085	849.29	C8	ESIpos	230.117	714.25	726.401	683.421	594.443	269.403	5075.05	695.351	207.994	629.031	438.127	563.673	820.759	2016.26	664.349	1494.73	710.836	859.112	454.176	141.623	355.447	514.158	551.995	513.946	329501	264.187	426.61	769.055	670.388	451.384	671.326	439.044	485.148	815.145	989.713	573.607	755.481	46388.6	1070.29	798.432	636.27	1330.76	418.258	14255.1	1053.76
C8pos_M1695T1165	1694.96	1164.52	C8	ESIpos	11158.4	13958.7	18135.9	18410.9	19016.9	12980.7	18073.5	16586.6	12567.3	16931.7	25172.5	15883	15068.6	11253.1	23524.5	20962.1	16337.9	18168.8	18021.8	13554.8	21876.6	17138.1	13949	17584.1	24522.9	15899.4	21448.9	12456.3	22170.7	18836.2	7435.27	19420.7	18435.2	16655.2	19894.8	13246.8	20485.8	13946.4	17614	19357.4	20471.4	20617.5	11199	15412.5	24787.8
C8pos_M169T36	169.035	36.38	C8	ESIpos	69853.6	105884	77418.4	85036	51135.5	80030.1	97290.2	78533.8	85056.9	122855	94736.3	43901.8	91137.2	89981.6	94390.2	107521	78320.8	78950.8	95603.2	89510.1	30484	110927	82729.3	109623	31059.3	85785.2	143181	103459	71179.8	109715	114015	78020.3	115065	29454.5	104386	96770.9	110354	94199.1	90487.1	63990.7	37889.5	116806	91901.2	112016	47156.7
C8pos_M170T117	170.06	117.3	C8	ESIpos	11132.5	4453.9	18387.4	7637.11	13586.9	12716.3	10088.3	16402.5	3718.22	16253.1	10723.3	13141.3	8418.4	9921.56	14013.1	9075.01	12965	13850.4	10120.1	16450.5	16423.7	16870.1	14770.1	10995.8	5160.76	13647	11149.2	13184.8	11286.3	11435.7	11538.3	13416.6	10312.7	15790.4	11456.7	12392.1	7725.5	13144.3	16862	14382.4	15405.6	12875.5	12223	13520.7	6774.33
C8pos_M171T439	171.149	438.61	C8	ESIpos	63157.4	96661.2	167055	81032.1	185655	83728.5	122138	87469.4	88096.1	70181.2	79083.7	248058	44751.8	125090	54347.3	141434	183447	98068.3	70692.7	138646	160762	143322	47957.2	331470	146090	264651	57105.1	93872	117082	38110.7	66234.4	29543.8	288233	141445	79483.8	137892	162409	127278	53457.3	67160.8	49384.6	150744	149064	93203.9	54167.5
C8pos_M172T1596	172.101	1595.57	C8	ESIpos	750.642	2356.2	2499.36	1497.78	600.299	967.177	856.13	1067.08	1491.49	1950.17	1295.69	895.35	2257.02	219.71	2013.53	3785.31	2079.79	2055.22	1961.91	83.6832	1712.87	646.585	3562.43	2224.69	1016.73	1587.35	2685.09	1218.45	1491.21	1675.93	4770.12	1394.47	1211.38	1851.56	2608.72	1257.27	1742.07	816.05	2427.69	1664.09	3763.42	1844.68	787.273	845.67	2200.75
C8pos_M176T406	176.07	406.02	C8	ESIpos	38037	12510.9	16095.4	11672.8	8484.07	15774.9	16811.6	45644.9	16616	35594.5	15425	20217.5	98717.7	41651	26204.9	12144	14738.4	23001.2	20500	24388.1	31852.8	25070.1	18972	32294.4	26106.8	13970.4	42336.6	19840.7	18818.5	21669.2	16895.3	11417.4	13954.1	15287.5	16860.1	47236.7	14197.2	18652.9	24237.9	8232.25	19664	10378.5	11280.9	20463.8	108257
C8pos_M177T1659	177.127	1659.38	C8	ESIpos	183.521	304.844	638.948	627.167	431.487	4276.63	640.343	2110.7	497.605	2744.78	3526.34	628.528	285.8	0	1075.63	578.934	370.442	488.804	2924.5	177.279	1030.87	368.432	623.39	358.238	1501.21	553.934	551.92	80.7824	588.306	481.784	499.568	438.71	6857.63	1411.01	1069.57	652.333	1430.44	401.205	706.66	880.493	10257.1	1108.33	519.757	471.78	2150.81
C8pos_M177T52	177.102	51.52	C8	ESIpos	1488.63	2208.87	6709.48	996.094	1502.15	520.512	1147.83	1094.42	1473.5	1039.05	2263.09	103744	910.659	717.865	2186.87	1722.39	863.092	17025.6	1715.94	880.815	9554.65	1829.23	1083.03	1360.78	1243.24	1409.86	1413.59	1053.41	1021.59	1701.45	1931.64	3034.92	2853.15	4875.75	2876.9	717.32	2555.1	2194.5	1469.12	1571.09	3573.78	3253.45	3935.01	7903.38	2944.26
C8pos_M178T1123	178.112	1122.96	C8	ESIpos	95.7651	119.079	308.193	128.491	333.135	0	89.3318	186.829	81.3879	493.495	391.278	124.925	447.514	160.789	0	0	106.634	0	204.825	0	80.4306	428.492	177.27	554.039	402.667	200.797	240.422	230.624	179.75	132.077	370.994	0	92.98	201.626	201.766	76.6687	272.926	238.64	594.939	570.559	476.832	591.036	267.006	680.769	234.533
C8pos_M178T36	178.086	36.11	C8	ESIpos	9853.48	3169.39	7103.27	5087.67	10963.4	8746.83	4253.4	11621.8	5753.53	5806.56	4455.42	4081.52	9688.39	3957.63	4834.71	5426.12	6090.55	6986.27	4278.74	8848.5	6130.44	4641.55	5947.26	2353.12	7255.05	7450.29	3978.69	9685.22	6459.58	14435	8242.61	11282.5	7480.05	8671.94	8369.45	8356.42	7672	13301.1	6695.24	5148.72	6542.55	1389.76	8957.94	5368.63	12257.2
C8pos_M178T377	178.035	377.42	C8	ESIpos	7307.41	14191.5	36689	11341.6	22208.3	9245.45	14342.1	8810.37	14132.7	19406.4	9018.79	44735.9	6783.14	11231	11061.5	27132.6	30746	11926.5	24973.5	16462.6	18307.8	10433.4	9662.94	40856.9	21242.2	43135.1	13027.8	9179.88	23811.1	6984.51	16232.3	7157.63	32441.2	18916.7	21773.3	17458.8	11399.3	11237.8	18884.3	12431.3	18166.8	19109.5	24633.9	39780.2	8417.04
C8pos_M180T188_1	180.065	187.98	C8	ESIpos	2.9185e+06	2.78991e+06	2.85465e+06	2.88759e+06	3.02214e+06	2.9165e+06	3.23095e+06	2.86214e+06	2.93366e+06	2.8707e+06	2.99284e+06	2.88351e+06	1.36167e+06	2.95753e+06	2.82581e+06	2.88759e+06	2.9051e+06	2.885e+06	1.24029e+06	2.97122e+06	2.96348e+06	2.93513e+06	2.73812e+06	2.87027e+06	3.01264e+06	2.91024e+06	2.77953e+06	2.89356e+06	2.94708e+06	2.82728e+06	2.88434e+06	1.39362e+06	2.85566e+06	2.94738e+06	1.48194e+06	2.76423e+06	2.8655e+06	2.87511e+06	2.89018e+06	1.37036e+06	2.81314e+06	1.35207e+06	2.90862e+06	2.71028e+06	2.85748e+06
C8pos_M181T112	181.072	112.02	C8	ESIpos	9437.21	1733.34	6495.63	1465.32	12516.2	1997.45	51006.9	14108.2	3387.87	16871.1	299.158	85431.2	5795.19	1501.21	510.052	2342.15	4336.99	1850.87	54758.8	105608	7232.28	61114.2	1004.72	5939.71	76326.4	4793.43	16658.4	18072.4	2824.09	44903.2	87061.3	1787.71	4687.31	5616.71	1456.35	962.886	3661.42	46637.1	1031.59	9495.87	8342.25	610.089	8073.29	25560.9	2374.99
C8pos_M181T725	181.085	725.22	C8	ESIpos	3792.98	2623.36	2705.38	1506	2809.97	2949.56	9565.81	3111.2	2556.73	34471.6	1145.58	3689.08	8095.52	2740.41	1069.08	4289.75	9133.74	8221.66	1869.44	3142.05	2744.8	3339.2	12253.4	4549.76	15925.9	24905.1	1689.25	27655.6	13134.4	2222.73	5504.28	1597.76	3332.1	6682.89	2562.15	3477.01	22075.7	1698.36	42806.1	177288	6540.42	31287.2	6937.22	8753.42	952.244
C8pos_M181T83	181.072	82.53	C8	ESIpos	132550	1482.92	56545.3	1370.64	98328.7	1007.54	551324	72702.2	26289	44159.5	353.408	512737	51490	3606.12	840.187	1611.64	28126.1	5364.2	10935	18069.5	78315.4	43658.1	10963.5	4001.09	77463.4	70409.7	16908.4	156157	3015.92	5963.88	183675	22773.9	31679.5	66229	7603.17	1986.07	5769.68	273856	10500.3	27151.3	36035.9	479.103	118579	55862.4	22874.8
C8pos_M182T41_1	182.081	40.68	C8	ESIpos	878482	726884	744260	901216	810365	894647	705289	731266	671150	826939	819378	910957	839495	775504	1.0116e+06	765849	765571	940875	730787	1.197e+06	1.23678e+06	919715	699390	771817	604327	896443	394918	813432	1.19447e+06	841786	280290	902250	836553	757659	521555	996378	718320	804418	381245	790269	302620	777612	855184	343026	584871
C8pos_M182T41_2	182.157	40.62	C8	ESIpos	6826.56	4389.53	7051.89	13355.6	9767.57	6360.03	5556.68	7973.6	5694.56	6097.13	8943.36	8968.63	4925.48	5898.98	10182.2	9412.68	7400.21	5589.53	6666.49	12355.2	18281.7	11631.1	5015.38	10927.9	6214.45	7173.06	7859.26	5792.19	16716.3	3743.98	3585.68	8439.38	5159	8396.42	2274.97	8510.62	8824.74	8065.88	9608.64	5121.36	6113.05	9394.77	6110.53	9497.28	3407.32
C8pos_M183T1299	183.174	1298.64	C8	ESIpos	21768.8	17953.1	58379.5	7036.96	19034	9841.09	7315.64	17484.1	28167.4	24553.7	40549.5	18971.2	22531.3	10049.5	33969.6	34624.1	20581.1	34958.8	9861.85	9935.7	39326	14349.3	23850.6	33380.7	34052.8	51124.1	28878.7	18803.9	20262.9	27453.1	37424.6	29797.2	86140.5	24818.2	35875.9	32023.7	39760.4	27317.8	21190.2	19047.9	48635	10482.5	30121	33699.4	25143.5
C8pos_M185T106	185.128	105.54	C8	ESIpos	42490.5	52622.9	36922.3	31161.5	40438.2	61509	122295	21371.6	46115.3	39677.3	30854.5	62953.1	37016	60675.4	38637	50489.6	66520.2	31255.8	38452.4	24699.3	15235.7	66991.1	31264.3	40508.6	41212.1	43418.9	57998.4	42799.9	27072.6	43868.7	33113.2	13994.9	45599.2	38252.4	33637.9	22748.8	25442.5	69836.4	39492.8	28490.6	36460.6	42229.2	45884.5	31339.1	35117.6
C8pos_M185T1599	185.153	1599.21	C8	ESIpos	11522.8	18403.9	9267.6	17961.1	4011.51	9110.82	4810.02	8621.09	14331.5	9334.85	15003	6354.59	10440	2878.97	15326.4	25518.1	13329.7	8523.32	5693.66	942.678	6414.08	4710.99	12885.1	21014.3	10559	11843.3	13848.6	6301.92	15095.4	16833.7	26079.8	12048.4	30867.8	6307.63	13006.6	10049	15136.9	10369	11294.7	5032.31	16982.4	15131.4	3843.2	12417.2	12501.1
C8pos_M186T36	186.112	36.385	C8	ESIpos	43095.9	13207.4	19521.1	13266.2	18198	14389.4	15899.3	30319.6	29774.2	30450	15681.7	8452.74	29149.1	12767.4	7544.3	18466.1	12817.2	14640.5	14287.4	47197.6	23222.6	18870.4	26719.6	4785.11	29981.9	19346.3	8807.67	16261.4	24723	18568.5	23148.9	45077.5	32783.9	25103.7	19873.7	20111.4	26452.2	21796	16843.8	15195	29566.2	12742.4	21319.2	21481.3	27820.4
C8pos_M187T35	187.058	34.84	C8	ESIpos	27586.1	10854.7	10194.6	26717.5	19813.9	30485.7	27138.4	8209.45	13231.9	12906.3	7999.33	13385.1	12270	23809.8	14610.9	9889.2	21475.2	18572.8	15570.3	7238.97	6236.42	12379.8	7268.19	14216.4	13073	14612.7	10270.2	31036.5	14784	12939.2	10644.9	4864.53	15627.1	8362.75	10180.2	23519.6	14144.4	17177.5	13460.3	7635.7	12846.4	10090.1	14750.9	13826.3	4963.71
C8pos_M187T41	187.07	40.86	C8	ESIpos	7456.32	6038.08	7968.04	8268.72	11446.3	7691.82	8057.88	8385.25	5281.95	6472.31	6196.06	14355.4	7462.16	4242.27	8762.64	8735.49	7045.73	8323.3	8042.06	5664.4	4557.3	9186.95	6722.57	7399	8548.84	6279.69	7624.75	7068.49	7561.33	8170.7	7811.39	9711.57	8931.29	9398.71	6711.32	6507.95	7686.32	10844.8	8531.13	8108.95	8786.7	8859.57	6650.78	11908.6	8657.89
C8pos_M187T626	187.126	625.55	C8	ESIpos	15388.6	20328.3	64560.3	18921.7	44091.2	14823	22177	17604.8	22716.9	47791.5	44467.5	67637	26746.8	19245	36215.7	44286.6	52364.7	21517.2	47313.6	29641.2	26723.3	50458.8	33454.6	59166.8	57261.7	81895.4	38122.1	16533.7	41260.4	23691.4	43100.7	24553.6	55710.1	34132.8	45923.2	25801	22936.8	16991.5	38401.7	51152.2	43470.5	91085.1	33311.1	65329.5	27817.4
C8pos_M188T117_1	188.07	117.07	C8	ESIpos	1.37442e+06	1.42559e+06	2.15707e+06	1.06035e+06	2.00657e+06	1.48425e+06	1.4317e+06	2.12117e+06	1.08463e+06	1.98589e+06	1.35872e+06	1.86529e+06	1.87799e+06	618047	1.62085e+06	1.36985e+06	1.62123e+06	2.05953e+06	1.22451e+06	2.12042e+06	2.57007e+06	2.18327e+06	1.74351e+06	1.50517e+06	1.81841e+06	1.78138e+06	1.50295e+06	1.59244e+06	1.59563e+06	1.4708e+06	1.40457e+06	1.5553e+06	1.54427e+06	1.82911e+06	1.20268e+06	707454	1.19359e+06	1.70805e+06	1.98973e+06	1.55727e+06	1.81222e+06	1.50714e+06	1.53753e+06	1.57971e+06	1.52547e+06
C8pos_M188T117_2	188.147	117.31	C8	ESIpos	1.31375e+06	1.35859e+06	23689.2	1.01046e+06	27466.2	1.42684e+06	1.34885e+06	10565.6	1.01545e+06	1.79496e+06	12010.5	1.80936e+06	23205.9	1.23156e+06	16071.4	12330.1	10339.7	1.92035e+06	12262.7	2.08657e+06	30228.4	28116.2	17417	13483.6	19671.1	1.72032e+06	13191.5	1.52613e+06	17697.7	16549.9	1.28928e+06	1.42716e+06	1.4474e+06	21453.7	6672.84	1.374e+06	10217.1	1.62997e+06	25703.1	1.40083e+06	22394.2	6071.01	1.49989e+06	17177.5	12396.6
C8pos_M188T35	188.128	35.09	C8	ESIpos	937.084	3976.12	2615.7	369.659	1711.4	1111.03	2053.58	2232.46	1061.69	2471.75	346.956	2381.47	1970.28	596.763	257.039	2779.07	4029.16	883.305	1150.87	3376.13	2586.41	2074.09	785.454	581.157	1139.41	1627.45	931.226	1352.26	1208.92	327.29	493.758	654.399	1166.37	3113.55	1875.69	3419.93	1722.22	898.639	4883.18	640.092	1715.98	1020.24	3332.6	3995.51	954.771
C8pos_M188T75	188.068	75.43	C8	ESIpos	40691.6	14042	18899.5	21466.5	23621.6	17133.2	12710.4	18656.5	12431.5	17795.7	11077.8	28942.4	17032.7	27169.3	13714.9	15671.7	17731.5	15234.4	13213.1	33220.9	15257	28221.1	18496.3	15372.7	23477.1	20819.9	14874.2	25592.4	16097.4	16240	21868.2	13594.4	15758	25476.1	14599.4	30875.3	14319.7	18471.9	16612.3	15637.8	16234.8	13504.1	30162.6	17246.6	10061
C8pos_M189T40	189.087	39.9	C8	ESIpos	17067.4	32938.2	31225.4	19481	16831.5	26239.8	26241.1	31309.5	20426.4	37578.5	32652.4	22617.6	28615.3	19847.1	34348.9	31901	29590.4	29710	15025.7	30344.7	28063.2	28521.2	20415.5	39027.2	45417.7	26117	35726.2	28918	39597.9	36354.7	42677.5	36570.4	36644.3	32201.2	14045.1	25671.1	37018	43167.3	37442	33436.6	38052.1	19377.9	14534.2	16781.5	40901.8
C8pos_M190T532	190.086	531.52	C8	ESIpos	10628	20361.6	52181.5	42650.5	29536	95876.9	69797.3	7261.64	27457.6	56793.1	86199.1	21450.2	19086.9	38784.2	54727.6	34356.9	17881.9	14879.1	14370	5316.62	23260.1	22578.5	26293.6	18713.4	12504.7	37176.9	13712.9	33278.3	27214.6	12729.2	4046.16	32384.8	36576.6	25226.3	44917.9	13904.6	11292.7	42764.9	15548.8	16137.2	22702	19304	43844.9	15796	15227.5
C8pos_M191T36_1	191.017	36.42	C8	ESIpos	19697.6	15968.2	9379.62	22025.6	10359.3	11846.5	23063.9	10401.3	9354.44	6697.94	11746.4	10922.3	12124.1	17250.4	10259.1	12366.8	16656.4	8848.8	11590.6	10692.6	7063.05	15380.8	11166.3	12825.5	11805.2	11578.5	22094.3	17349	8143.45	16069.4	15852.2	9726.76	14913.5	7969.24	14059.9	16232.8	14735	9928.3	11278.7	8870.35	10226.2	16544.9	16197.1	16696.3	11802.3
C8pos_M191T36_2	191.047	36.41	C8	ESIpos	19156.5	6469.33	9240.91	3274.6	10206.9	5510.05	8958.96	6182.72	6053.16	7651.75	11566.9	4302.31	5660.33	5057.77	6316.54	4231.37	15536.6	8743.31	8422.18	3756	7310.91	5588.01	5991.83	8369.31	7382.88	11524	5926.24	6336.02	3976.21	11950.6	5313.96	5964.78	14535.7	7954.42	4398.32	12122.8	5783.64	13490.4	6892.37	5893.86	7476.45	4658.2	8126.52	10205.6	6133.43
C8pos_M192T37	192.159	36.6	C8	ESIpos	530.763	1086.74	220.211	886.287	740.269	126.158	236.244	199.257	1800.27	739.116	615.105	1501.71	0	583.465	381.87	777.836	581.085	1424.1	1404.43	0	1110.42	345.42	761.709	250.978	590.031	1923.71	11673.5	1806.86	1378.2	873.644	741.928	1781.57	992.965	731.308	1209.51	1172.75	2514.99	291.564	1126	1852.55	364.952	1564.18	758.306	404.006	180.871
C8pos_M192T74	192.065	73.98	C8	ESIpos	21979.2	13825.9	13982.7	10585.6	19406.3	14656.9	15672.8	16319.1	11808.6	21035.7	18585.7	18443.6	9479.35	16130.8	16092.9	11027.8	23771	33023.6	10302.5	12959.2	23431.4	24138.2	14645.6	17374.8	13644	16608.7	16955.9	14665.7	10707.6	16247.3	24959.2	11226.2	15603.1	20470.2	8982.34	10360.2	17153.8	18525.3	19260.2	7915.62	11773.2	9592.79	14346.6	11291	11369.3
C8pos_M193T439	193.131	438.66	C8	ESIpos	11222.1	16870.1	37074.2	15788.4	39635.9	16659.7	20535.1	18604.9	19567.3	16936.8	21511.2	53397.2	14866.1	20954.1	14535.7	34813.4	43272.6	17873	19482.1	26445.2	15314.4	31733.2	15129.6	69345.2	30557.2	49160.4	15270	16995.2	28298.9	9862.98	17733	7554.78	51625.9	30268.8	22073.1	25169.2	36671.4	23448.3	14411.1	18938.8	13081.4	43222.2	26343.9	29646.5	14695.8
C8pos_M198T1587	198.127	1587.06	C8	ESIpos	0	306.946	278.323	93.9836	399.601	549.808	779.352	218.753	1166.36	382.147	1101.37	347.377	992.301	0	785.007	277.264	582.85	0	430.607	0	1381.15	186.656	348.963	968.222	893.965	323.445	113.631	176.028	557.648	950.187	542.696	368.835	1758.26	97.5622	72.3065	0	4293.79	1621.12	552.212	1428.49	278.828	640.266	0	415.652	891.684
C8pos_M199T1230	199.169	1230.18	C8	ESIpos	6120.94	32590.7	18007.3	5966.9	10483.3	31997.9	11434.1	12125.7	31353.6	15854.3	27246	25573.1	20808	11597.8	18808.9	22006.3	24622.1	10874.8	8235.74	5094.87	4256.55	13621.9	10980.6	8672.01	9740.41	11743.3	27400.4	9916.15	11482.8	31192.6	29898.6	16911.5	38952.6	16382.7	22916	23034.8	15450.6	22568.8	15413.6	6877.24	10415.8	11547.6	32192.7	18565	23221
C8pos_M199T682	199.18	681.9	C8	ESIpos	14717.9	23584	49846.4	18543.5	28260.6	19478	29837.6	23093	23514.5	16268.7	22540.5	68911.1	13767.8	30859.2	15637.3	44855.3	49646.7	24945.7	20827.6	37506	42769	42196.7	16306.1	112608	46574.6	68656.5	18003.9	21823.9	34995.6	11123.9	9014.96	7536.73	73816.4	40735.1	22953.8	35491.2	47708.8	32237.7	14159.5	16898.2	13373.4	43907.3	34697.5	25645	14536.7
C8pos_M200T41	200.128	40.71	C8	ESIpos	17422.1	4526.25	3856.32	3491.53	7243.59	5431.65	7598.6	10028.4	15053.7	12432.4	9031.64	1800.79	11315.7	6616.55	3209.9	5766.78	5173.25	8365.16	3985.49	22835.7	9169.14	12263.1	11603.6	834.545	21014.3	4897.98	5194.26	7243.67	13580.5	5638.76	8465.1	15426.4	15472.1	7891.08	2975.25	7786.63	12573.8	7010.29	5473.11	8084.43	11619.6	3535.32	8087.62	7199.65	8032.89
C8pos_M201T1299	201.185	1298.64	C8	ESIpos	25749.7	25039.8	36331.2	8468.4	23209.9	13114.1	9259.59	20782.9	33438.6	33193.9	52685.4	21188.2	27784.9	12550.4	41328.1	39170.6	24986.8	39464.1	13232.4	13105.5	42186.6	18604.8	30453.9	38085.8	39185.1	61485.6	31945.2	24443.3	25703.3	30492	45477.9	17901.2	106486	28831.9	41334.4	40539.6	23463.7	32056.3	23542	22735.8	58084.5	13055.3	38169.5	41882	30774.4
C8pos_M202T39	202.18	38.93	C8	ESIpos	8403.34	25448.8	25946.1	7591.51	8578.81	13616.2	7110.53	9235.05	7038	5672.26	8397.79	22918.7	14753.7	10658.8	4031.28	13907.9	39521.6	6929.56	24189.4	11439	11887.9	17271.5	18253.1	9805.66	15984.7	10585.1	17187.5	27914.3	26713.9	25770.5	14482.3	14690	15726.3	14799.3	27245	43043.1	52209.4	42672.2	26240.5	49554.8	16034.6	46216.2	26855.8	22048.5	16046.1
C8pos_M203T35_1	203.052	34.935	C8	ESIpos	263116	113494	100119	220507	182098	179528	154344	139496	124922	99660.2	78394.5	110587	99651.3	175419	81249.3	102445	173402	123186	103201	96133.8	92191.8	100195	82407.7	96728	73585.8	117456	92189.8	158191	96514	78129.5	92186.9	91340.5	101306	111108	98527.9	138235	75140.7	221039	77968.4	110209	79158.5	71487.3	134002	89394.5	71324.9
C8pos_M203T35_2	203.14	35.39	C8	ESIpos	15721.6	8558.36	8994.12	8705.51	16776.4	11550.7	29274.3	6828.06	10557.1	12936.2	7220.47	19757.5	8202.3	10344.9	11523.1	9719.5	19292.8	14223.4	9837.13	8471.99	9102.41	12576.7	79048.6	14238.6	14611.4	13436.4	10900.8	8447.4	7719.03	13546	7623.97	9616.37	14113.5	8687.22	12358.2	9905.26	7241.94	13543.5	9178.8	5935.5	10398.4	14710.2	9315.56	8863.07	9005.37
C8pos_M204T38_1	204.123	37.82	C8	ESIpos	1.71136e+06	2.53392e+06	1.48725e+06	793008	936411	1.34489e+06	1.2248e+06	1.07651e+06	1.79863e+06	1.83027e+06	1.02283e+06	503082	1.10733e+06	940706	970158	1.74718e+06	1.4062e+06	1.10781e+06	910241	1.16191e+06	358075	1.39278e+06	625298	864759	961388	361145	1.2049e+06	1.06433e+06	1.11482e+06	1.06382e+06	1.59333e+06	1.193e+06	1.90686e+06	847827	1.55886e+06	1.44928e+06	978880	1.71909e+06	1.5117e+06	508649	1.80032e+06	894911	1.50056e+06	1.79248e+06	1.09936e+06
C8pos_M204T38_2	204.203	37.61	C8	ESIpos	30353.4	42010.6	22167.8	7859.62	13875.4	14803.9	19274	13823.4	26663.7	21146.4	11932	3677.82	16872.2	12493.3	12997.7	28829.9	18032.3	15639.4	10822.7	12231.6	6841.13	20881.2	22984.5	11232.7	12087.4	6423.39	18255.8	9749.71	18059.3	14405.9	16747.2	17942.6	23412.8	10286.5	29015.4	11746.9	15595.8	22360.4	24977.4	17480.4	37526.2	12440.6	16127.3	13859.4	19289
C8pos_M204T41	204.063	40.84	C8	ESIpos	47914.7	20580.8	18027.9	50664.8	37134.3	20466.3	24120	18725.5	13030.8	17720.1	15696.6	18872.9	17120.3	25132.5	16121.8	14603.3	34414.6	16389	12373.8	33273.7	28005	18332.5	13455.5	16331.3	20566.3	25498	20302.5	22209.3	23554.9	15053.9	15391.7	13193.4	16653.4	21401.4	11672.1	27452.7	15072	13841.8	18285.8	19529.9	12738	16347.5	21599.3	16162.6	9307.49
C8pos_M205T117_1	205.097	117.12	C8	ESIpos	1.21691e+06	2.5316e+06	3.80345e+06	1.88989e+06	3.6787e+06	2.69681e+06	1.26871e+06	3.67336e+06	1.93073e+06	3.77732e+06	2.69419e+06	3.4219e+06	3.43582e+06	2.27622e+06	3.05758e+06	2.60044e+06	2.87947e+06	3.99903e+06	2.266e+06	3.97203e+06	5.05472e+06	3.8181e+06	3.13484e+06	2.69508e+06	3.52155e+06	1.54636e+06	2.91055e+06	2.88626e+06	2.94149e+06	2.80797e+06	2.63115e+06	2.76747e+06	2.85653e+06	3.17453e+06	2.2199e+06	2.5395e+06	2.18389e+06	2.99713e+06	3.79799e+06	2.88461e+06	3.47462e+06	2.82802e+06	2.77686e+06	2.82178e+06	2.95846e+06
C8pos_M205T117_2	205.176	117.3	C8	ESIpos	40205.3	38991.1	61305.6	30121	64896	45589.6	57485.5	50801.5	33096.3	75562	31711.9	80562	49728.6	42031.4	45792.4	32410.9	25453.5	33151	29994.2	99506.6	86122.1	32523.4	44693.8	35289.2	56501.3	66142.3	36300.4	52933.6	41516.7	38933.6	40735.1	42262.1	44563.6	50330	30540.6	24730	24587.2	68100	70655.6	50028.2	61239.2	42729	56358.9	38828.1	45294.2
C8pos_M205T43	205.029	42.78	C8	ESIpos	11463.9	7121.22	10243.2	18879.2	21283	13035.9	10844	13795.6	10980	14824.5	12177.9	19889.9	10864.9	14369.3	21046.7	8856.24	20344.3	16065.1	23696.2	10888.5	17046.8	31932.7	12606.1	10817.7	10264.2	10899.8	13202.7	14370.8	10533.6	18198.1	12778.6	33917.5	10836.5	16493.7	10744.5	13286.2	18121.5	29796	16928.5	17247.2	10597	11965.7	6795.76	22783.5	16698.2
C8pos_M206T329	206.081	329.39	C8	ESIpos	4929.07	8350.71	5367.02	5573.77	7671.29	5775.13	8698.04	9323.2	4726.24	9952.46	6004.07	6430.81	6817.85	5798.69	6579.51	5657.39	8834.24	17167.9	8319.17	9034.39	9419.49	11949.8	6488.58	8416.68	8896.22	7237.1	8269.48	10414.8	6847.28	6783.01	7371.16	7491.38	8162.22	7358.39	5487.25	3527.9	5125.57	10360.1	9014.46	8825.61	6328.45	6545.47	10461.4	6733.39	8193.48
C8pos_M206T48	206.011	48.25	C8	ESIpos	1386.31	4193.58	2912.13	2931.13	1616.07	15650.4	5627.39	11891.5	5602.48	5086.83	5690.79	3025.23	4090.64	4598.36	4343.02	2951.72	9119.32	6981.39	5439.34	6450.8	3785.99	7838.61	8398.47	7743.08	7435.32	8149.71	5761.83	9215.25	5893.69	5498.68	7665.33	6511.48	11070.3	12257.4	10432.7	10490.7	9006.65	16576	9711.63	8646.28	6462.15	8100.28	12958.5	14253.2	12785
C8pos_M206T692	206.066	691.665	C8	ESIpos	3213.52	7475.3	16234.4	6480.64	11179.6	4740.73	6685.03	5162.07	6957.08	8671.05	7085.67	21050.3	3574.24	7719.91	4596.01	12341.8	14957.3	6965.37	10960.1	8346.98	10672.7	10563.2	3877.31	19156	9912.68	19428.6	6955.62	4855.09	10999.4	2764.86	3091.02	2255.97	17520.8	9546.02	9964.91	9906.33	10736	6286.13	6640.08	9040.12	7226.04	18409.9	12216	17085.5	4054.52
C8pos_M207T106	207.11	105.54	C8	ESIpos	30135.9	29783.5	22598.7	19962.4	30242.1	40450.2	49793.7	11902	27712.1	32730.2	22650.8	41830	33058.8	39136.1	29755.5	35788.6	51733.3	17611.5	33881.6	17967.8	9455.88	40814.4	27886.4	30299.2	21552.5	32964.7	44698.5	25500.8	19775.9	32594.4	26004	11438.5	30753	25301	26156.2	28387.4	17426.2	35176.5	28652.5	24755.3	28963.7	33004.5	25803.7	26857.6	26699.1
C8pos_M209T74	209.092	73.77	C8	ESIpos	122528	69032.1	74714.2	34611.9	95872.9	76869.3	86808.9	31170.5	44038.1	54794.3	104731	88347.6	85388.6	77031.6	57259.4	22778.3	47530.4	72059	52611	137323	121457	122980	28079	92276.2	84619.7	90520	16894.5	82760.9	76656.5	21501.3	106650	23341.6	91684.1	101643	57343.5	56734.4	92772.7	97791.8	103222	35762.5	65744.6	57307.8	77342.9	68541	69228.7
C8pos_M209T935	209.117	935.43	C8	ESIpos	20639.6	17745.9	17328.6	10673.9	20481.2	35056.3	21321.8	18538.5	12616.1	25295.5	14331.1	53168.3	15122.9	19518.8	16404	27814.7	28370.3	25171.7	20927.4	21380.7	8273.65	23368.1	10602.6	28243.3	25356.2	15821.3	25607.4	18055.3	19286.2	26703.2	22916.9	11912.4	15968.6	18592.1	21213.3	23885.6	10395	19553.1	22202.5	17404	18332.5	19070.3	15639.4	16131.3	16457.5
C8pos_M210T40	210.061	40.38	C8	ESIpos	11705.2	18503.7	13722.4	11725.9	6390.46	18240.8	59377.8	13446.6	23095	12613.1	8517.61	12176.1	8959.56	17591.4	10094.1	10227.3	6803.61	25468.4	10977.4	6309.56	7666.14	10885.4	7828.67	10582.3	41853.8	6817.93	8566.62	22204.8	9242.44	7330	9652.21	9931.41	14827.1	9556.91	10638.5	21687.2	11390.3	27966.1	9112.79	5115.17	10764.6	7571.19	24452.5	10006	9799.27
C8pos_M211T1485	211.205	1485.35	C8	ESIpos	80153.9	75878.1	104024	24762.7	40440.2	41710.2	9636.56	31883.9	97858.9	63415.5	101258	31569.9	68356.2	16537.5	73785.4	111853	67366.3	74511.7	18970.6	18554.4	109914	34931.2	73412	81286	95290.7	105210	87778.5	43949.5	76063.6	87063.3	103963	69145.1	172284	42161.9	106130	56723.9	169800	45715.1	55159.4	43719.5	142242	30841.1	60929.4	67412.7	90883.7
C8pos_M211T1599	211.169	1599.13	C8	ESIpos	12897.7	18067.4	19738	9233.29	3948.43	8825.15	10314.1	9874.18	16601	9496.92	18594.6	8700.23	12579.1	3402.66	17006	28429.1	16882.3	3690.73	5853.44	1333.66	6665.41	4203.14	15721.7	22395.4	12783	13717.5	15761.8	6603.18	18197.7	17423.7	27915.1	12949.3	34391.7	8966.91	14576.6	11075.7	18045.3	8498.51	14308.7	6625.39	19365.1	16957.9	9400	13964.4	12082
C8pos_M215T40_1	215.016	40.015	C8	ESIpos	114330	221618	141477	120458	294928	232118	242072	212353	255768	321326	216303	314996	256418	256695	231620	272895	257608	300370	250405	200865	150073	247688	252634	291179	187982	173817	229941	310064	269916	218246	221632	76765.9	279246	262458	289890	265348	242239	272296	234414	194250	329185	181446	324533	209660	216630
C8pos_M217T35_1	217.082	35.26	C8	ESIpos	13342.5	23648.9	22699.3	15523.5	13794.3	26971.6	26117.9	27572.8	13495.6	23379.9	26477.9	23283.7	22797.4	22145.3	25036.5	22064.7	19752.9	30292.2	26564.1	20870.9	23030.4	25708.2	24301.8	23689.7	30343.2	23696.7	22592.2	26597.1	26784.2	23923	26813.1	22842.3	28793.8	25620.1	25352.4	25193.3	26824.4	38536.7	26569	23991.7	22554.4	25430.8	31619.8	29597.5	27975.2
C8pos_M217T36	217.118	36.31	C8	ESIpos	11750.2	17349.3	14404.1	12086.2	10360.3	4520.68	18792.1	19777.2	21489.6	17646.7	6280.13	5292.19	4512.09	17609.4	5777.08	15746.6	14225	21419.4	4878.51	15883.9	5081.22	20198	4496.18	18805.4	20509	3819.17	18436.3	20422.7	4326.1	2997.44	6020.24	3886.24	5845.26	4855.34	4708.01	20303.9	4448.35	28381	6847.37	19656.3	17279.2	7216.57	3322.69	4796.46	7688.26
C8pos_M218T41	218.138	40.98	C8	ESIpos	53804.4	69975.7	63635	48555.9	50222.2	50102.2	65261.5	90017.2	40096.4	91953.6	38832.4	22723.3	51563.6	80381.4	44138.5	62551.9	75882.3	79639.5	38111.9	49898.4	62820.2	92539	81740.7	38571.9	67345.4	21958.5	68898.4	51210.2	75071	55699.7	53003.3	76088.1	42302.3	59555.8	48397.4	52870.3	81263	65682.4	64761	58743.7	84357.2	24233.7	38423	71457.8	60372.5
C8pos_M219T35	219.026	34.83	C8	ESIpos	67009.1	32998.3	18971.7	53570.2	47290.8	44592.4	52136.2	35294	29717.9	18814.7	12762.4	25500.8	17223.5	46046.5	12065.8	17539.5	40904.5	35036.1	14478.5	20459	16599.9	22044.2	14187	18334.9	21155.9	25119	14177.3	41375.1	18304.5	11629.8	18011.3	16015	21905.1	24782.1	13237.1	40535.4	11453.3	61629.7	13405.5	19955.5	12183.4	12032.9	36393.7	14250.8	10479.1
C8pos_M219T42	219.019	42.23	C8	ESIpos	13344	11893	13695.1	17024.4	17900	14255	13392.9	13555.9	10073.2	13046.8	13126.1	16257.4	14244.9	16449.2	20136.5	11471.4	15314.2	13000.7	25868.7	11183.7	16069.1	20815.2	14437	8250.7	11635.9	12368.7	13101.1	13428.7	11769.4	17223.1	12196.4	32206.6	8902.61	15699.1	13180.9	14194.8	16634.4	22076.9	16163.9	19478	12985.3	14042.2	7328.42	20861.2	16529.8
C8pos_M219T94	219.043	94.345	C8	ESIpos	19629.7	35006.5	18939.6	26841.9	37299.2	35914	28671.1	22132.4	14395.4	18754.8	28420.5	22736.5	23896.2	20157.4	23664.8	20075.2	26380.4	28551.8	14369.3	34399	20745	24803.5	23146.4	39785.7	25233.7	27415.6	16389.6	22790.8	21408	20624.1	22096.4	18857.3	27335.9	25165.5	22518.4	26570.7	22947.3	30048.1	30911.3	15725.3	13615.4	17898.6	31812.3	21901.3	30203.5
C8pos_M220T1944	219.99	1943.64	C8	ESIpos	0	0	0	87.8537	70.7709	172.755	0	102.653	0	644.83	281.732	82.9084	78.0715	84.8289	364.96	228.143	118.969	0	516.708	72.3417	796.563	0	440.343	179.157	98.1348	235.478	421.926	0	272.639	105.187	177.39	182.443	192.788	0	908.443	79.898	84.2757	198.716	133.029	237.093	556.14	613.734	163.611	443.883	744.238
C8pos_M221T1657	221.226	1657.27	C8	ESIpos	17770.1	25325.1	20926.6	13290.8	11345.5	9838.09	10612.3	14191.9	23883.2	7483.24	23394.5	12152.1	18028.2	3404.35	23266.1	42880.5	25713.3	6056.15	8193.07	1203.43	19794.5	7136.32	21891.4	24398.5	17555.2	14290.3	26754.3	10263.4	28055.8	26171.1	25914.5	18775.3	40064.9	9137.74	25860.7	4103.35	37831.9	19712	16915.8	13640	36322.1	23621.3	7311.4	16578.5	23626.6
C8pos_M221T41	221.094	40.99	C8	ESIpos	3206.39	1504.6	2562.61	1932.16	2729.55	1462.66	3261.75	2363.19	1632.52	1941.34	2558.03	8452.63	2787.37	353.197	2380.77	1945.43	2747.07	3519.9	2405.65	530.249	3845.14	2055.03	1717.23	2334.29	2028.85	2260.71	2137.25	3375.24	2117.62	1644.86	3339.84	2261.33	2111.95	3106.07	1235.55	822.626	2925.96	2246.19	2166.86	1999.05	2269.13	2270.9	1688.01	1886.5	2822.29
C8pos_M223T1709	223.169	1708.71	C8	ESIpos	9845.37	8385.61	5791.92	19516.1	6130.55	7744.47	12282.4	6527.52	9832.63	9222.67	4791.42	19168.3	16114.1	4719.02	15730.3	19194.1	26300.7	5974.84	37095.5	1010.41	810.124	4622.72	6258.99	13244.9	9902.87	5569.42	16567.3	3412.42	17067.9	7891.69	13742.7	12293.8	22774.1	3549.51	18732.1	7166.22	5126.85	3604.34	13680.1	7381.56	12658.5	22036.9	1719.25	17096.7	3314.31
C8pos_M223T372_1	223.119	372.48	C8	ESIpos	1.13548e+07	1.13548e+07	1.13548e+07	1.13548e+07	1.13548e+07	1.13548e+07	1.13548e+07	1.13548e+07	1.13548e+07	1.13548e+07	1.13548e+07	1.13548e+07	1.13548e+07	1.13548e+07	1.13548e+07	1.13548e+07	1.13548e+07	1.13548e+07	1.13548e+07	1.13548e+07	1.13548e+07	1.13548e+07	1.13548e+07	1.13548e+07	1.13548e+07	1.13548e+07	1.13548e+07	1.13548e+07	1.13548e+07	1.13548e+07	1.13548e+07	1.13548e+07	1.13548e+07	1.13548e+07	1.13548e+07	1.13548e+07	1.13548e+07	1.13548e+07	1.13548e+07	1.13548e+07	1.13548e+07	1.13548e+07	1.13548e+07	1.13548e+07	1.13548e+07
C8pos_M223T654	223.169	654.31	C8	ESIpos	12339.1	11737.8	5234.33	16878	9283.25	26734.6	19086.2	9590	5375.41	7489.41	4716	23698.8	8013.31	10018	10314	16019.4	7169.17	8736.47	9160.51	18052.2	2604.94	11558.1	5002.73	17750	6085.4	11972	7961.14	13977.9	8785.99	6401.18	8034.59	4034.75	10292.1	9721.79	9696.13	23291.6	9749.73	2613.31	4565.52	9605.82	5317.42	12482.3	11126.5	9092.15	5200.97
C8pos_M225T1421	225.185	1421.33	C8	ESIpos	0	0	0	0	0	0	0	0	0	0	0	80.901	0	0	84.8698	0	142.116	85.6455	0	98.0003	0	76.8482	0	0	100.594	87.7365	76.4675	0	0	73.4926	84.0913	0	0	0	0	0	0	81.2621	0	95.9957	0	179.55	0	0	80.2742
C8pos_M225T1599	225.185	1599.13	C8	ESIpos	12002.3	18613.1	17506.3	16835.9	8054.32	9801.56	9824.45	9354.22	15115.7	10210.6	16796.4	7965.14	10180.1	3517.86	17176.3	22454	16113.2	7973.34	6407.78	879.365	6714.91	4515.16	14062.4	18234.7	10454.3	10888.3	16467.3	5903.52	15848.8	15732.2	25273.7	12984.1	28617.6	7505.7	15157.8	11394.3	14125.5	12354.9	13747.6	6191.83	17377.7	16204.9	8218.49	13358.4	10617.7
C8pos_M227T117	227.079	117.13	C8	ESIpos	48676	47861.2	52209.4	27373.4	50518.5	50198.9	59328.6	59002.2	29436.8	63179.7	31545.2	48797.1	54660.6	42390.8	40029.5	27741.9	41574.5	66301.2	33368.5	59569.4	62625	49776.3	51417.4	31462.2	52628.8	24151.3	34830.5	53563	32562.3	37976	41263.6	40842.5	46416.7	20607.8	29090.7	49581.5	26096	50385	54046.8	40943.5	52005.7	38696.7	24822.1	45672.8	36124.4
C8pos_M227T1367	227.2	1366.76	C8	ESIpos	24171.8	31242.6	38135	6383.14	10087.8	16053.2	4765.66	5961.34	43785	16237.2	54772.1	10725.2	23623	5590.53	36276.5	36591	22825.8	29937.4	2753.23	12561.1	36127	21612.2	36016.2	38286.2	59804	35495.9	38841.5	15240.8	30499.7	31649.7	54621.7	26131.4	53930	17160.6	52496.7	32967.4	72621.3	51545.4	15209.7	11509.5	65133.1	10617.9	43549	22401.6	32325.6
C8pos_M228T1309	228.232	1308.96	C8	ESIpos	9471.98	13758.9	66016.2	14750.6	23386.4	10992.5	23312.5	10605	16720.8	29736	12256.6	61151	13946.4	14256.6	18414.9	44314	45418	14950.3	32993.4	13884.9	19057.1	33959.5	16668.8	47442.8	30588.1	55641.9	29912.3	9784.01	38173.3	13270.1	29225.2	14329.6	34508.5	16210.7	30603.4	21315.9	31581.9	11821.6	10491.7	29268.1	24005.6	65712.2	23537	39667	14318.3
C8pos_M229T1485	229.216	1485.3	C8	ESIpos	66010.9	67008.9	84095.3	20410.6	32482.4	36072.5	16189.6	25506	78658.8	57278	91849.2	24896.2	60672.1	13535.6	61195.8	44093.7	26220.5	61410.4	15706.1	15018.1	84453.2	26646.1	66979.1	69203.6	78632.6	87353.8	76634.4	37076.9	30467.3	82073	94350.1	63515.2	141319	34257.3	91730.9	47857.4	147897	74564.1	23049.7	16905.3	119941	27776.4	51369.6	59746.7	75385.1
C8pos_M229T35	229.118	35.16	C8	ESIpos	7260.27	7592.46	7084.57	6130.88	7360.77	7839.39	15283.3	10522.1	11171.7	12052.3	7977.96	19760	10656.8	6086.99	8335.44	7343.24	6455.81	14622.7	10351.5	11836.8	9101.26	8262.38	6623.11	9727.65	13775.4	11346.5	8332.03	9899.68	8245.64	9813.63	9509.45	8968.37	9053.21	8877.34	10164.2	9572.1	5838.45	10778.3	10815.9	5067.13	9546.21	4394.48	8740.71	7541.1	9502.05
C8pos_M229T40	229.154	39.895	C8	ESIpos	104367	98906.2	90589.9	70558.8	99547.9	115900	121224	69873.1	66892	128182	67661.9	126029	99532.3	101915	88332.4	81631.8	101721	160698	53057.1	93247.2	43585.5	99320.6	101082	129852	112376	120999	40829.9	137534	58013.5	39818.3	99571.7	107010	42960.3	46750.3	70307.4	108112	89996.9	102393	105683	46395.4	117004	61952	79354.6	76917.4	80243.8
C8pos_M231T39	231.061	39	C8	ESIpos	2988.66	3656.07	5996.63	20862.6	1879.48	11709.5	4922.07	8143.76	3925.2	4572.04	3796.92	9833.29	5840.82	13726.5	5402.99	4200.14	3748.78	4848.86	4942.12	3830.88	5674.97	3799.94	5148.84	4775.43	5388.66	4161.93	4243.44	5883	4501.4	4589.93	7890.7	5949.98	7692.65	4455.04	10438.8	8350.83	9797.48	16856.1	5428.2	6752.93	5939.1	6535.09	12952.8	18274.8	11945.3
C8pos_M231T40	230.99	40.09	C8	ESIpos	25276.9	31354.1	32157.5	19001.4	24930.2	27252.4	30534.6	25851.7	35307.4	41238.1	24156.2	19040.1	26881.7	28638.9	25329.9	28114.7	22668.6	46770.7	27045.1	26436.1	19021.8	31720.7	29666.8	33369	26289.7	19711.6	24367.4	37276.9	28435.1	26335.4	28200.6	26949.8	32693.3	29025.9	29184.6	33680.5	25691.3	41198.4	27180.7	19891.7	36332.4	23125.7	40271.9	27024.8	26854.5
C8pos_M231T41	231.084	40.99	C8	ESIpos	3289.8	3070.67	5401.2	21555.3	1352.44	7634.69	4091.47	5307.19	2344.71	2494.17	4599.57	9435.34	4343.8	14716.6	2870.93	3188.81	3202.72	3294.57	2177.65	2213.39	4191.18	7452.19	13519.7	3608.6	3513.44	2445.49	1639.17	34056.6	4717.68	10228.2	3775.86	3709.79	3797.78	3080.87	5545.13	6182.64	6678.77	9996.52	2693.18	11586.3	11424	3124.91	7756.84	7255.2	6634.7
C8pos_M232T101	232.154	101.04	C8	ESIpos	83594.1	223234	30479.5	29717.5	45826.9	63037.8	39761.1	48154.5	27268.9	80037.2	30465.8	27961.8	67158	32415.6	67461.4	52419.1	114453	90276.5	44696.2	98181.4	57014.1	130352	81439.2	45118.6	54842.6	19089.5	59362.4	41686.5	51016.7	30744.8	28519	19297.9	120110	43144	84337.2	54560.4	70776	41815	38150.9	21538.4	44505.5	26264.4	50891.2	43459.9	35408.8
C8pos_M232T602	232.136	601.565	C8	ESIpos	0	0	77.1275	0	0	0	0	0	0	0	72.0796	0	0	0	0	122.428	0	0	0	0	78.0669	93.8939	0	163.412	203.392	76.3632	76.05	80.8452	0	0	0	0	172.101	0	0	84.0351	0	218.559	85.089	0	0	0	0	80.0308	0
C8pos_M235T35	235.165	34.61	C8	ESIpos	3985.74	7349.24	3638.74	7560.76	2106.62	18730	15887.4	7059.53	5103.88	1542.5	9617.9	9470.63	2393	2989.02	7386.87	2790.64	1299.72	7889.9	7965.79	1450.22	1502.21	1333.47	680.537	11308.6	18196.1	6852.54	2465.67	2203.57	3434.42	1957.97	2492.11	2202.93	8430.85	4120.23	1397.58	5292.07	5032.77	6143.08	3523.25	2635.69	3838.59	22310.8	2284.98	2445.96	5746.23
C8pos_M235T40	235.092	40.065	C8	ESIpos	12179.3	17729.6	28793.3	16769	13519.7	15963.5	15418.3	19359.5	23591.6	20765.2	24376.8	23190.2	38557.9	14699.1	19606	19339.8	19745.1	18873.3	28226.4	16015.8	18312.9	24325	27678	20680.5	19677.1	22810	18852.6	15357.3	29734.4	19898	25460.9	18856.9	23071.4	32855.9	8588.42	16173.2	22740	16023.9	24278.7	23080.6	14479.7	34142.7	14518.9	24079.2	37855.9
C8pos_M237T1542	237.221	1541.92	C8	ESIpos	57643.9	68618.1	78517.5	18396	18521.8	29211.9	17413.9	19793.2	80634.3	35539.7	81999.6	25763.5	48790.5	8887.53	64367.2	90248.4	58545.5	40839.2	5831.96	5139.51	28478.3	30743	73888.9	82351	74522.7	22386.5	67467	22514.4	59128.1	52653.9	109096	36652.8	131836	27544.9	32849	38597.6	90569	80019.9	36462.5	17004.7	100057	52306.8	40063.8	41428.6	55999.1
C8pos_M237T40	236.998	39.9	C8	ESIpos	21959.7	29742.8	12212.3	46089.8	50003.5	30334.2	39874.6	27410.2	25776.9	30903.9	21254.9	31251.5	24068.3	37850.6	21534.1	27741.8	40458.4	31179.8	23503.7	25158.5	15869.9	24618.4	25036.4	31039.7	26069.7	22961.4	26166.9	41262.7	27284.8	21692.5	22896.2	20769.5	30787.3	29587.9	13472.7	34730.2	24822.4	29396.7	25225.8	24853.8	31291.2	17821.9	41985.4	18934.9	20365.1
C8pos_M239T1657	239.237	1657.26	C8	ESIpos	304431	428726	339766	213380	178455	169172	169011	221783	359120	278097	396953	208052	319939	69389.8	393620	325208	410102	228983	145184	41499.8	316854	129704	355305	388362	309466	257546	438453	173861	420092	434587	439935	316205	629213	150842	386483	147580	597060	321310	262809	221813	555158	364088	147431	287576	396085
C8pos_M239T35	239.064	34.9	C8	ESIpos	8979.49	10378.5	8930.56	7602.25	7303.31	11764.2	10990.5	11529.9	13630.9	11396.7	8401.51	10590.6	8363.79	8631.88	8200.8	8631.6	8816.92	11749.8	7981.92	8092.08	8670.25	9515.12	7961.36	9996.83	9944.26	9705.91	7540.46	10866.6	8133.58	7787.78	11373.9	8432.07	11028	8335.56	8803.6	11366.4	9009.08	16907.9	9754.21	8879.6	8912.32	8542.3	13516.9	11763.3	11073.1
C8pos_M239T362	239.091	362.37	C8	ESIpos	4576.19	2789.83	7070.37	907.159	3107.07	2533.47	26022.7	3532.14	3750.28	39883	1290.01	2393.57	6657.54	1554.94	935.587	8951.72	17202.5	5503.17	17978.4	1991.09	2323.29	3124.19	20429.6	4082.8	9947.38	121328	1329.11	21915.1	29869.2	1641.53	22597.9	1251.15	3879.38	10853.5	3544.17	6100.04	71068.1	1379.5	133721	227709	17605.5	120742	11797.6	15502	1001.5
C8pos_M240T74	240.102	74.2	C8	ESIpos	35203.1	8527.1	10760.4	6847.79	20873.5	8083.28	15770.6	17445.7	24129.3	18980	5551.53	4381.01	15623.9	17969.7	2341.4	5563.46	17000.6	16897.2	6438.47	21411.1	13237.3	20864	13028.4	1860.63	20414.1	20855.7	7266.01	29894.7	8389.31	13534.5	9446.88	20754.2	17538.2	18074.4	4639.61	31090.5	15128.2	14067	17773.4	5237.08	10546.3	326.937	23490.1	10263.6	13961.6
C8pos_M241T384	241.068	384.46	C8	ESIpos	5024.6	10929.1	7445.79	5275.11	10945.7	10507.8	14995.2	12092.3	6685.69	12572.2	10244.7	13015.2	4555.32	11347.7	4923.34	7672.21	12772.9	12953.4	7108.81	14085.3	8201.56	13081.3	4658.17	10221.6	9988.72	11805	8687.9	8874.84	5194.01	6738.52	5178.77	3149.08	15109.9	6818.1	7144.64	12747	6246.39	14779.7	5049.25	7878.16	3839.46	15760.7	8750.81	12672.3	6320.33
C8pos_M241T40	241.154	40.21	C8	ESIpos	18221.6	15557.7	19034.9	15121.8	18281.6	23088.1	22792.4	15693.9	15855.6	21553.4	15740.6	29170.6	20066.9	19819.4	19491.1	16002.9	16594.6	24707.1	19922.3	16804.8	18221.3	18555.7	20683	20820	22603	22892.2	17427.8	25134.4	21840.1	16223.3	17597.6	19336.5	17720.3	18526.9	17904.1	18381.5	21144.5	22390.9	21072.3	14895.3	18229.7	15323.8	19039	17011.2	15638.5
C8pos_M242T506	242.154	506	C8	ESIpos	85.7564	0	0	0	0	0	0	0	0	0	0	0	112.925	0	0	0	106.647	109.044	0	0	0	0	0	0	585.027	0	0	0	0	0	0	0	0	0	0	0	0	79.5662	0	0	0	0	0	0	0
C8pos_M243T117	243.053	117.195	C8	ESIpos	14094.1	13784.3	19467.7	5730.23	17393.3	13816.2	20335.7	17978.3	6289.92	20320.1	8988.12	18970.7	17725.9	12719.4	10423.6	5953.41	11961.2	21834.9	8965.62	21247.8	21124.5	18804.2	15156.2	9096.06	18721.9	16774.5	8807.9	15017.9	9290.08	10872.4	13382	12620.1	12699.5	16952.1	6997.67	14465.4	5299.51	14770.4	17754.3	11332.5	15408.9	10768.6	16639.4	14114.5	9663.06
C8pos_M245T1422	245.226	1421.52	C8	ESIpos	0	101.473	0	0	77.3952	0	0	0	0	0	0	0	0	0	95.7902	83.0669	0	0	191.643	0	0	102.926	83.7088	0	0	0	0	102.865	0	0	0	0	0	0	76.3686	0	183.524	0	153.551	125.828	86.8375	0	0	203.672	0
C8pos_M245T1599	245.226	1599.14	C8	ESIpos	21892.1	31225.3	32546.4	31482.6	15225.1	19149.4	16611.5	17090.6	30764.8	18190.3	31920.1	14382.4	19795	2865.19	29574	53461.6	29080.4	13577.4	13610.9	2042.95	11635.6	8462.11	31154.5	36015.2	20282.8	10675.4	27061.5	11788.8	30106.4	28904	25618.3	24672.5	51878.4	14493.1	26762.9	19959.8	30136.4	16403.2	22851.6	10481.8	33935.7	29028.6	15881.8	28063.7	21175.8
C8pos_M245T202	245.186	201.76	C8	ESIpos	3235.94	3291.6	6801.82	2544.07	4949.18	4642.31	6882.22	3596.07	3223.1	5182.47	4828.53	13857.4	5778.48	4800.73	4332.83	3780.59	4276.27	8013.05	4483.69	5090.46	3222.49	4216.7	5283.45	3900.4	4472.44	4222.03	3978.25	4596.89	5058.11	4135.82	5393.27	5448.31	4506.04	5621.53	3888.96	3836.06	3058.18	3502.87	5694.16	3315.42	5872.74	4064.5	3040.8	5101.96	4849.3
C8pos_M246T1169	246.007	1168.59	C8	ESIpos	0	0	0	0	0	0	0	0	0	79.4857	72.9048	0	0	0	0	0	0	0	0	0	0	0	0	0	86.323	0	0	0	0	0	0	0	95.9976	0	0	0	0	0	0	0	0	0	0	0	0
C8pos_M246T178	246.17	178.5	C8	ESIpos	50838.1	58474.6	57120.6	19187.4	29222.9	19633.2	59252.9	30344.7	15715	49121.3	12189.8	12376.5	26777.2	25006.8	46890.2	40920.6	60531.5	92357.2	21881.4	55357.7	39392.2	54565.4	31027.7	31379.8	53598.7	33367.4	43570.9	60757	79247.4	19161.8	51609.4	59754.2	18460.7	24213	19921.7	73913.5	26639.2	30667.3	38437.6	20406	52575.3	15996.5	34621.5	56888.2	22353.7
C8pos_M246T715	246.152	714.96	C8	ESIpos	189.433	600.049	332.496	0	246.629	931.762	515.308	1052.58	1924.88	461.762	737.141	5100.2	181.648	0	753.412	4953.35	2523.49	948.52	1197.81	1388.92	2328.39	843.98	346.625	2114.13	2334.09	1685.62	267.762	727.135	1679	1150.17	589.189	381.167	1217.99	156.635	517.733	1219.14	3142.57	3294.18	685.078	615.384	294.376	815.588	720.889	1174.63	426.579
C8pos_M247T156	247.144	156.42	C8	ESIpos	98315.5	194.204	132096	71470.8	48040	91.3023	467.774	322244	7447.08	59421.2	349551	3614.17	134845	137331	275165	204754	229953	57166.8	32438.8	43243	133844	16220.1	34701.1	67311.1	480.824	96174.4	30651.6	81193	8058.7	164.525	63055.7	131593	27005.5	108508	102745	2919.17	22915.6	265859	604427	82799	36206	1105.51	54985.1	2010.21	277146
C8pos_M247T37	247.092	36.83	C8	ESIpos	15351.6	23964.5	27334	15450.8	17766.4	22478.5	18979.3	26574.6	26431.6	26725	26307.2	27186.5	32576.5	19600.8	33349.3	22923.9	24090.4	23158.2	35030.9	20165.2	19372.1	27071.1	26206.4	24116.1	24758	23468.8	22620.7	25756.1	24405.2	29791.1	32812.6	29798.8	32722.9	23679.9	22294.2	26176.5	27147.9	34329.9	28554.4	27656.9	24954.1	29087.1	19948.4	34881.9	28043.1
C8pos_M247T72	247.128	71.93	C8	ESIpos	4531.89	5192.85	3983.85	1243.05	4982.34	3823.85	4182.54	5223.03	3048.29	5328.06	2843.85	5375.62	3989	4018.63	3405.03	4078.64	4133.71	6769.52	4587.08	8515.25	4887.7	5583.03	4204.65	4503.71	4617.09	5039.78	3994.93	4536.86	3867.25	3768.56	3448.3	3681.79	4016.22	4339.95	3544.47	4439.78	4881.44	3717.98	5091.03	2946.22	4777.03	3565.92	6814.57	4132.77	3206.32
C8pos_M248T40	248.149	40.15	C8	ESIpos	20649	43967.9	17775.6	11783.2	9515.13	26180.1	13516.6	10496.9	34839.2	17719.5	11608.9	7296.18	7140.49	5789.97	9215.28	25196.5	11910.3	8725.36	5657.75	11544	4868.59	9091.86	16805.9	13883.6	3882.37	6016.9	10725.5	6528.71	19654.7	6298.06	13449.5	7393.22	22782.9	6726.94	35396.1	11464.6	9905.83	14695.8	15587.6	8168.85	22931.9	24257.1	22708.7	18667.6	10230.2
C8pos_M249T35	249.155	34.79	C8	ESIpos	12536.3	23607.2	7871.55	22422.5	7027.51	17660.3	20090.2	46685.7	21036.8	4378.85	21112.9	17746.2	9409.68	5098.73	9218.38	8587.89	9449.94	24900.6	15441.3	11627.4	8724.3	3844.39	2246.62	25246.5	16414.6	14857.5	4080.27	6299.85	6909.54	5756.4	9415.17	7554.26	32230.1	14434.3	3605.81	13741.9	19935.9	19760.4	9992.33	4244.99	7622.94	40143.9	6771.45	7613.84	8878.65
C8pos_M249T36	248.976	36.13	C8	ESIpos	9399.61	4800.11	4373.22	9228.19	5519.61	3480.09	7294.55	3873.53	3007.15	5476.94	5041.48	4159.23	4451.83	6213.24	4388.77	4579.8	7942.51	3040.33	4400.11	4906.04	2669.93	4769.74	4307.27	4439.82	3744.46	3942.42	7461.39	5726.2	3973.71	4503.19	6068.82	2737.56	4952.24	3989.86	5040.8	5219.24	5766.68	3823.45	4358.28	3724.07	3765.3	4835.34	5058.49	4770.11	4638.27
C8pos_M251T935	251.128	935.28	C8	ESIpos	85031	70697.3	74154.7	49114.7	99139.6	145489	97036.1	85486.3	59026.9	115845	77440	233887	71517.7	80017.7	78917.4	134208	121057	124418	44400.7	95232.5	41211.4	103785	49636.4	138293	131758	70229.4	124453	83578.5	95687.4	134953	106957	55579.9	74002	81783.5	99400.4	101862	53314.7	82736.3	113395	87928.7	39587.1	92413.5	65478.2	81948.1	82531.3
C8pos_M253T1421	253.252	1421.43	C8	ESIpos	0	296.958	95.1809	86.6961	140.676	179.818	113.413	0	223.438	0	0	83.0989	178.101	0	0	0	0	93.3039	0	94.1603	131.372	146.375	0	0	0	0	0	94.5675	97.1675	105.035	160.199	83.4943	84.7346	121.442	173.351	0	101.018	402.002	415.483	387.463	255.852	103.494	80.2357	369.029	352.964
C8pos_M253T39	253.043	39.045	C8	ESIpos	13142.5	12002.2	12558.5	11412.7	14406.9	26111	14409.2	19025.6	6135.78	8436.86	6845.78	13936.1	4837.44	11987.4	5426.53	10450.3	6145.32	7122.07	8571.52	5809.25	5616.23	8072.18	13749.7	10617.8	6901.76	11139.3	9649.89	13353.4	8175.24	7649.04	19007.8	13317.9	18095.5	14220.8	15758.8	20958.6	19829.4	30847.9	13783.7	16680.2	13257.3	13741.6	32988.3	35666.1	26597.5
C8pos_M253T40	252.972	39.92	C8	ESIpos	13314.6	11890.5	11200.9	10604.2	14226	10182.6	14472.7	11155.7	11296.4	13468.6	7095.02	13794.1	8832.24	12038.6	7494.49	9583.68	9921.97	13532.7	8116.85	9046.87	5646.29	10328.5	9091.46	11054.8	11434.4	8413.9	7521.56	13307.5	11504.6	8179.18	7097.84	6948.97	12313.3	12094.4	10175.5	12942	9207.43	12367.1	8944.67	8008.83	11723.1	7585.64	14285.6	7681.43	7452.79
C8pos_M253T733	253.195	733.31	C8	ESIpos	259.581	670.844	198.581	177.316	0	1225.68	633.972	95.5974	87.3202	344.902	0	278.176	398.5	1297.64	246.704	150.525	101.417	94.0475	0	0	0	1065.56	721.44	1031.86	102.549	0	192.118	2526.98	98.3153	75.2798	1173.69	512.991	509.694	102.42	0	852.337	0	0	70.8172	259.754	787.615	158.059	0	0	307.303
C8pos_M255T1370	255.211	1369.56	C8	ESIpos	4244	5240.94	5217.61	4156.94	5297.73	4110.97	5468.7	4602.7	3689.46	7794.85	5532.12	5036.81	5385.61	3636.12	7419.6	4387.3	5152.01	5377.43	5368.91	3498.45	5049.42	4187.36	5446.4	5028.33	7551.19	5320.65	5873.39	4120.3	6032.98	6387.57	7423.88	6709.27	5437.79	5622.64	7217.59	4956.1	5572.27	5724.71	6433.94	7305.59	6216.17	5920.78	2389.2	7146.47	7574.37
C8pos_M255T1552	255.232	1551.52	C8	ESIpos	29377	44035.2	42026.2	101602	107370	169757	123648	97526.8	45352.1	22313.2	44556.8	153118	26483.3	65125.2	41220.6	53591.8	36684.6	22665.2	40345.9	41495.8	21698.7	11793.5	37834.9	49021.7	33886.6	34075.1	42262.5	122435	34622.4	36163.5	73280.4	28847.9	81956.6	140170	40494.3	24219.6	44715.7	43412.9	30556.2	102021	62678.9	40826.7	254066	31516.9	38840.9
C8pos_M256T1943	256.146	1943.35	C8	ESIpos	343.022	0	299.901	229.759	151.535	865.003	84.918	153.515	692.242	2635.16	2049.26	168.769	1845.15	89.0072	4565.89	1008.23	0	216.537	1819.41	229.719	825.629	163.911	1262.11	642.659	662.751	340.728	3430.66	115.007	1646.87	3009.77	473.057	2321.78	172.829	593.718	4247.23	720.603	575.476	676.537	2215.57	5036.04	2945.42	4601.73	96.4404	4796.42	3686.43
C8pos_M256T526	256.169	526.08	C8	ESIpos	96.6973	0	0	88.4467	70.4529	81.111	0	86.0038	0	100.269	311.142	0	181.262	579.092	0	0	0	134.933	0	281.933	82.0083	95.773	148.796	164.404	3233.22	0	108.037	0	87.3668	147.739	80.6605	77.894	0	0	85.3201	0	0	78.6682	83.8544	112.692	0	82.7375	72.4194	115.505	267.707
C8pos_M257T1657	257.247	1657.26	C8	ESIpos	190886	271921	202732	135219	104987	106290	54327.1	133488	221344	196936	241064	134847	213051	39967.1	237384	372561	122595	146644	90701.5	26046	186037	76939	216758	208259	86273	164378	263860	110921	250286	265844	313581	199268	405023	87077.7	234417	94502.2	346371	202778	161595	133547	339602	224609	100064	174128	245829
C8pos_M258T36	258.11	35.93	C8	ESIpos	1475.3	2419.16	5441.69	3775.72	8745.06	3233.41	4087.99	7870.2	4152.88	2317.02	2832.68	13209.1	2754.86	3809.33	3470.43	4375.05	4402.98	7119.78	4931.52	5288.75	10991.2	4392.45	1468.17	14565.3	7429.82	8113.04	2207.66	4764.72	4154.73	2941.76	1412.51	2415.2	9441.46	8767.2	2602.3	3233.73	6559.43	5304.05	2036.14	2084.54	1725.53	3569.79	3762.48	2739.65	3847.02
C8pos_M260T306	260.185	306.08	C8	ESIpos	35427.5	29837.3	22641.2	8597.04	18731	25380.7	24194.5	15765.7	27498.4	19055.2	11395.3	12229.3	13798	19908.9	17620.1	36892.8	28805.8	18527.7	5357.01	15692.8	7940.19	24127.2	25075.4	12049.5	36017.1	15262.4	26706.7	20216.9	17230.9	20883.5	25749.2	11235.6	37012.1	22678.6	21089.1	27058.6	14735.7	18722.8	20152	9617.33	21166.2	13515.8	23417.1	27279.5	14698.2
C8pos_M261T144	261.144	144.36	C8	ESIpos	15542.7	22167.9	17723.8	14246.8	13068.3	16195.5	21215	24566.1	12274	24418	14091.2	25259.1	19427	17415.7	15464.8	13690.4	22924.1	25598.6	21546.4	27470.1	20677.4	26826.2	22272.7	24966.3	22345.6	21493.7	21235.4	17937.7	24392	21286	20135.2	17161.8	16968.4	21148.4	15678.2	21929.7	20946.4	16044.7	25910.7	15351.2	21333.2	18332.7	20620.6	17959.2	15409.9
C8pos_M261T35_1	261.011	34.655	C8	ESIpos	22319.8	12574.4	7794.87	18580.3	15763.3	20053.3	16451.8	13011.1	11634.9	7288.98	6215.58	9117.05	7153.27	22264	6246.59	11054.4	14338.9	11330.9	6370.06	8171.93	9313.14	9249.51	5624.37	6665.77	6324.91	12489	7039.45	16761.4	8246.22	5400.77	8231.22	6602.59	9522.98	10940.7	6102.53	14503.5	6503.84	25170.5	6661.54	9684.42	4615.73	5130.06	14028.8	5747.75	5017.7
C8pos_M261T35_2	261.181	34.685	C8	ESIpos	589.173	17955.9	20191.3	430.517	557.338	8905.16	5493.4	136.237	222.912	993.459	705.882	1606.74	1426.56	40133.1	21409.8	26721.6	685.543	977.401	525.324	190.137	3420.82	22156.5	15538	2707.83	231.778	3679.94	21059.9	25350.5	25164.8	4663.4	1292.48	2679.64	713.031	438.543	605.613	6108.33	9270.87	0	4498.04	22985.6	89.3184	1238.8	28999.1	6876.66	1135.75
C8pos_M261T41	261.144	40.85	C8	ESIpos	4668.12	4350.31	6939.25	5308.91	7082.24	4474.3	7930.44	4542.18	3176.88	5961.76	4481.03	7020.7	6101.01	4424.04	5418.76	3595.42	7600.35	4764.64	6748.21	5410.46	7697.7	4672.05	5183.89	3806.59	5199.07	6324.32	4355.14	4860.28	8101.77	3911.08	8150.56	3545.73	6363.48	7447.44	2931.87	4419.81	3845.07	4683.53	4901.36	3797.45	3546.8	4556.15	3176.28	3881.07	4382.86
C8pos_M262T37	262.128	37.105	C8	ESIpos	20373.2	33485.4	30592.7	20143.1	24135.2	35730.9	34398.5	49401.2	16169.2	18099.2	38340.8	39888.6	45334.2	39463.8	46824.1	21167.7	25873.1	26316.1	54763.3	27860.6	37609.6	49690.6	58217.9	21094.1	12814.4	36715	22138.5	28093.5	30881	21152.2	54699.4	36709.4	35115.2	38338.6	22122.6	23837.3	32436.9	26770	47870.9	21558.8	25618.7	46370	28675.4	19850	48762.4
C8pos_M262T41	262.164	40.805	C8	ESIpos	5250.05	4217.81	5379.09	3616.3	4700.87	5932.45	2879.91	4060.74	4083.98	6474.44	2602.53	3758.43	6955.3	3071.54	2894.36	5996.71	7295.69	11830.4	2270.06	5984.83	4208.33	7658.63	6756.3	4688.92	6116.1	3339.47	4685.54	6526.72	5650.57	3081.34	5417.48	20768.6	2756.19	3536.09	3746.22	4969	9629.02	4984.83	6599.42	4084.51	5489.83	3028.94	3150.02	5207.25	4635.62
C8pos_M263T1123	263.237	1122.73	C8	ESIpos	187.603	181.371	668.406	344.872	371.227	228.777	252.273	318.842	0	94.1121	430.416	298.258	85.0178	166.027	262.428	292.707	291.869	371.346	240.033	177.637	94.516	246.258	352.699	662.483	750.126	95.5143	305.155	344.171	0	348.124	264.219	236.633	450.364	196.879	624.659	430.688	197.814	791.507	69.6121	451.819	284.109	962.031	309.12	606.628	189.348
C8pos_M263T1422	263.237	1421.65	C8	ESIpos	468.035	653.448	494.607	795.245	578.237	1071.15	850.754	999.842	511.43	798.531	440.356	1159.26	8901.26	180.813	863.442	438.217	550.998	735.637	8873.58	264.547	587.096	246.578	8108.35	802.543	828.128	623.701	874.429	582.528	905.612	573.73	749.569	727.003	679.31	1080.12	1198.46	599.813	1464.49	1326.12	900.373	886.85	1012.18	1088.3	447.463	7958.14	710.044
C8pos_M263T1599	263.237	1599.12	C8	ESIpos	173590	235370	244570	233934	111854	135014	136924	137509	212254	128418	252521	117482	162178	57549.5	234500	369720	196455	119823	105927	19323.4	108220	79265.5	203404	280946	160962	163626	219956	98036.5	232800	219035	328919	188776	387969	123427	214446	71739.8	215749	146439	184405	94986.1	253210	231212	117426	204282	181631
C8pos_M263T1683	263.237	1682.52	C8	ESIpos	0	78.0199	0	283.637	165.364	0	0	0	293.098	0	182.361	184.519	534.779	0	228.007	268.44	184.101	90.8993	242.425	0	0	0	162.596	182.403	0	87.5515	0	0	164.809	70.986	81.6753	118.827	379.117	69.8278	92.2916	0	310.59	250.438	157.529	220.27	162.62	643.825	0	879.393	0
C8pos_M265T1128	265.143	1128.48	C8	ESIpos	9480.39	10882.1	14738	7981.86	29376.1	48716.8	18878.2	26642	10616	7520.94	8857.57	57364.8	9397.11	16326.1	6863.81	30619.3	23922.8	24040	7448.31	27708.6	12217.9	28143.3	5013.35	24236.6	25187.4	13671.9	22649.1	33526.2	15889.5	16505.8	11217	3489.74	17944.1	21128.9	7812.43	15309.1	16769.8	19784.7	6957.43	8016.16	2372.85	8766.21	15140.2	7102.74	9158.21
C8pos_M265T1587	265.252	1587.06	C8	ESIpos	107.085	260.94	440.034	0	75.9897	0	282.221	94.406	846.417	270.684	662.132	622.208	919.215	0	185.872	317.121	331.597	0	865.566	162.512	522.91	259.716	766.441	503.253	76.6106	582.892	83.2147	367.358	853.2	596.983	127.783	279.818	854.565	225.691	156.915	0	2712.81	832.903	164.941	366.476	77.2785	469.613	0	1117.31	318.954
C8pos_M265T1705	265.252	1705.08	C8	ESIpos	172553	263343	207464	141459	90012.1	122066	148942	143473	290592	144373	237662	116480	171239	37108.7	237417	371587	229346	112080	70595.7	17068.9	145213	62724.6	193011	242914	175302	146844	220631	85846.1	231372	245447	334957	171405	432142	88057.4	227705	101176	285034	205976	158840	117837	308474	252746	106838	169232	216916
C8pos_M265T198	265.118	198.075	C8	ESIpos	38099.4	57107.1	56792.4	81295.9	16527.4	16599.9	89942	67697.6	41669.4	34323.2	9211.07	63563.4	115188	120806	48421.2	51283.3	103742	83258.6	52724	15812.6	16068.9	9317.54	60493.3	80131.2	148415	25046.3	109265	59977.6	46971.5	26325.3	62185.8	42436.9	14013.6	44936.1	123668	185891	165694	19586.2	73985	25985	58749.3	35390.6	31459.4	32016.5	154623
C8pos_M265T849	265.083	849.085	C8	ESIpos	85.7423	0	77.1394	81.841	184.051	169.816	653.985	0	168.611	0	0	82.8975	101.145	345.636	106.555	182.343	93.1742	121.363	74.9897	0	79.7903	185.665	0	294.776	65741.1	0	0	85.1468	81.8824	0	0	73.1551	88.1586	0	0	76.2557	190.337	6624.39	0	0	0	0	0	6349.07	88.0832
C8pos_M267T40	267.059	40.17	C8	ESIpos	12592.8	8042.18	5628.78	12756.1	11691.6	5023.34	6423.54	7727.43	4241.39	5539.12	4826.46	4710.9	6517.94	9036.83	4332.72	5570.03	13935	5317.6	6132.63	6819.12	5859.84	8077.85	6620.75	4302.52	5969.5	7709.21	7461.53	5672.77	4407.61	7068.21	7817.69	7977.41	5861.13	6872.53	4863.14	8594.41	6383.76	6782.87	8587.3	5823.04	5140.52	8715.47	6928.93	7236.27	6081.64
C8pos_M268T1200_2	268.149	1200.42	C8	ESIpos	32324.2	37063.3	51144.5	54738.4	33621.1	35305.8	47993.7	59686.6	47734.9	70227.1	76512.5	44289	64404.5	29761.9	81968	56567	56565.7	44922	68188.1	31630.8	62646.6	52925.1	60336.8	48905	59172.4	40476.5	72795.9	41440.5	63059	63465.4	50376.3	98137	28954.3	47127.9	73450.2	27160.7	64011.6	61656.7	74684.8	87129.8	88806	80221.2	24427.5	72826.6	83808.5
C8pos_M269T1544	269.226	1544.46	C8	ESIpos	41168.1	59364.1	85895.9	35409.4	38836.4	45355.7	43913.7	66213.7	32232.7	44558.8	56909	51640.6	33673.5	16528.8	51978.6	61213.1	51967.8	89972	46264.4	21751.8	69409.7	39579.4	62428	40758.9	70645.6	30484.3	72704.4	55819.9	69268.1	48349.9	55871.2	82069.3	43395.2	35076.1	48088	36411.8	44684	56999.3	62218.5	60682	68947.1	92708.9	20256.4	43784.5	56351.8
C8pos_M269T1625	269.247	1625.22	C8	ESIpos	21302.2	24239.6	24881.4	5226.14	10558.1	7903.91	7347.33	8312.83	33379.8	15342.4	24157.2	4962.44	21494.5	3089.75	24363.3	39532.6	22799.4	12692.5	2006.19	2906.93	16492.1	6821.55	29356.8	24781.5	28850.8	16944.1	33840.8	8073.39	18950.8	26036.4	30098.1	13460.1	38273.3	7683.66	26880.1	12320.6	41851.2	17462.8	18123.9	8572.44	44818.9	12712.1	9407.01	15220.3	20904.2
C8pos_M269T936	269.138	935.52	C8	ESIpos	10615	8625.55	8185.36	4223.45	9974.59	16956.4	10692.5	8321.82	5269.78	12948.3	8822.26	27673.8	6946.75	9907.5	8380.47	13661.4	12473.6	14733	10006	11740.3	3858.26	11872.4	5011.4	15061.5	13129.6	8473.69	13921.2	8867.04	8374.46	15489.5	12949.1	5326.97	9849.96	7749.12	9583.96	12200.3	4254.17	8560.23	13606.4	9325.19	8759.38	11159	7424.68	7613.44	4521.07
C8pos_M271T36	270.958	35.88	C8	ESIpos	10457.7	3862.14	3476.57	12885.3	9621.86	3297.38	4459.99	3757.03	2430.25	4268.76	3774.37	4010.52	3572.53	6232.13	3203.17	4429.1	9730.3	2782.09	3625.44	4153.44	2843.61	4397.88	3531.59	4929.26	2566.73	5102.04	5978.77	4500.22	2860.95	4303.14	3569.21	3807.48	4346.63	3406.1	4663.71	4798.6	4216.92	2905.95	4024.18	3813.73	3111.86	3879.36	4463.32	3314.51	3908.47
C8pos_M271T734	271.205	733.74	C8	ESIpos	1567.2	3310.29	847.337	1184.66	0	5766.25	6755.86	0	106.924	1926.76	293.467	193.027	4488.24	5757.89	74.1107	232.859	187.275	465.675	0	0	86.304	4536.85	3467.08	7374.94	324.673	0	2266.4	7397.09	0	713.496	4323.07	3837.34	2123.43	349.323	0	4111.5	0	340.624	770.892	1970.58	2110.9	153.421	87.6314	0	1884.38
C8pos_M272T1164_2	272.16	1164.31	C8	ESIpos	6120.85	7604.97	11056.7	12705	10824.5	8783.89	12382.1	12817.1	6991.27	13897.9	15530.9	11753.6	14377.8	8958.08	15670.4	15489.3	9176.77	10787.2	15063.9	10618.2	12790.7	8638.08	10332.4	15334	15561.6	11825.3	8315.15	5148.17	13879.1	12136.3	7019.73	14804.2	10385	12166.5	20351.6	8607.46	12116.5	8000.21	11180.6	14848	8993.89	18197.9	7314.99	14322.4	18697.1
C8pos_M274T1110	274.122	1110.21	C8	ESIpos	2644.65	1478.61	3711.58	608.117	2052.5	1702.04	1110.71	3843.52	1046.77	2650.39	5508.27	2640.69	2725.28	904.004	3054.99	1691.44	5110.68	3115.84	3299.54	3718.6	6034.42	6940.77	2361.55	3213.12	4551.07	2953.55	2979.27	1196.09	1568.92	3148	1260.78	2612.37	4172.52	3180.38	2252.12	1151.58	2679.22	2081.9	2040.46	2573.83	3594.81	4140.55	1108.79	2410.13	4655.61
C8pos_M275T1174	275.13	1174.39	C8	ESIpos	3920.55	5483.16	8348.99	5383.93	7900.55	5370.15	1851.13	9760.47	2777.53	9861.95	10410	6671.05	3082.24	3157.58	10706.3	8441.54	3698.14	7837.36	6498.15	6075.96	8849.94	8523.21	5484.4	6399.07	12642.8	4544.67	8930.56	5345.04	6362.2	8712.42	3309.68	8518.39	6688.44	5899.53	4402.79	3829.79	10002.5	5795.29	8990.35	8278.69	5435.69	8847.08	1600.63	10483.6	12846.6
C8pos_M275T35	275.171	34.725	C8	ESIpos	895.959	20705.1	13191.9	319.962	519.983	3909.06	5170	964.609	289.428	1940.58	425.78	563.936	2419.15	22642.1	4767.73	24569.9	2147.03	1555.39	561.641	1267.14	6354.94	18021.4	13782.3	1744.13	420.461	1969.33	14744	21293.9	17532.9	4833.1	1963.97	3763.65	580.127	369.767	223.334	6326.37	13785.5	231.52	5036.96	13634.6	391.929	603.461	28353.4	7591.91	1385.83
C8pos_M276T1201_2	276.135	1200.6	C8	ESIpos	6707.7	8667.85	11913.6	11567.4	11956.7	8028.09	12223.1	14917.3	10367.2	6871.79	17701.4	12200.4	15134.2	5557.52	19231.8	15445.8	10645.1	13333.2	7498.91	7272.82	21903	11051.5	12832.9	11689.1	7059.29	8811.45	15420.2	10208.2	6535.8	16255.1	9866.53	17028.9	9159.75	9538.6	15822.7	5699.14	16978.6	11872.6	15189.5	19795.7	17453.7	20671.2	3739.06	13650.5	20324.3
C8pos_M276T41	276.144	40.87	C8	ESIpos	29260.1	53577.2	49024.2	28922.5	37631	57270.3	51835.7	76270.5	26907.9	33932	47063.3	52464.4	77661	62786.8	75788.5	30881.8	40058.7	38841	84720.9	42198.9	49554.5	84819.7	86042.4	28441.5	18021.3	55277.9	36260.9	45081.3	53452	36497.3	91523.9	60647.7	54735.1	54050.4	25854.2	36303	46286.2	45734.7	80473.3	36357.2	40267.3	67177.5	43250.8	28800.5	70769.6
C8pos_M277T1542	277.214	1541.74	C8	ESIpos	52709	59609	62487.1	16248.6	15879.3	28121.6	15635.1	14899.1	72989.1	33903.6	79349.8	23735.1	46741.2	9077.64	67744.1	69008.5	48143.9	36464.7	8402.52	6054.2	26121	27381.5	67336.1	65530.9	59665.7	51138.6	63593.1	17432.7	46893.7	55526.4	114954	37094.9	114837	21794.9	65065.8	35629.4	77004.5	69026.4	35773.1	16166.2	95812.3	54981.3	37878.9	41356.2	56930.9
C8pos_M279T1225	279.232	1224.65	C8	ESIpos	5239.46	4966.61	18318.5	4869.74	3505.36	9803.15	5931.23	5018.83	5009.48	35163.6	52913.7	5391.81	9616.8	11750.5	16304.5	22687.2	4649.63	7264.9	8864	5749.91	4232.7	12921.1	15056.3	9118.08	6861.7	13169.8	27375.8	10890.1	10897.3	17700.4	24094.2	20689.2	26182.7	5077.38	47451.8	11055.4	6871.37	6864.48	32651.9	16360.9	33317.8	20775.4	8351.21	42075.8	10828.2
C8pos_M279T1503	279.232	1503.36	C8	ESIpos	135658	149713	245794	112419	86414.5	93258.1	123845	101651	121811	69502.7	151578	69086.1	116405	57380.3	112547	419557	94368.3	94822.2	43889.5	16241.2	223907	69838.4	126842	227533	167751	202621	139620	87603	210676	123313	343860	77580.5	227994	132956	136704	141966	211662	97862.2	95954.9	41578.6	190155	230765	121318	176540	163247
C8pos_M279T1657	279.229	1657.26	C8	ESIpos	19417	24935.7	21451.3	20980.3	12774	5961.4	12376.3	13193.1	23258.5	15481.7	24080.6	9916.36	12764.4	4054.57	23669.6	42039.2	23121.8	13295.7	13936.7	2695	16978.9	8859.98	20875.6	32775.5	20328.1	15344.6	26694.2	11702.6	28382.7	12105.2	25014.5	18582.3	37460.7	10650.3	23585.3	9185.47	37092.5	24372.8	16916.4	14921.7	34210.8	27084.6	8907.16	18523.6	21680.4
C8pos_M279T35	279.191	34.575	C8	ESIpos	6615.49	13696.7	6873.14	7889.63	3699.52	21480.4	15619.3	16772.2	10827.8	4684.81	4570.75	3553.52	3739.87	7824.27	6172.17	5274.39	2881	14478	4790.77	6317.54	4308.08	5289.12	1506.75	6137.44	9101.6	7125.19	3132.11	8436.95	7050.58	1366.35	4500	3009.93	14645.1	9383.94	1492.31	14774.1	5200.61	16790	3706.98	5124.54	3215.16	3499.76	6720.26	4792.72	3522.61
C8pos_M280T1164_2	280.149	1164.3	C8	ESIpos	25662	29785.1	44616.6	48513.1	50756.4	30268.7	45835.1	57740.3	31133.8	69964.7	62822.1	39686.7	52165.6	20721.8	67624.5	53841.7	37127.8	36868.6	63795.1	35736.1	52463.6	38665.8	44477.1	63595	72431.1	36121.3	54425.2	38019.4	54855.5	50083.7	22457	58981.2	35416.9	38761.8	67094.6	30781.7	45558.4	33012.9	54415.8	43184	84461.5	71782.8	27686.1	52554.2	68391.5
C8pos_M280T1201	280.172	1200.6	C8	ESIpos	19551.9	12645.5	24409.5	23245.7	23097	18825.9	21745.1	17033.5	13586.7	35124.6	15625.5	23356.3	30834.6	9695.54	26696	16577.8	26864.9	22554	33291.3	16085.3	29543.3	23208.6	30793.5	23829.3	27345.5	20670.6	35143.4	18727.7	27095.3	33476.7	23376.6	38502.3	24158.7	20573	35272.7	14771	28815.8	16677.1	33989.6	40457.1	40087.9	46926	10353.8	30490.9	40200.8
C8pos_M280T215	280.154	214.56	C8	ESIpos	7551.45	16393.3	7780.91	10986.4	2101.37	1738.56	12003.4	18471.5	9294.44	15380.6	476.771	576.855	15933.5	12921.4	7038.27	8825.17	11656.3	8262.26	3957.56	1795.12	996.535	3733.47	17329.9	1215.28	26881.1	866.282	13052.9	8255.44	6053.03	2190.85	20109.8	8606.43	2277.04	5071.51	18464.2	38853.5	20133.1	4095.37	8783.59	5322.83	13409.1	2067.22	6203.93	14721.3	24310
C8pos_M280T313	280.202	312.57	C8	ESIpos	0	0	0	0	0	0	0	0	0	0	0	77.718	75.3929	0	0	0	0	0	0	0	0	0	0	0	79.2179	0	0	0	0	0	0	0	0	77.58	0	0	86.1421	0	0	0	106.739	0	0	0	74.1106
C8pos_M280T37	280.139	36.9	C8	ESIpos	41929.1	103799	82028.7	49658	71159	89886.5	108761	142771	34277.9	45326.5	112633	101627	143413	101201	138160	53079.9	72092.2	66017	71737	74298.7	123879	146281	174128	45760.3	23481.5	106859	58326.7	66109.4	94202.4	59567.3	176902	110048	107581	114530	70947.4	57306	84720.8	63038.7	154002	55901.6	74994.8	153877	70057.9	47873.7	152872
C8pos_M281T1201_2	281.168	1200.65	C8	ESIpos	14975.1	14419	21566.5	18939.2	21019.7	11552.7	15462.7	23950	15757.8	25083.9	22697.1	23161.3	24630.9	4829.99	27079.5	24498.3	23371.7	19342.7	21146.1	14235.7	25408	22661.1	20663.9	25466.8	25677	19394.4	7581.68	19631.9	24472	21587.1	18097.9	26604.5	10308.6	18998.8	25102.3	9123.34	27222.4	17404.8	24534.9	29252.9	29210.7	24042.9	7050.52	27769.7	29473.2
C8pos_M281T1248_2	281.157	1248.24	C8	ESIpos	20214	22456	51348.9	29729.8	44303.4	16775.7	37641.5	37128.9	36115.3	39301.5	43463.7	50540.4	44398.7	16222.9	56965.8	35545.4	36077	25226.9	60720.6	18039.9	36798.8	33670.9	37045.4	29552.5	37136.3	28291	53760	39470.2	41005.1	58259.7	27522.6	73474	31619.4	34675.5	61374.9	16339.7	35348.2	43433.3	38411.2	46293.7	69469.4	62570.2	13145.3	53624.4	55886.7
C8pos_M282T1341_2	282.165	1341.48	C8	ESIpos	7736.15	13845.2	23539.4	24809.6	21061.6	16345.2	22368.4	31574.5	13499.4	41866.6	33451.2	21046	29861.9	7611.86	41048.9	30182.1	28172.4	20244.3	43100.4	6544.92	39033.9	11226.7	29710.3	24151.9	26277.5	15928.4	39037.3	19662.3	33772	31552	21480.5	40641.7	23267.9	18332.1	40736.9	7226.34	35389.4	19158.2	28611.9	55026.2	46819.9	35440	3272.9	30950.4	49861.3
C8pos_M282T41	282.191	40.89	C8	ESIpos	5234	11667.5	13573.3	5503.79	7718.53	13033.4	4507.32	18839.6	8068.2	13830.9	9543.48	11563.2	11523.6	3869.62	12517.5	10040.2	10238.4	11260	12753.5	7534.59	12457.3	11735.2	24786.4	15481.8	9036.94	18127.6	13429.7	10048.1	16885.2	16599.3	10515.8	14880.5	14525.7	12702.4	10258.4	8083.48	19784.3	19244.3	15293	13659.6	15825.9	16397.7	10828	20260.2	17310
C8pos_M283T1705	283.263	1705.31	C8	ESIpos	1.24095e+06	1.88007e+06	1.39701e+06	953319	649556	691551	1.0754e+06	957809	2.57829e+06	1.10286e+06	1.7481e+06	847910	1.27625e+06	276718	1.77076e+06	2.63894e+06	1.63206e+06	843813	517825	138319	949818	398331	1.39512e+06	1.82006e+06	1.21258e+06	1.07348e+06	1.69223e+06	636386	1.62687e+06	2.00546e+06	2.54137e+06	1.3148e+06	3.17942e+06	649509	1.53726e+06	704942	2.02983e+06	1.41501e+06	1.17259e+06	714483	2.22744e+06	1.80962e+06	678288	1.24791e+06	1.70934e+06
C8pos_M283T287	283.007	287.24	C8	ESIpos	9039.14	6166.27	18124.3	5885.5	17948.6	9365.04	19839	16807.2	8814.52	18418.5	21163	25647	6222.77	14063.7	11948.5	13213.5	10732.5	10152.4	7458.32	15237.5	13055	22075	14514.7	8135.3	13827.7	15356.2	11609.2	6827.79	15413.4	13325.3	7794.78	21217.4	8733.92	22873.2	11830.8	12947.7	5382.42	13491.9	17975.6	13155.2	20299.4	6232.44	6730.64	13216.1	17332.5
C8pos_M283T778	283.242	778.14	C8	ESIpos	685.337	1243.36	518.609	0	0	354.285	1585.28	0	483.749	535.182	486.977	767.2	859.833	1489.25	284.304	572.805	344.635	100.017	543.992	461.823	108.048	2996.47	2187.95	1952.67	226.223	0	576.525	1897.5	404.202	511.613	4758.62	990.953	871.42	128.258	84.8445	392.624	300.063	2015.37	1004.19	1709.85	117.563	1318.75	260.914	324.096	670.743
C8pos_M286T1545	286.229	1544.93	C8	ESIpos	61398.7	109905	61123	85133.9	46821.2	77505	77251.8	140546	60872.4	72295.8	103551	55236	26904.9	33032.1	90978.4	81002	64431.8	165373	56615.3	35721.7	93667.4	34966.4	26414	48891.9	125525	34883.8	104746	96346.4	81278.7	87372.9	62243.1	113471	47502.5	38069.3	77491.5	61153.7	79518	74459	123896	113020	104528	118092	39040.2	56717.9	114034
C8pos_M286T436	286.201	435.575	C8	ESIpos	70717.5	113869	100724	142734	87202.1	245447	247757	110373	41455.5	104068	69099.7	34906.7	58291.6	151021	48179.3	259297	56732.9	62105.6	61922.7	50246.1	3643.86	114109	61537.1	124951	49289.1	112807	93293.2	64600.6	187736	69156.2	67511.5	114288	74565.8	121956	224234	196943	50976.5	29246.6	124346	59835.3	87582.2	315524	95412.9	160940	65979.6
C8pos_M286T910	286.144	909.73	C8	ESIpos	12955.5	356673	5730.9	0	224206	79.9633	11431.9	231884	0	6904.24	53601.9	22611.1	2109.34	84.8299	57618.7	58637	245821	9314	306572	1.16302e+06	0	35810	89886.6	11554	22911.1	13815.3	170430	4585.02	156719	0	340689	165.399	18116.9	54128.5	77.0477	185027	3937.88	20426.8	50959.9	4424.33	36495.8	627923	6597.7	27460.8	2074.65
C8pos_M287T1165	287.13	1164.54	C8	ESIpos	37139.2	48392.1	66729.6	56890.2	86337.7	46503.7	60365.5	51052.1	37062.3	59630.1	59021.4	83903	46411.3	44816.2	68056.9	83032.8	57005.2	24832.8	60058.2	73282	79574.3	55871.7	48254.8	80796.4	83717.1	73511.2	59586	57275.6	87389.4	55808.6	36742.4	54865.7	79192.5	60493.4	53882.3	47972.9	70922.4	37576.8	22198.1	59717	53781.5	67761.2	38593.7	44879	65283.7
C8pos_M287T1571	287.258	1570.56	C8	ESIpos	0	0	0	0	0	0	0	0	0	0	0	0	0	0	0	0	0	0	78.4407	0	0	0	0	0	0	0	0	0	0	0	0	0	0	0	0	0	0	0	0	86.8622	0	0	0	0	0
C8pos_M287T1596	287.237	1595.82	C8	ESIpos	2958.03	5681.69	6102.68	1902.27	1250.14	1875.04	2468.11	2627.87	4572.23	2651.79	2753.02	1836.25	2811.34	649.272	1951.94	8526.44	3592.04	4223.83	1865.82	166.199	3046.21	708.514	4560.45	7052.14	2965.33	2299.25	4882.47	3328.01	3156.71	3887.19	7946.45	2048.98	5473.87	3100.75	3812.44	1730.66	4021.65	2137.84	3309.06	1947.74	6791.69	2802.4	2312.56	1393.16	2798.67
C8pos_M287T198	287.1	198.02	C8	ESIpos	10689.2	15210.3	17343	21760.2	4898	4202.75	19490.5	19159.9	10149.4	11570.2	2043.58	18046.2	38448.1	36976.1	13057.7	13086.8	32732.2	19070.8	16869.4	4157.62	3704.48	2206.08	19893.6	23327.1	39052.1	7033.61	30832.7	16289.6	13700.6	6818.48	19817.2	12651.9	3513.66	11837.8	36438.4	53696.9	47396.1	4436.23	20457.9	7278.19	15448.5	8902.71	8709.91	9416.46	44084.5
C8pos_M288T1248	288.138	1248.48	C8	ESIpos	24314.2	45142.9	57169.6	33733	70148.1	33716.8	53164.9	50154.6	38016	44918.1	54381.1	62637.4	42674.7	22289.3	46893.9	52981.7	55967.9	55796.3	55933.3	37484.8	64334.7	42999.5	21031.2	66134.2	60492.6	55562	49143.6	36872	48566.3	43467.6	22915.1	44313.9	60678.9	43533.5	62257.4	4647.76	56927.2	44744.9	34738.7	37549.6	61079.1	60768.6	18217.3	45176.5	71884.3
C8pos_M288T551	288.217	551.21	C8	ESIpos	145401	82607.2	52101	26322.2	88163.9	161069	121144	65703.1	84263.5	82652	44990.1	85688.8	79980.5	114401	71212.8	159360	61530.1	99197.8	23958	62951	32303.8	83087.2	110938	68070.3	69504.5	34795.1	119776	122128	73142.6	108811	74523.6	55353.5	91518.3	50221.8	83964.7	145029	49551.7	61819.8	97438.6	37512.8	87003.9	87366.7	106411	101067	56859.1
C8pos_M291T935	291.12	935.4	C8	ESIpos	17180.2	13067.4	14850.6	7938.66	17445.1	27945	19085.5	13722.3	9754.18	28502.7	16006.5	48873.6	16663.3	15143.7	15693.4	25004.4	24049	23731.7	21689.5	20713.9	8056.94	20325.7	11146	25235.7	25619.7	14461.2	25067.6	16119.1	17006.7	27867.9	24232.4	10955.8	15210.7	15643.1	19809.7	20623.6	10128	14969.8	23175	18814	17366.7	19352.1	11981.7	16995.4	17477.9
C8pos_M292T1173_2	292.149	1172.7	C8	ESIpos	8597.81	11120.2	17065.3	17416.1	18062.8	11581.1	11282.1	4108.95	6114.76	19891.4	12361.4	10625.9	13965.4	7987.67	11715.2	21785.9	15604.9	15394.4	16878.9	5832.77	16283.7	16625.8	12192.4	22071.1	23107.7	14797.8	22706.3	8588.98	15768.7	15676.7	6657.05	18941.8	7287.71	19331.1	18868	9919.14	19501.5	7149.2	16049.1	17242	24294.9	19773	9255.52	12116.4	11699
C8pos_M293T1239	293.208	1239.48	C8	ESIpos	79.359	85.2328	355.997	127.2	140.867	479.775	613.68	199.876	513.095	245.511	477.916	254.33	548.068	252.329	495.542	400.999	341.159	313.585	76.4704	275.91	278.961	314.47	554.568	689.995	640.724	436.404	429.575	650.975	344.23	336.168	295.217	488.605	332.374	239.256	248.771	560.852	403.393	1075.56	377.648	489.865	375.564	317.648	362.771	247.778	493.019
C8pos_M293T37_1	293.098	36.56	C8	ESIpos	2.12269e+06	3.4641e+06	3.66347e+06	2.31524e+06	2.79124e+06	3.24365e+06	3.12295e+06	3.48282e+06	4.11593e+06	3.93261e+06	4.29223e+06	3.74439e+06	4.05467e+06	2.7954e+06	4.58105e+06	4.25885e+06	2.83632e+06	4.70469e+06	4.31842e+06	2.99758e+06	3.84757e+06	3.898e+06	3.87857e+06	3.97231e+06	3.88575e+06	3.30961e+06	3.93008e+06	3.18383e+06	4.10993e+06	4.43564e+06	3.97642e+06	4.64503e+06	4.08876e+06	3.37147e+06	3.55171e+06	3.15515e+06	4.27169e+06	4.13084e+06	4.29733e+06	3.83566e+06	4.15773e+06	4.51371e+06	2.84525e+06	4.56982e+06	4.79376e+06
C8pos_M293T37_2	293.192	36.675	C8	ESIpos	16484.7	42099	73723.7	21005.9	50223.5	38403.8	36233	72404.9	64032.3	60935.7	92047.7	57195.6	96369.1	30584.8	62602.9	90165.5	15315.4	66124.8	106757	37268.4	50569.2	17374.9	88016.1	55430	54116.2	37761.8	84351.9	37621.9	94718.3	109216	60266.5	74931.3	51780.5	40138.9	55148.4	33536.7	100255	64526.7	104513	85576.7	99086	120324	31147.1	115490	125077
C8pos_M293T529	293.16	529.26	C8	ESIpos	41868.5	31127.6	40430.6	13922	11689.4	10524.5	19119.4	20641.9	10293.2	6467.04	10131.5	9123.89	12809.9	11107.9	6055.98	9595.42	7943.32	935.298	5469.07	12234.4	12806.4	2915.29	17320.1	6854.7	563.854	21119.6	319.185	5490.62	17595.6	535.372	22474.2	178.94	28687.9	11527	19537.3	12335.4	8381.96	3363.3	11639.3	1856.79	1344.3	30614.2	19896.9	8040.6	9089.01
C8pos_M294T1342	294.188	1341.72	C8	ESIpos	3401.45	6149.88	8712.33	10077.7	7773.67	7798.94	7424.77	10940.4	5248.79	18194.7	12655.9	12043.6	12117.9	3171.68	17618.6	10998.5	9256.44	8174.66	16998.6	2487.68	14577.4	6650.94	12185.6	10945.8	10140.2	4473.56	14748.7	8548.73	13608.9	14230.5	8501.2	15055.9	10496.8	8061.37	16418.3	3331.21	13690.5	8341.65	11898.1	21889.9	16430.1	14323.4	1326.78	12832.3	18798
C8pos_M294T41	294.155	41.2	C8	ESIpos	79457.2	195466	60261.9	93582.5	152114	203897	192088	290394	83554.7	104605	220798	203692	91943.1	222983	302753	124525	140544	119287	321518	146944	187030	313310	342456	104664	47119.7	206783	141406	148143	226918	135940	360015	215366	196555	204895	80770.2	118606	161652	145895	72386.2	125019	149155	280938	152401	111925	298005
C8pos_M295T1121	295.226	1121.15	C8	ESIpos	3571.6	5370.97	4374.06	5473.6	3860.96	12008.1	7386.58	6518.65	4989.01	5614.75	4565.46	4600.37	4342.3	3699.89	6573.99	4840.76	6688.68	6812.01	6560.01	5295.44	4732.95	6005.36	3795.12	6035.41	7607.06	5668.59	5021.39	5755.63	5699.25	4885.53	4143.61	4749.52	8184.16	7072.92	8128.49	11087.8	7048.01	9463.01	8293.99	6803.94	8985.19	5831.68	7376.85	9673	6569.61
C8pos_M295T1208	295.226	1207.68	C8	ESIpos	8486.95	3924.49	8892.32	6498.14	3337.19	5071.1	10100	5551.08	13621.9	5681.45	5446.27	3599.8	4318.97	2909.13	5859.7	5809.47	2668.26	5451.72	1917.41	4332.72	12338.1	2150.23	4537.98	5398.7	1481.81	2474.67	5081.82	6779.73	5105.51	5753.29	3831.24	2499.01	3758.65	2033.04	18351.2	7524.1	7211.22	3834.2	8340.11	2284.39	6128.79	4836.4	9057.77	3713.37	2938.25
C8pos_M295T1271	295.226	1270.52	C8	ESIpos	465.892	791.794	885.576	729.07	193.031	986.769	1162.49	820.118	900.48	3285.13	1961.82	172.819	372.48	1161.24	394.844	2853.19	409.501	1557.93	523.419	290.963	396.007	578.855	387.126	861.037	960.045	735.102	2298.16	1947.48	363.683	1399.33	953.225	291.827	2117.49	493.967	2742.78	718.431	617.055	770.069	1886.59	946.04	4294.04	1093.75	934.67	950.828	262.009
C8pos_M295T1509	295.226	1508.63	C8	ESIpos	10101	13014.5	11669.5	26473.7	10731.2	10142.7	26810.9	16563.3	9984.01	21125.1	10944.7	15337.5	16343.5	5300.23	21290.8	17477.9	23027.5	13212.7	11446.3	4840.03	14576.8	7870.8	20009.2	14315	17498.2	14349.5	26715.1	11174.6	17944.8	21287.6	17641.3	20415.3	27460.9	32151.5	22833.7	23610.8	35139.2	20840.9	20548.8	21182	21224.4	19187.3	6041.24	29195.5	19318.1
C8pos_M295T164	295.128	163.92	C8	ESIpos	8463.46	5110.37	7305.12	4444.87	7218.21	7353.25	7880.26	8045.59	5095.74	8321.32	5485.41	11909.9	6715.93	6623.95	6149.39	8420.2	7834.59	9407.76	7717.54	10489.3	9324.53	9467.13	7275.71	9120.39	10292.7	8657.18	6486.1	7116.63	10450.6	9632.12	9344.9	8004.41	6835.51	7742.7	6174.88	8660.46	9657.17	6808.59	8931.65	7140.43	7579.18	6471.47	5720.65	5843.38	4751
C8pos_M295T1858	295.263	1857.72	C8	ESIpos	6829.6	10689.7	39019.9	19782.5	25522.7	18652.8	20387.3	25584.8	10626.5	11855.4	21957.2	29541.9	16713.1	6806.26	6830.87	39514	23732.2	25564.3	16426.9	9451.62	58184.9	7396.1	13066.7	89112.3	30179.9	27246.6	15367.8	37824.8	25727.4	15419.7	11370	5811.44	82529.5	16534.7	14215.7	11494.5	40946.6	16177.1	6254.46	7204.77	7082.68	17786.4	9409.03	15480.9	14188.9
C8pos_M295T793	295.226	792.96	C8	ESIpos	668.444	1740	1477.26	1503.63	1381.78	3467.04	1914.78	2204.48	814.769	2790.01	660.598	909.296	1309.76	1501.97	2434.74	1271.42	1657.85	1773.41	1171.58	1705.62	1158.42	1852.77	1908.87	2133.18	2576.59	1953.61	971.061	3133.19	1860.76	1160.59	2017.45	1834.15	1694.73	1919.51	2260.12	2006.52	1484.27	4750.02	1315.25	3197.29	2077.7	2311.87	5058.88	3769.4	3868.13
C8pos_M295T842	295.226	842.28	C8	ESIpos	6734.82	9638.08	7773.86	12509.5	8572.66	32597.6	12965	20154.3	6779.33	11294.4	7372.6	7629.42	8059.39	7807.09	15903.8	7231.77	13061.8	12029	10441.7	13359.9	8572.76	14367.1	17683.7	11943.2	13372	12049	9530.37	17415	15248.6	10023.6	13212.4	13589.3	11677.1	16559.6	17605.1	14588.5	12693.3	33502.9	13992.4	16095.5	12875.6	16637.2	25237.5	17803	19330.7
C8pos_M295T900	295.226	900.06	C8	ESIpos	104.76	781.46	653.041	872.415	302.261	1649.15	579.332	1355.73	366.045	841.406	513.815	514.19	248.463	779.159	1210.88	560.445	846.749	831.048	628.201	881.493	586.042	986.289	527.814	837.218	945.456	1219.38	167.408	1128.97	587.376	784.344	1188.14	620.547	990.815	917.314	1473.42	1391.69	1605.33	2170.52	520.543	1002.59	920.535	663.984	2261.42	1484.44	1264.91
C8pos_M296T1200	296.146	1200.43	C8	ESIpos	37702	40301.5	26190.8	55913.7	55623	38087.6	59082	60464.5	35527.1	102457	96073.2	60730.8	68110.7	31116.2	95696.4	66047.2	60759.7	65672.4	74001.2	39169.8	94308.9	46536.1	76713.2	56252.6	72489.5	43266.7	89358.6	53023.8	26645.6	86033.9	54691.9	75618.1	56027.5	43857	76760.3	31366.4	65651.6	48471.3	87911.3	95178.5	87237.3	81269.2	22471.7	75987.9	112284
C8pos_M296T1503	296.258	1503.35	C8	ESIpos	27412.6	29249.1	35964.5	19916.7	10200.7	19058	22997.1	18549	22236	9344.55	18270.4	9226.65	13778.6	10557.7	13398.1	54067.7	14721.1	15289.1	2404.71	1188.51	29645.1	7943.25	16082.5	36344.9	19358.6	26736.2	19094.2	17134.2	28795.8	14984.7	42133.7	8478.98	35001.9	19145.5	17640.2	28859.2	28975.1	22912.7	11020.9	4827.38	22940.1	27741.4	24252.8	25339.8	20392
C8pos_M297T1207	297.242	1206.9	C8	ESIpos	8461.42	17605.8	17212.3	17531.8	15045.7	12088.7	11964.5	20331	19794.2	10569.6	15007.8	7899.1	14351.2	12824.7	16890.2	19930.9	16270.9	18750.8	13888.8	12362.5	21256	17056.5	9426.28	13889.4	17326.4	18941.8	19212.4	10645.1	21507.3	12126.5	16398.4	24305.1	13877.6	12939	22391.1	12504.6	21200.4	19840.9	20784.5	16136.9	16486.7	20314.1	8835.11	13847.8	12444.4
C8pos_M297T1336	297.242	1336.49	C8	ESIpos	1703.08	1999.32	2627.74	1763.54	1970.24	1661.48	1970.86	1870.6	3222.93	2298.36	3677.14	1666.85	1431.97	1315.41	2660.81	4183.79	1323.85	1156.27	1066.65	848.15	1213.11	2609.28	1986.11	3093.72	3000.21	4200.18	2075.11	1865.94	2804.77	2040.74	3216.36	1837.41	5636.86	1885.21	1666.32	2881.19	2331.22	4400.8	2518.29	428.267	2759.75	2684.18	3804.66	3462.96	1433.8
C8pos_M297T1952	297.278	1952.09	C8	ESIpos	507.953	3359.85	8079.41	3114.42	4293.86	3413.38	5896.57	4112.37	4029.76	3186.57	6408.81	8652.58	4581.42	892.515	3708.37	12759.7	9963.54	4396.91	5093.19	1491.21	18869	2625.71	3525.85	30686.3	6836	4490.87	6030.26	8041.85	6737.55	5826.56	3577.83	602.439	24183.8	2536.59	3814.87	802.716	17371.9	6634.86	1661.96	1271.75	2125.77	7345.92	903.977	4469.72	4957.48
C8pos_M298T1169	298.133	1168.62	C8	ESIpos	79.977	183.483	450.828	0	478.95	168.896	157.385	97.3965	0	278.825	254.778	313.131	241.931	358.788	399.221	348.881	340.94	517.47	123.917	268.343	237.528	651.274	372.041	735.836	285.2	418.992	366.262	100.895	505.1	264.607	95.1403	82.0113	183.875	137.784	99.9494	209.687	620.674	410.795	174.293	93.2909	480.563	477.752	187.623	128.863	736.585
C8pos_M298T1599	298.274	1599.12	C8	ESIpos	157616	241215	159389	197656	74353.3	124661	121075	122331	184884	82353.5	138803	84585.8	91332.9	57754.7	125429	218410	137018	108503	61126.6	17135.1	66913.4	50959.7	123189	182814	104928	120633	119519	96460.1	142252	137192	196898	103763	261062	82423.2	53687.8	134062	136194	120150	102131	53768.3	133623	127208	118973	111976	110965
C8pos_M299T1123	299.258	1122.72	C8	ESIpos	2706.84	2722.25	2707.44	2525.34	2734.61	5349.64	3588.47	4181.03	3127.91	4964.47	2397.94	3691.5	2785.56	2312.45	5505.65	2807.46	3621.52	2958.09	3277.05	2861.74	2138.2	2589.47	3630.17	4071.43	4163.59	4319.98	3486.89	4074.62	4216.17	3150.51	4387.12	3378.37	5161.66	3564.11	3975.31	3193.14	3480.85	5845.32	4243.57	4694.12	3788.45	4700.86	5314.32	2341.45	5405.74
C8pos_M299T1173	299.13	1172.82	C8	ESIpos	9992.31	13455.8	22153	16184.3	25331.6	11466.8	11085.6	14017.4	12001.5	16922.6	14851.4	17555.9	11624.2	14203.8	17597.2	14201.8	17077.9	16102.1	14520.3	15588.2	25016.1	21939.7	12467.6	45648.4	25950.7	24708	18118.6	16302.6	6175.02	16023	10188.7	13965.6	13145.4	19513.8	15921.1	11480.1	25897.8	7799.9	15157.1	16588.8	15293.9	10210.9	10345.8	12931.5	17142
C8pos_M299T1421	299.258	1421.43	C8	ESIpos	8103.3	10570.4	10936.8	9794.1	8541.4	13838.1	13875.6	16550	8984.86	13782.4	10196.6	8433.15	10376	6725.53	15161.4	8163.11	12335.2	10106.4	11740	6653.19	9428.93	8545.32	12355	10299.7	14297.5	13369.3	10519.3	10156.2	13182.3	11690.9	10796.4	11157.5	16176.6	14088.7	14348.8	12070.9	13162.3	16819.7	15560.8	14292.9	12820	12318.2	7950.3	17095.9	15388.9
C8pos_M299T1715	299.258	1715.27	C8	ESIpos	13414.7	9900.69	6120.68	5771.66	13795.7	6621.82	12485.4	7839.29	6534.96	8862.47	6655.72	18893.6	12687.1	3977.69	14626.6	12059.3	19343.2	8824.69	29828.4	597.294	96.7845	4430.75	9685.87	9132.59	6105.47	7327.82	10450.1	4444.76	16860.5	1751.55	9123.23	2935.78	13534.1	5444.51	17483.6	11046.7	3717.78	12345.4	4900.81	18800.2	8558.03	108732	3140.02	15294.7	1834.62
C8pos_M300T1222	300.138	1221.66	C8	ESIpos	3952.55	5698.4	11992.8	3746.74	9480.52	3715.61	7208.74	8330.73	6056.6	6723.41	8167.6	9981.55	10149.8	7590.04	8057.47	14093	7288.01	6344.23	7456.07	8018.89	13757.5	9002.26	5055.72	16948.4	12385.9	11631.8	11444.8	10219.7	6950.96	9047.43	2781.96	4005.51	12625.1	6537.27	5607.85	3803.67	18615.6	6710.59	5687.19	4929.27	6695.34	5687.31	2764.6	4692.14	7943.8
C8pos_M300T1705	300.29	1705.08	C8	ESIpos	70426.8	101283	60115.8	51662.8	27193.5	53895.2	58044	51522.3	103191	48583.6	64364.9	40351	45976.9	15772.6	78703	97586.8	73383.4	42286.2	25909.2	5279.95	42956.5	9854.28	55035.3	69215.7	55851.5	49053.3	61282	39074.1	62521	72770.9	88616.7	44505.1	112520	29061.2	66462.8	47953.6	84354.2	83804.1	44030.3	25238.6	72622.7	57407.4	43604.3	48227.5	65023.3
C8pos_M300T214	300.199	213.765	C8	ESIpos	2910.79	8904.78	3737.36	2724.49	3468.32	6011.41	2962.74	3342.92	6404.23	3158.69	3818.96	5646.13	5853.52	5148.92	2975.96	4643.35	17237.4	3022.17	3935.41	3525.96	3442.1	11474.2	8421.83	5690.99	4650.97	2733.36	12905.7	15979.4	7934.69	9341.65	6319.44	7938.24	8983.2	3767.26	15861.7	16240.8	28001.6	8368.94	11807.4	13100.4	10833.1	10622.9	9193.13	21789.3	5198.77
C8pos_M300T801	300.199	801.45	C8	ESIpos	7678.13	7916.4	9296.55	6258.28	4316.89	9791.13	5255.15	9335.85	4280.46	6261.08	4301.79	5467.68	6082.79	6503.83	7332.26	24257.1	10987.9	6392.92	4057.51	4102.69	1607.7	5385.94	7003.38	12703.2	4515.86	6372.22	10238	6054.93	5801.14	7190.63	9902.97	6493.9	7345.68	6460.38	7062.51	9279.79	5138.65	3448.3	10767.8	2257.18	10084.7	11038.8	8624.47	5732.09	2744.26
C8pos_M301T1370	301.216	1369.62	C8	ESIpos	4381.08	4401.35	4608.83	4515.28	3992.35	3419.32	5168.24	4131.05	3573.5	6400.49	4480.89	3486.49	4892.62	2778.5	7794.35	3867.29	4185.17	4050.81	5497.9	3034.57	3953.56	3970.15	4780.39	4645.07	6151.02	5750.56	5722.47	3381.63	5506.26	2791.22	5491.05	2985.96	4551.68	4493.53	4076.13	3586.49	3874.63	4963.14	5682.61	6093.36	2777.43	4695.54	1917.55	5465.4	5946.05
C8pos_M301T1503	301.213	1503.13	C8	ESIpos	29638	35274.9	58009.7	26079.3	16969.7	22018.5	27617.2	22535	27687.9	17420.2	35232.3	15440.2	31638	14195.5	35444.1	94473.6	21762.4	22046	4294.13	3357.74	51000.9	13881.2	33829.2	55355.7	32160.5	44124.1	33515.2	17530.9	49100.2	29923	87749.4	18770.8	54430.2	31910.9	35283	32379.3	48124.8	24139.5	24388	8771.73	48247.3	50911.6	27351.5	53115.3	37088.8
C8pos_M302T37	302.121	36.825	C8	ESIpos	6883.71	8596.47	5988.76	6394.19	8560.02	7429.45	9135.35	9470.84	2478.43	2867.57	7365.3	7358.65	9841.46	12844.8	9136.27	4326.44	9055.29	3965.79	10964.3	6529.71	7539.91	10999.5	13369.6	2691.58	549.021	9514.2	3530.38	6937.33	6344.94	3494.71	13989.4	7400.17	7760.64	8997.44	4547.28	4841.95	5149.63	4802.51	11251.2	3788.4	4297.74	9211.29	6600.77	2895.13	8355.25
C8pos_M302T871	302.215	871.14	C8	ESIpos	33890.2	32042.6	32743.6	10963.2	19912	24076.1	31621.3	37224.9	26284.6	31112.5	15782.2	23807.3	25038.9	20246.8	27175	69824.7	50833.7	26355.3	10728.1	18414	8500.79	22289.7	35314.4	36946.8	18748.4	25252.8	43535.2	26527	18323.2	23617.7	37205	23368.5	23161.2	24531.5	29892	22263.6	25683	30470.6	39893.1	16785.9	45679.3	47054.5	27124.7	22561	16545.7
C8pos_M302T99	302.196	98.55	C8	ESIpos	2182.27	10060.6	11713.8	2984.53	3646.92	3117.18	3882.93	4272.18	3898.48	3243.2	1862.56	11566.8	4705.54	3609.38	437.787	4834.5	16311.9	2733.55	8548.27	2755.2	4036.32	6949.14	5692.25	3602.44	4767.03	2805.28	5503.99	9801.86	8066.7	6525.09	4277.4	3266.39	6630.97	8362.16	11159.6	9956.03	14410.7	14689.3	8779.33	18895.2	6279.32	15944.3	4772.94	7617.36	4958.11
C8pos_M303T1277	303.232	1276.57	C8	ESIpos	207.183	414.214	792.616	390.152	906.293	334.357	566.775	858.457	836.993	1209.82	1044.18	389.823	779.559	153.16	1433.96	656.13	210.14	435.462	1329.4	160.593	2587.14	384.862	800.998	319.695	1373.91	260.933	1396.32	518.089	1714.88	945.371	578.078	1262.63	434.806	304.482	1095.27	79.4148	1603.28	420.261	1342.21	1799	1763.66	1440.92	0	442.552	1895.06
C8pos_M303T1304	303.232	1304.4	C8	ESIpos	0	0	395.446	0	176.043	107.213	94.1717	100.34	0	126.973	785.198	236.192	723.738	0	347.147	0	97.6363	87.1454	1452.23	79.1722	0	0	0	84.0812	174.852	151.143	78.9832	0	140.735	0	1042.98	0	86.1234	245.178	299.006	91.5134	193.284	117.962	274.019	158.693	210.468	378.404	94.8891	98.6882	588.409
C8pos_M303T1505	303.231	1504.63	C8	ESIpos	2648.93	2955.26	2231.95	1235.43	1242.13	1083.05	1853.56	3894.05	1718.41	2418.25	2928.15	735.075	3632.19	596.898	907.269	8946.47	3405.99	2691.62	417.163	357.345	11865.9	2804.75	4500.66	6567.12	3218.53	6250.76	4018.91	3373.5	3374.73	2983.91	9674.92	2002.93	2437.72	3555.93	3557.58	1632.14	5566.28	2278.26	3610.89	10092.3	5762.19	5832.32	1699.47	2339.11	2632.29
C8pos_M303T1540	303.232	1539.93	C8	ESIpos	89.5574	187.581	3039.08	1248.52	1456.87	232.665	302.269	257.636	282.732	1469.03	3342.02	1747.05	3248.14	0	3343.56	643.1	753.903	552.304	5616.85	0	1261.72	898.537	3704.86	364.992	807.902	2142.2	894.391	192.174	1403.71	748.199	5076.51	1641.97	593.838	1931.71	2870.01	0	664.126	341.928	3399.56	3065.99	994.009	4833.05	0	405.168	3070.01
C8pos_M303T1599	303.229	1599.33	C8	ESIpos	231520	323792	303419	303110	146224	189430	180819	177370	262233	193202	351317	161081	230878	40183.8	325326	442224	252957	168352	151279	32295	129363	102166	286944	339711	207737	238706	291122	142077	290788	316687	476606	258647	539647	147265	287558	204848	270405	199422	263500	130490	345995	300873	167630	291280	251671
C8pos_M304T325	304.212	325.05	C8	ESIpos	31246.5	34615.1	25080.7	6908.01	18701	46006.1	23063	22089.7	20507.3	42714.3	11331.8	17808.2	31609.7	17510.6	15651	32257.4	32590.5	28711.8	6859.41	12120.4	5535.68	21605.2	27174.5	12340.2	14832.3	15700.9	17264.9	26194.7	20241.6	23585.1	27237.9	22061.8	19787.7	12722.1	45112.9	23774	25592.3	19020.8	22265.4	12659.1	35998.8	19874	30378.7	29114.8	16000.7
C8pos_M305T1596	305.247	1595.84	C8	ESIpos	33764.8	65406.9	68191.8	36467.7	23825.7	21069	29211.3	33472	47683.9	39305.1	36572.1	24409.2	33363.2	13002.7	32022.1	115380	45706.2	49495.7	20323.5	4928.56	38968.3	17823.5	51941.8	79540.8	31343	37725.8	52229.6	30478.4	44785.8	48489.5	92431.8	26982.2	61317.5	38366.5	44456.2	29172.6	52029.2	25308.1	35432.8	32218.6	77833.2	34759.5	29643.2	9051.07	32369.2
C8pos_M305T1705	305.245	1705.11	C8	ESIpos	181646	267500	205195	133836	99091.6	109698	144588	161635	351830	172781	279350	128688	212692	40429.4	288183	353609	230928	112674	97352	18835.8	140412	69957.6	248609	246902	185987	150970	260198	90365.9	235963	321656	363908	219407	392352	118821	259029	123186	289922	200717	229583	122468	357863	277738	98803.3	220986	282141
C8pos_M307T1659	307.263	1658.76	C8	ESIpos	9119.37	23716.6	20577.3	8375.43	3275.48	5682.13	6075.07	10470.1	16619.9	14108.3	15721.4	5144.22	18981	2292.32	12876.4	52165.6	17800.1	11325.6	5601.75	941.657	10439.5	3647.72	23340.9	21559	7277.22	4876.04	19455.9	9566.02	15689.5	23421.1	37419.5	7479.75	28078.6	9418.1	16117.9	6007.39	22915.4	13579.7	13569.4	6513.66	26231.2	10567.9	6357.9	6832.72	12407.5
C8pos_M308T909	308.126	909.465	C8	ESIpos	1080.1	52730.8	748.283	0	29506.8	0	581.496	27826.4	0	1002.79	20983.2	3126.86	475.23	0	11783.5	7851.65	35140.7	612.542	66287	135390	0	4509.77	39999.9	1090.82	1989.62	1863.81	32739.7	184.129	22585.9	0	60194.6	0	1628.35	7431.28	0	28466.4	100.96	2011.6	9542.99	548.642	7544.08	100523	590.891	5375.83	75.5429
C8pos_M309T42	309.049	41.88	C8	ESIpos	9133.23	4911.69	9433.68	15079.9	14691.3	10674.2	11378.7	12362.3	8975.4	12232.4	12940.1	14135.9	11573.2	12829.4	18029.8	6353.38	14916.2	10713.7	20988.8	8524.63	13178	20771.6	12104.7	7562.83	11199	10149.5	13040.1	10475.1	9011.29	16823.1	11159.1	28405.4	7734.76	13275.7	10676.4	11176.2	12581	19435.9	16201.4	17583.7	10711.1	11312	6255.54	20703.8	15352.2
C8pos_M310T1342	310.162	1341.72	C8	ESIpos	6284.17	11836.4	18101.1	16434.8	17692.4	15552.8	20848.7	23414.2	13953.2	39448.8	36931.8	25563.6	27296.4	6803.14	36916.1	27487.6	20660.6	25112.7	43800.4	5868.48	46188.7	15798.4	24226.1	22204.6	18727.2	14675.4	38791.8	16585.6	33889.5	31932.2	19824.2	34639.7	22087.2	13087.7	35274.3	6032.26	30470.2	13121.4	28075.3	49426.6	39933.8	30612.1	3207.66	25545.2	49740
C8pos_M310T1701	310.31	1700.82	C8	ESIpos	218744	10126.4	42078	10806.5	6809.94	5849.89	9076.46	30272.6	14342.1	64269.2	18375.2	49140.4	29876	4450.79	56943.7	106228	52756.3	103561	46154.9	3759.11	96623.2	10831	18387.6	46807.5	484590	36671.9	113819	31800.7	97417.8	22275.1	21576.8	4973.61	590011	152138	14181.8	72738	1.91941e+06	122929	3221.02	29254.9	21686.4	78976.3	1015.38	19793.7	21588.6
C8pos_M310T499	310.201	498.71	C8	ESIpos	12644.9	8805.11	11089.2	35985.4	8180.7	78029.6	60568.7	36521.1	4106.33	8684.23	14880.8	21746.1	11336	43942.4	6888.18	82196.9	9125.47	6173	11039	3192.42	76.0483	10013.9	4515.05	42515.2	9542.16	14468.3	13008.9	9434.7	19497.8	6943.94	15870.5	17670.7	6766.96	60164.9	50323.5	19154.5	8258.83	2387.65	19625.9	1699.78	11220	177687	18424.2	17883.6	9990.81
C8pos_M310T543	310.201	543.07	C8	ESIpos	20173	17201.7	23824.6	25013.8	21263.6	63214.7	100768	33630.1	5665.9	12745.8	13986.7	13341.9	24233.2	76953.7	18141.4	99023.6	13839.1	23734.8	13929.5	7091.09	293.442	16868.4	9242.53	31765.4	11814.5	24039.3	25374.6	23004.3	38151.6	17070.2	25893.4	20399.6	15250.8	48023.8	28451.8	36496.1	20989.4	1931.37	28307.5	10775.3	13985.8	47893	24210.4	24577.1	49090.5
C8pos_M310T673	310.216	672.6	C8	ESIpos	0	0	0	0	0	0	0	0	0	0	0	0	0	0	0	0	0	0	0	0	89.0638	0	0	0	0	0	92.0796	0	0	0	0	0	0	0	0	0	0	0	97.8559	0	0	0	0	0	0
C8pos_M312T1240	312.253	1239.72	C8	ESIpos	0	0	0	0	0	76.7037	0	0	0	0	0	0	0	0	0	0	0	0	0	0	0	0	0	0	0	0	0	0	0	0	0	0	0	0	0	0	0	0	0	80.3888	0	0	0	0	82.7581
C8pos_M312T1858	312.289	1857.71	C8	ESIpos	461.73	2117.56	6321.83	3953.46	1902.57	4988.66	4372.17	7088.19	1497.89	1632.69	2774.06	5585.38	2224.07	1237.3	1262	6548.92	4701.99	5744.5	1948.76	1916.66	13150.2	1821.44	1582.64	20737.8	5264.57	5017.46	2912.92	9684.39	4902.23	1661.42	1436.93	661.769	19182.9	3348.52	1300.24	2174.36	8813.89	2763.12	880.306	744.421	831.338	2425.23	1317.91	2414.47	2096.7
C8pos_M312T40	312.111	40.21	C8	ESIpos	7056.93	8557.25	11974.6	8788.95	12051.2	18331.9	18076	17121	5969.84	4086.78	21027.7	20109	23170.3	21394.2	26637.3	11637.6	8405.03	8926.28	31083.8	8958.54	16143.4	25741.3	23949.3	8297.15	3561.11	18414.8	7898.89	10250.1	20539.2	9581.45	20980.2	19408.2	15130.4	9363.05	6233.99	9694.14	7894.51	11219.3	22802.9	10257.9	10288.6	18255.7	7493.29	7160.92	29389.1
C8pos_M313T1120	313.237	1120.24	C8	ESIpos	8929.45	13166.3	8807.35	12660.4	10235.8	24143.6	14719.2	13844.1	11259.7	14739.5	12288.8	12315.4	10331.7	11800	15194.4	9076.98	15839.1	15914.7	13319	12116	12125.9	13899	13313.2	11907.9	17653.7	16208.3	11597.4	12979.2	12199.1	13272.6	10847.2	6674.23	18492.7	18118	14815.4	16070.1	17524.5	20454.3	17136.9	12015	14296.5	13714.9	15605.6	22649.2	16788.1
C8pos_M313T799	313.237	799.325	C8	ESIpos	84.0432	423.768	88.0616	227.694	248.1	568.157	338.18	271.365	264.628	424.094	306.079	0	298.167	238.632	448.408	297.501	99.6879	561.013	355.104	451.507	211.613	202.898	92.3157	407.791	668.486	354.89	225.807	847.199	509.448	498.66	643.889	0	88.9564	468.302	586.486	254.748	878.521	679.76	474.199	791.6	586.668	78.9862	1099.13	946.433	1058.62
C8pos_M313T842	313.237	842.33	C8	ESIpos	29648.7	42166.3	36195	50468.5	37476.9	129431	53037.1	78862.4	31129.7	57396.9	31211	33110.5	33173.1	42813.9	61936.6	27122.8	52895.7	54978.6	39891.3	56562.2	34147.2	60094	60802.4	44747.8	63213.4	53803.5	47766	81831.3	63522.2	51484.9	55085.2	63368	67488.1	76452.9	63243.9	67533.2	66213.4	139143	61686.6	67615.4	61607.1	60495.7	100469	94090.4	92824.7
C8pos_M313T906	313.237	905.595	C8	ESIpos	478.477	286.645	82.0465	211.039	334.517	990.391	634.711	649.956	79.7397	840.7	544.559	127.527	159.86	77.5458	1060.95	122.392	318.225	383.207	94.1514	350.503	93.6891	378.41	398.63	788.165	886.855	812.676	557.33	1020.03	762.352	218.33	671.901	255.555	292.347	746.54	480.449	475.392	862.419	1174.34	688.989	775.845	688.067	472.533	1448.1	941.411	1102.68
C8pos_M314T672	314.232	671.88	C8	ESIpos	100405	92020.1	118721	36986.6	69947.7	204066	122110	61688.2	50725.8	61206	41586.2	69240.5	92843.8	94798.1	60460.8	174089	126867	62665.4	41729.3	40917.7	21561.2	85828.7	93610.8	70953.6	106865	55214.8	94580.3	121266	90323.2	109858	103085	50147.6	101606	122019	81980.2	171588	76542	30214.7	84637.3	31817	60403.3	82491.6	67499.2	79025.5	39429.4
C8pos_M314T701	314.232	700.85	C8	ESIpos	42949.3	42904.2	72874.1	21942	54069.3	115668	50538.6	25592.3	36994.6	61688.7	37528.4	31610.3	47621.9	46308.5	33404.7	87740.6	77052.8	43543.9	17505.2	37865.7	12883	41134.4	61356.2	34538.2	31025.6	24905.2	57490.2	55610.5	57350.6	61779.4	32770	54948.9	35277.7	32722	39710.2	86484	66933	30554.8	44265.7	19025.2	41252.3	44676.1	39483.8	44669.4	26314.9
C8pos_M315T36_1	315.08	36.11	C8	ESIpos	1.66811e+06	1.96406e+06	2.14507e+06	1.74222e+06	1.81174e+06	2.0371e+06	2.34369e+06	2.24947e+06	2.10685e+06	2.406e+06	2.10462e+06	2.26582e+06	2.2083e+06	1.79783e+06	1.97819e+06	2.20895e+06	1.90868e+06	2.68044e+06	1.9235e+06	1.93696e+06	2.1437e+06	2.20506e+06	1.88266e+06	2.35289e+06	2.70134e+06	1.99186e+06	2.1839e+06	2.15926e+06	2.33778e+06	2.23528e+06	2.00546e+06	2.05493e+06	2.31067e+06	2.08744e+06	1.66019e+06	2.07018e+06	2.27535e+06	2.55408e+06	2.17507e+06	2.01391e+06	2.31835e+06	2.06001e+06	2.00427e+06	2.08094e+06	2.12283e+06
C8pos_M315T36_2	315.178	35.95	C8	ESIpos	16110.6	26220.2	19926.4	28521.2	18934.2	23613.8	33891.9	21562.6	39948.3	27136.1	19107.4	34395.7	29316.1	20636.3	22322.2	20035.4	9370.97	34095.7	19417.3	24748.4	13736.9	21618.7	14708.2	20707.5	29617.7	24040.9	17676.2	24581.2	25926	20121.4	29295.7	33568.8	26105.1	22464.4	22461.7	23467	24844.8	37701.2	6876.27	22895.8	27214.2	21803.5	22086.4	25711.5	25689.7
C8pos_M316T1422	316.284	1421.56	C8	ESIpos	1420.61	1806.8	807.524	1650.52	420.251	2993.36	2335.86	2670.21	1744.18	1449.04	786.777	755.933	1335.01	572.123	1658.14	560.241	1555.6	1551.15	1218.01	901.785	1200.27	1269.41	1603.32	1057.14	1926.85	1926.07	1114.17	2202.77	1669.17	957.7	1359.44	1380.19	2563.3	1091.46	1188.64	2592.64	1423.2	2804.63	1837.19	1424.92	1548.19	1538.17	1374.56	2721.18	1776.57
C8pos_M316T144	316.211	143.645	C8	ESIpos	1536.11	6174.03	2582.02	1381.56	2063.04	3070.17	2918.5	838.022	1332.59	1039.59	1545.98	5579.34	1438.85	3165.97	657.905	3342.03	5540.5	614.968	1841.46	1056.31	648.259	13445.3	5786.52	3854.11	3344.87	1730.64	11114.8	10256.5	7087.43	9295.14	7474.08	7897.8	3827.32	1372.95	12181.8	17710.4	20334.3	6652.76	7007.22	11179.1	3651.08	7901.53	5254.15	10932.3	2063.98
C8pos_M316T41	316.136	40.91	C8	ESIpos	12674.6	15446.9	11454.8	13563.3	17747.9	14831.2	15828.7	21888.5	4261.7	5720.07	11701.4	11675.8	16632.3	21496.9	13944.3	8378.86	17074	5900.12	14747.9	10637.3	10231.5	16093	19920.6	6429.35	2558.77	14890.3	8806.28	10896.6	13803.8	7654.24	21236.2	8484.84	11109	14450.9	3705.43	7757.42	9614.28	6955.24	16122.6	8755.61	8673.71	14937.5	9425.09	6389.44	14073.5
C8pos_M316T747	316.248	746.77	C8	ESIpos	272555	73717	267464	41399.4	183799	299485	118561	62250.5	174012	192088	84689.2	85642.3	167552	200168	116981	292783	303729	95306.9	34647	131980	30201.6	79578.9	207406	129994	232491	151412	221863	246042	132800	192061	145919	96247.7	86932.4	192155	156353	277337	252546	123403	185791	59669.9	174701	177529	225999	172058	108723
C8pos_M317T1123	317.269	1122.63	C8	ESIpos	580.203	910.629	336.562	462.434	315.339	1401.99	797.231	615.458	276.124	535.938	0	625.054	252.822	645.285	574.334	452.756	310.763	875.139	607.016	638.629	249.68	164.596	504.205	527.925	528.739	785.582	670.021	824.471	540.175	402.671	746.18	435.988	1151.38	986.015	510.717	635.318	273.085	1852.08	661.319	710.997	670.348	784.189	1590.02	843.547	1044.85
C8pos_M317T1391	317.224	1390.98	C8	ESIpos	0	92.1719	0	0	72.5324	75.7271	0	0	0	0	98.8157	0	0	0	0	120.805	0	0	0	0	113.76	0	0	0	0	0	0	0	0	137.77	0	0	0	0	0	0	0	0	0	74.4723	76.7918	79.725	0	0	86.1108
C8pos_M317T1503	317.18	1503.36	C8	ESIpos	4382.98	5886.46	11024.1	5103.66	3529.7	3760.76	5385.68	4106.57	4948.08	4368.88	9221.31	1777.47	6955.51	1686.57	8252.85	18884	4772.1	3662.76	1445.59	368.852	9701.93	2335.81	7873.29	11717.8	5187.63	5982.86	8115.78	3189.62	8961.85	6771.83	18541.2	5268.5	6631.93	5035.34	10142.1	5004.41	10764.9	5176.53	6127.01	4094.54	15126.9	16219.9	4846.13	10798	11185.2
C8pos_M317T1504	317.247	1503.94	C8	ESIpos	5199.79	6529.55	11391.5	5702.84	4338.88	4385.71	6432.88	5032.08	5276.64	6401.19	10058.9	2005	8598.94	2006.06	10598.7	19712.3	5172.61	4500.88	2515.59	369.607	11342.6	2661.21	9499.52	11290.9	7046.49	7350.76	9982.35	3805.02	11126.3	8685.53	19861.9	7905.78	9357.41	6652.87	11177.6	6265.51	12882	6858.91	9197.37	5671.42	17092.4	17736.2	5302.34	13897.8	12749.4
C8pos_M317T1857	317.244	1857.48	C8	ESIpos	4068.8	4772.2	12862.6	5348.83	8206.43	6404.75	5793.89	8314.23	3162.07	3716.89	6191.36	8753.44	4732.23	932.555	7381.34	9872.5	6855.1	6078.98	14176.8	1910.5	18734.2	3108.93	4835.04	30965.2	8407.61	3749.11	4828.28	10406	7999.72	3706.14	4898.85	3726.56	27544.2	4486.45	10867.9	2817.47	13628	3980.73	3759	6149.35	5338.18	30520.1	1377.89	4246.12	3787.25
C8pos_M319T1031	319.226	1031.33	C8	ESIpos	114.756	181.053	0	98.7575	0	0	163.105	94.7739	84.5055	84.9637	167.132	158.266	0	0	0	100.565	85.0932	0	0	70.9481	0	79.9218	172.925	172.823	0	87.2534	86.8383	81.483	79.9916	0	0	0	0	0	84.9864	100.242	125.064	85.0666	0	79.0529	73.6461	260.672	0	0	89.0914
C8pos_M319T1225	319.224	1224.9	C8	ESIpos	1043.94	1497.13	3438.5	496.581	652.491	1868.31	1145.49	584.367	796.752	7377.5	10701.5	692.428	1322.18	2032.58	3197.61	4642.06	581.254	625.942	1170.73	987.469	261.377	2281.61	2891.96	1465.94	707.489	2761.44	5092.32	1882.93	2227.04	3551.2	4525.38	4770.56	4433.96	987.44	9743.25	1123.55	1700.53	894.236	6266.28	2884.97	7610.94	3690.5	1438.8	9193.88	1894.17
C8pos_M319T1599	319.197	1599.3	C8	ESIpos	24679.8	30456	35354.1	37595	20344.9	19642	23254.7	25257	42300.9	26962.5	48944.9	15710.4	32111.2	9838.74	50094.3	48756.6	29884.1	18233.5	23980.7	3118.23	17132.7	13827.6	39530.2	39106	26293	23217.3	43599.9	16215.5	36520.4	41828.6	67860.2	41702.4	44255.7	22238.5	49520.5	20934.1	39996.8	15645.1	40625.3	27740.5	52940.7	47579	17851	40952.5	41998.1
C8pos_M319T1839	319.263	1838.91	C8	ESIpos	2596.57	8332.83	33627.8	11607.7	19025.2	13458.3	17051.8	19341.8	5847.46	8905.95	8463.81	20434.6	10206.1	4044.02	6372.78	27234.6	23311.3	22148	4222.84	4202.77	33314.3	12482.7	8657.77	113174	20997.7	28999.6	13543.5	24128.5	12971.5	4281.93	9548.23	2365.68	47011.6	16102.3	8332.91	7547.99	34507.4	9476.17	4296.65	4309.97	4583.34	13564.6	4207.62	10234.1	7767.2
C8pos_M321T1422	321.24	1421.7	C8	ESIpos	6133.8	8127.74	9503.22	9322.08	8699.88	11775.3	10780.2	10725.9	7841.22	16410.2	9629.27	8687.06	11110.2	4497.96	13812.3	7329.42	12984.3	7920.57	14851.6	5338.63	9293.13	8679.41	15011	10034.3	12813.4	13124.1	10968.4	8743.94	14465.5	12655.3	12003.9	12352.7	13634.9	13215.6	15289.9	11349.4	12849.9	13615.6	14191	13774.7	12618.2	13087.9	8425.47	19290.4	14880.3
C8pos_M321T1785	321.279	1785.13	C8	ESIpos	0	95.7378	0	0	0	0	0	0	0	0	0	0	0	0	0	0	0	0	0	0	0	0	0	0	0	0	0	96.5854	0	0	0	0	0	0	0	0	0	0	75.2459	0	0	0	0	104.082	0
C8pos_M322T1596	322.274	1596.06	C8	ESIpos	9236.05	17828.1	13306.5	10068.9	3679.11	5649.85	6994.72	7283.06	11491.4	7271.56	6117.66	3830.88	6129.08	3292.6	5364.99	19139.7	6939.28	11987.5	3568.94	569.599	6605.93	2214.55	9208.16	14767.2	4783.27	8148.51	8336.94	7276.12	7335.91	8159.27	14953	4422.35	13582.9	6907.1	6656.64	7143.89	9142.52	6793.29	6028.37	3289.72	14410.5	5199.45	8639.39	4100.47	5726.48
C8pos_M324T1705	324.289	1705.08	C8	ESIpos	11162.6	18620.5	12885.1	7767.34	4247.52	6211.77	10055.8	3328.8	17988	5337.1	17227.2	3434.63	11264.7	1769.57	16649.5	25818.4	16515	6830.38	3163.3	429.337	8150.8	2432.19	6832.36	14818.6	9231.82	11096.8	16326.9	5070.91	13655.1	20566.1	29313.3	11638.2	38301.1	4964.51	14429	6716.45	16772.4	12736.7	11621	5328.4	22212.4	19229.8	5420.45	11264.1	16568.1
C8pos_M324T1863	324.326	1862.96	C8	ESIpos	3067.23	5341.33	16664.2	10066	9842.45	14104.9	14234.7	21339.9	6350.28	37125.3	22136.9	15160.6	19982.5	1225.49	39972.8	22186.2	23692.9	10589.1	28961.5	1576.03	24202.4	5278.1	17662.2	18127.6	13976	6341.88	19465.7	10966.8	23635.1	23733.5	19178.9	16251.5	24789.9	8510.26	38321.1	2766.15	37275.5	7509.83	21289.2	28411.8	17601.3	25550.2	1608.04	24734.3	25980.6
C8pos_M324T41	324.129	40.59	C8	ESIpos	2997.28	15321.1	13246.5	4402.32	4108.44	11141.9	11489.3	15491	12068.3	23584.1	11770.1	15015.6	16652.8	9597.86	17795.4	12200.8	7619.56	18905	16029.1	9290.54	10741.7	10112.4	18490.3	16051.6	12351.6	10730	13553.3	14935	16887.4	12668.7	18703.3	11386.8	16185.6	11121.9	14474.6	12228.1	12804.3	10318.5	15670.3	6847.08	19703.8	16316.8	18667.5	10054	14576.9
C8pos_M325T1540	325.213	1540.44	C8	ESIpos	627.35	921.201	2583.67	680.923	553.071	352.749	0	0	1368.93	1685.35	4473.74	802.12	3428.55	165.43	4594.83	2348.14	789.913	289.523	5127.3	166.09	649.613	565.246	5869.72	1693.71	1636.76	1445.75	1891.38	101.672	2052.78	2215.39	7432.95	1616.16	2369.24	604.211	3113.84	914.477	1852.72	667.301	2798.4	1732.52	2489.96	4826.69	414.746	1380.52	3023.02
C8pos_M325T1599	325.211	1599.3	C8	ESIpos	16640	29797.6	27154.4	25163.3	5802.51	11022	8663.36	10044.8	21786.5	14835.9	30922.7	6547.46	18768.8	3452.24	26933.3	45179.6	14312.9	6612.04	11261.1	657.508	3994.29	3655.97	23955	33752.8	9076.5	12513.8	23944.3	6769.42	21034	28257.2	56476.6	21121.5	55059.8	7513.6	25268.6	11821.8	18015.6	5449.4	19141	8887.41	37303.5	23235.3	9984.18	23415.5	18191.1
C8pos_M326T1332	326.268	1332.46	C8	ESIpos	0	0	0	0	0	0	0	0	0	0	0	0	0	0	0	0	0	0	0	82.7491	0	0	0	0	0	0	0	0	0	97.4015	0	0	0	0	0	0	0	0	0	0	0	0	94.947	0	0
C8pos_M327T1596	327.229	1596.11	C8	ESIpos	9678.79	22520.4	22909.2	12174.7	5331.66	6260.61	7703.85	9330.69	13272.6	13851.2	12946.4	7069.09	8003.74	3168.31	4445.52	35162.4	14539.4	14518	6951.32	723.612	11484.1	5213.06	20221.4	26717.5	7255.35	11680.9	15853.7	9351.95	13716.7	15179.7	31853.7	8559.79	21797.6	10686.9	14910.4	9224.25	15316.3	7724.85	11208.4	7349.4	26757.6	10476.3	9512.72	4508.81	4886.09
C8pos_M327T1705	327.227	1705.08	C8	ESIpos	20316.5	46781.3	26096.8	12801	4552.07	7874.39	14003.7	13318.1	59237.5	15906.5	42154.6	7932.42	23020.9	2254.66	44869	67512.1	26681.8	5768.89	8751.8	326.599	9762.2	2224.03	32745.2	42587.1	13437.8	14781.8	35463.9	5864.18	29217.9	48840.7	74396	23930.6	71352.6	5264.91	37132.4	7274.76	42813	31148.2	22042.9	9154.71	73093.9	31915.9	7528.55	20680.1	40600
C8pos_M328T742	328.248	741.55	C8	ESIpos	26860.9	4948.04	18854.6	312.08	17943.9	16382.4	9588.46	18566	10061.9	30931.2	4042.41	6452.91	11952.1	17187.8	9429.59	34104.2	17808.5	26581.6	1490.67	35202.8	16882.1	11835.3	28590.4	8295.68	24865.9	19311	24157.5	29659.4	10043.9	21050.7	8497.08	23066.9	4665.46	12008.8	17643	13725.3	45489.9	15625.8	16987.8	14314.5	24432.2	5739.1	15538	12233	15925.2
C8pos_M328T75	328.139	74.52	C8	ESIpos	27992	41162.5	62669.4	15032.7	56109.4	52692.3	57892.3	40803.5	15248	19140.2	42987.2	71677	73745.2	68990.1	52326.4	31102.4	37919.9	16923.7	78242	42161.7	40296	33466.9	94997.9	15684.7	8302.71	75379.3	25140.4	36898.6	76806.4	23850.7	73176.6	37155.6	31993	61166.1	18761.1	25920.2	21063.2	34520.6	125835	49759.9	49631	37169.6	23878.1	18080.5	44361.4
C8pos_M329T1419	329.268	1418.91	C8	ESIpos	0	0	0	0	70.6444	260.953	0	506.836	354.023	0	430.8	271.55	563.785	0	310.563	108.028	172.704	0	80.4157	80.6539	261.8	650.257	0	96.0918	1137.63	336.681	0	94.359	106.753	160.377	77.4857	0	479.23	214.096	0	0	666.518	516.391	0	101.427	0	0	0	0	0
C8pos_M329T1583	329.247	1583.34	C8	ESIpos	22607.2	36652.3	53406.5	27720.7	20468.3	26296.8	35106.9	20742.7	32212.5	53722.4	19447.7	15117.7	49292.6	12083.3	26521.2	82178.7	70066.9	28656.2	17443.3	3546.04	38436.5	20600.6	59053.3	36067	36895.7	71319.7	29463.3	61434.5	89916.1	30116.5	83507	24998.9	43044.7	40959.1	37026.8	29251.6	101782	28381.3	108203	91357.3	66028.1	62725	34507.1	50328.1	26251.4
C8pos_M329T1659	329.245	1658.55	C8	ESIpos	2443.29	7771.65	5697.87	1312.92	632.163	1113.87	1190.75	1695.3	3877.82	2112.36	3739.96	935.015	5067.12	81.2842	2565.22	16131.8	5366.7	2118.54	706.904	172.533	3426.83	464.924	5309.95	5171.91	1321.49	2275.79	2957.26	2300.09	4061.16	5812.83	12522.8	1918.24	8353.99	1354.84	3697.01	1178.93	6047.67	2259.55	3015.16	1350.62	6979.19	2641.82	780.337	1987.01	2834.04
C8pos_M330T1112	330.264	1111.94	C8	ESIpos	0	0	0	0	0	0	0	0	0	0	0	0	0	83.8668	0	119.071	93.4605	0	0	0	0	0	0	0	79.9884	176.161	0	0	0	0	78.1784	0	0	70.6803	0	0	0	0	0	162.197	0	75.7929	0	0	0
C8pos_M330T796	330.263	796.5	C8	ESIpos	9766.93	2535.08	5271.88	470.328	6869.22	12230.2	8282.53	9224.31	1793.1	12174	427.588	6026.91	8048.7	6248.26	5098.02	8053.08	21081.4	9395.3	1921.33	23642.9	4758.48	6317.53	9438.88	5551.19	5075.29	9220.42	6561.01	10594.6	6063.25	9950.78	1549.44	10013.3	3151.75	4765.84	4972.89	7075.69	13491.6	4334.33	4948.06	7866.86	2643.67	647.761	5304.35	3025.49	3860.5
C8pos_M330T984	330.246	983.68	C8	ESIpos	8185.55	9334.04	5884.45	2030.23	4224.98	3459.65	7388.92	6016.72	3346.72	7781.22	2472.61	4352.74	3634.04	2747.86	3647.97	11825	8521.81	2360.65	2881.83	2530.48	1187.08	3285.47	6048.83	7617.46	4043.8	4313.94	7993.81	4966.06	4176.13	4591.15	3677.2	5560.16	4550.04	4183.28	4962.88	6195.43	4058.14	3182.75	8786.54	5138.34	10707.6	18231.4	2670.29	3509.9	3070.76
C8pos_M331T1351	331.284	1350.88	C8	ESIpos	0	0	0	0	0	0	81.1333	0	0	0	0	85.3294	0	0	0	0	0	0	0	0	77.655	0	0	79.3035	0	0	0	0	0	0	0	0	0	0	0	0	104.134	0	0	0	0	0	0	0	0
C8pos_M331T1534	331.284	1534.46	C8	ESIpos	377.698	869.633	1246.72	615.294	791.85	1049.6	703.491	1798.29	1574.22	1150.61	1590.22	668.585	947.785	309.645	491.504	2209.16	1366.58	866.793	934.633	235.255	2017.72	998.678	736.692	1889.83	1704.07	1185.29	476.461	1097.88	1820.16	554.881	1165.52	247.266	2132.89	256.99	926.674	367.345	5135.35	2110.88	542.687	1474	1080.99	273.646	87.6018	629.703	875.688
C8pos_M331T1630	331.263	1629.94	C8	ESIpos	10136.7	17152.6	16874.3	2900.47	3244.79	9739.64	5479.21	10661.8	17944.4	10373.6	5177.23	4069.92	12654.8	1331.27	8429.25	34568.9	18053.2	9029.39	1779.33	1023.69	19658.6	5415.93	15260.3	17869.1	6664.23	15698.9	16206	9437.4	12133.3	15608.8	33232.6	8027.25	15010.1	10230.3	16655.8	6756.87	26369.8	8823.04	9703.54	10052.3	23770.8	5975.14	7859.66	11812.4	5181.26
C8pos_M331T36	331.054	36.34	C8	ESIpos	191660	353715	290723	185730	199200	302999	353794	320413	188467	345398	301943	343726	313554	269889	301475	320385	212004	277079	292297	300963	325849	340545	303470	329893	427976	299817	281955	308674	230601	359545	311735	309044	341126	189048	237136	316515	315593	354404	320454	309898	310707	349777	275726	190730	334119
C8pos_M331T807	331.248	807.48	C8	ESIpos	4703.41	7639.56	7805.6	7090.71	5198.87	16532.7	6816.42	10056.3	3181.14	12721	5689.14	3971.52	5473.89	5263.65	9564.38	3417.39	8578.5	8644.96	6530.04	6995.23	4748.17	6754.65	8733.18	10683.6	11843.6	3008.73	6033.76	14703.6	9280.65	6648.08	11516.4	7372.31	10423.3	9306.14	9314.71	9694.97	7336.77	19653	7446.11	13776.9	8411.3	9405.58	19423.5	14709.4	15075.1
C8pos_M331T906	331.248	906.075	C8	ESIpos	1290.07	2516.76	2289.4	2409.48	2897.92	7285.39	2579.25	3499.41	2426.7	5159.73	1852.28	1376.67	1597.45	2043.74	3645.18	1362.44	3177.96	2617.4	1819.95	2303.95	1630.19	2463.78	2693.9	5062.65	3817.1	3578.88	2493.24	5613.59	3777.5	2811.07	3910.07	2907.78	2100.41	3898	3252.51	3172.59	2849.8	6669.95	2377.96	8126.02	3070.43	3930.79	7651.17	5962.71	5326.96
C8pos_M332T1702	332.292	1702.38	C8	ESIpos	61956.6	3831.66	9744.1	1341.18	681.717	585.515	865.495	4896.83	5792.96	9685.43	3515.77	5997.13	6596.17	95.732	13856.2	36268.4	11424.4	14704.5	5390.78	485.121	12061	596.158	5229.9	12267.6	90922.1	7289.59	26549.6	4248.32	22280.5	5323.31	7162.95	1213.3	230973	20771.7	5707.24	13196	266934	40668.2	588.032	3156.73	6464	17611.1	661.493	3671.52	4860.09
C8pos_M332T1943	332.115	1943.19	C8	ESIpos	485.641	270.075	677.002	186.261	1026.52	1572.74	161.683	0	851.941	2101.19	1241.87	471.507	1346.59	77.6309	1882.79	1509.6	846.938	910.896	1894.1	339.52	4438.64	362.156	1353.5	1715.89	825.366	1043.18	2360.51	175.973	2010.14	2719.73	898.135	1977.47	946.376	904.382	3201.19	1074.87	1834.72	849.026	1238.8	2654.04	2448.65	2096.9	603.944	1770.94	2844.94
C8pos_M332T558	332.243	558.12	C8	ESIpos	26295	25277	23787.3	3024.27	16038.2	33746.5	16429.8	16317.8	13906	34658.8	7440.29	12842.3	22858.4	12078.3	12523.4	28497	30898.4	19775.6	2733.19	9998.47	4273.35	15545.2	21008.6	8575.89	9941.91	12712.2	12544.2	22835.2	16849.2	16855.6	19384.2	14728.3	14296.2	9288.2	23609.7	18188.4	20235.9	14271.4	18742.7	5622.68	23395	15225.9	21231.4	18294.1	11144.7
C8pos_M333T1462	333.24	1461.78	C8	ESIpos	0	92.9996	180.255	129.972	0	0	0	81.1404	0	492.608	505.798	0	0	151.664	0	353.388	220.194	98.519	0	254.252	0	91.068	0	239.866	85.5132	189.313	178.495	1113.96	79.9338	0	77.2911	98.997	701.992	0	156.833	0	89.7665	94.1064	0	81.4113	87.1419	102.672	0	263.745	74.7666
C8pos_M333T1626	333.24	1625.64	C8	ESIpos	0	0	0	0	0	105.599	0	0	0	0	155.704	0	0	0	81.7959	0	0	0	197.741	0	0	0	0	0	0	82.9792	84.6947	0	0	0	84.8624	0	0	0	72.2261	0	82.8086	0	0	0	0	250.274	0	0	82.8809
C8pos_M333T1717	333.279	1717.17	C8	ESIpos	7626.76	15717.8	10590.8	6047.66	1815.31	3486.62	3191.37	5560.84	12611.4	8023.51	8896.07	2878.81	7071.21	528.264	8645.38	26242.7	15001.2	6233.32	1848.94	354.498	4828.71	2263.93	11273.1	14192.3	5158.45	4631.13	4353.92	3392.07	3403.49	12255.8	20507.3	7262.24	7706.96	5017.2	9817.52	3288.78	11580	4441.69	5618.76	3033.2	16238.8	9139.84	3172.74	5418.52	5660.85
C8pos_M334T1123	334.295	1122.66	C8	ESIpos	104.402	94.0549	275.464	309.551	71.096	483.07	282.318	289.868	97.7216	499.402	175.013	97.1882	92.3652	255.073	85.6478	161.383	88.3508	358.548	0	90.3745	0	173.879	90.9674	331.76	178.066	91.6006	231.364	405.574	108.727	72.4233	585.5	0	217.579	76.0863	0	239.787	102.525	912.794	183.754	206.187	225.923	197.276	525.041	0	198.819
C8pos_M334T1599	334.159	1599.49	C8	ESIpos	15356.8	22845.6	21127.6	19503.6	13266.7	14465.1	14236.4	14767.7	19453.7	10589.7	45902	14692.6	11921.9	8467.54	16764.1	14115.2	21998.5	13602.4	9408.58	4048.56	15375.2	10034.8	15160.5	23503.6	19346.2	17931	21092.8	11897.6	21430.6	18603.2	18174.6	14672.6	13104.9	11938.6	19047.6	13657.2	23112.8	45714.4	13742	9660.95	17917.1	14098.8	8464.43	13900.8	22469.9
C8pos_M335T1122	335.219	1121.71	C8	ESIpos	9241.28	8045.49	6128.11	8933.32	8539.19	17092.3	8527.31	8440.66	5967.01	13929.5	11496.5	7380.42	11030.9	6260.15	15108.3	6159.36	9674.54	6604.62	12561.9	6330.15	6143.32	8844.75	11780.8	7191.74	9992.43	7391.42	8075.98	12349.6	8418.82	9528.78	11884.4	11598.3	13232.5	11335.3	18156.9	7955	9592.59	13294.8	12715.9	16793.4	12914	14465.7	11840.3	28421.9	14959
C8pos_M335T1599	335.166	1599.3	C8	ESIpos	46357	50336.7	66212.2	122175	66114.3	48994.6	28925.5	59453.7	106799	62794.1	160975	44557.9	83890	19176.6	134714	209076	32594.8	81522.1	50786.9	4631.82	68777.1	25785.2	94049	118807	88349.3	53527.7	136492	29380.7	130135	123385	143137	101421	86834.2	40665.1	130999	34505.4	122482	33573.5	120720	23877.1	130435	120026	40520.8	104297	117460
C8pos_M336T1123	336.243	1122.72	C8	ESIpos	249.08	182.983	322.072	144.491	164.368	142.443	373.998	0	83.2149	257.068	74.2828	129.732	176.726	243.68	454.717	364.091	88.9821	317.271	92.9251	241.384	401.989	0	595.166	289.945	153.864	0	89.1308	99.7099	0	80.1114	138.512	0	82.2761	0	242.476	0	448.666	250.61	176.817	301.06	400.604	216.275	0	0	368.198
C8pos_M336T1745	336.326	1744.68	C8	ESIpos	33424.9	4376.4	4080.77	4329.6	1255.92	1034.12	4227.6	8812.4	9468.09	33026.2	12457.4	10715.6	11869.9	2512.83	27062.2	28284.4	7138.06	21964.2	13551.7	423.135	16461.5	615.437	4761.68	12066.7	69448.2	5379.62	46174.3	6284.54	37330.3	18156.3	18987.8	3562.6	82868.3	18430	16042.2	11268.9	283655	25476.4	811.024	20669.6	13903	35603.5	0	5055.21	20459.1
C8pos_M336T1839	336.289	1838.91	C8	ESIpos	618.559	2121.18	8202.71	2870.19	4093.23	3749.89	4850.34	4997.42	1863.43	1622.6	1104.54	4884.08	1419.66	1159.5	847.199	5228.55	5666.03	6663.64	1326.63	726.12	8353.71	2551.38	1702.77	30098.8	4989.38	6962.84	2426.63	7069.45	3082.27	929.987	1566.52	523.655	12140.9	3412.85	1780.97	2316.78	6757.97	2592.9	883.443	627.022	729.095	2176.36	1203.07	1384.77	1312.89
C8pos_M337T1421	337.212	1421.4	C8	ESIpos	149.187	101.892	166.646	108.175	0	186.354	0	86.0025	90.7152	164.137	154.302	83.1845	78.6294	0	238.553	371.048	267.478	0	312.797	153.604	477.254	85.7733	92.7141	0	82.8847	0	94.2239	231.22	355.833	84.4926	355.239	217.891	529.099	250.769	511.976	164.703	281.437	614.62	194.959	294.747	234.785	514.358	0	299.715	188.394
C8pos_M337T2088	337.167	2088.39	C8	ESIpos	175.598	47617.1	8915.01	324.86	5170.86	200.799	10433.3	18002.9	992.636	33439.4	30605.5	74957.6	30458	0	35317.3	32469.1	6594.79	2315.7	31757.9	712.764	25375.7	9553.99	25528.9	7124.8	11578.6	563.502	36792.5	4645.95	66569.2	22681.1	18711.2	68226.8	3938.92	1559.78	86380.5	203.481	37130.4	432.58	33743.8	50717	69335.5	45662.5	0	44260.1	86944.8
C8pos_M337T35	337.062	35.44	C8	ESIpos	203953	176249	158897	211661	184611	172148	194603	168043	161478	150575	128297	161573	136543	174576	133779	169335	207054	101160	142654	153041	150140	153428	132951	153568	177751	167331	145850	180067	160527	133807	149764	138790	169317	153488	135428	172891	149751	180906	136282	153434	134379	130005	160283	125312	127102
[truncated: 3,506 more rows]
[truncated: 37 more columns]

## Sheet: PatientData
ID	Batch	Age	Diagnosis	Diagnosis1	Gender	Ethnicity	IQ	SET
MIA001	3	4.83	LFA	A	m	Other	66	TrainingSet
MIA002	3	4.58	HFA	A	m	Caucasian	87	TrainingSet
MIA006	3	5.92	LFA	A	m	Caucasian	57	TrainingSet
MIA008	3	5.83	HFA	A	m	Caucasian	68	TrainingSet
[truncated: 78 more rows]
